# Supplementary material for: Non-Markovian effects on protein sequence evolution due to site dependent substitution rates
Source: BMC Bioinformatics. 2016 Jun 24;17:258. doi: 10.1186/s12859-016-1135-1 (PMC4921000; doi:10.1186/s12859-016-1135-1)
Supplement: Additional file 1 — P_NonMarkovian.txt. Ensemble average transition probability matrices for codons according to Eq. 5, where the rate is γ-distributed as in Eq. 3, for various t. The file is structured in 12 columns: the first two contain i and j, the other ten \documentclass[12pt]{minimal} \usepackage{amsmath} \usepackage{wasysym} \usepackage{amsfonts} \usepackage{amssymb} \usepackage{amsbsy} \usepackage{mathrsfs} \usepackage{upgreek} \setlength{\oddsidemargin}{-69pt} \begin{document}$\widetilde {P}^{c}(t)_{ij}$\end{document}P~c(t)ij respectively for t=0.06,0.14,0.25,0.4,0.6,0.9,1.3,1.9,2.9,4.3 corresponding to the sequence identities of 95 %,90 %...55 %,50 %. i and j identify codons by alphabetical order: 1=“AAA”, 2=“AAC”... 64=“TTT”. (TXT 550 kb) [file 12859_2016_1135_MOESM1_ESM.txt]

1 1 0.9684935690 0.9339589082 0.8957271227 0.8546420040 0.8121684086 0.7641468964 0.7170111691 0.6662174522 0.6088327779 0.5562067825 
1 2 0.0017918670 0.0037730317 0.0059422169 0.0081916653 0.0103736650 0.0126072702 0.0145149284 0.0162261359 0.0177208779 0.0186987098 
1 3 0.0144409690 0.0285054039 0.0419194981 0.0538580985 0.0636196683 0.0717182667 0.0769252102 0.0798678509 0.0803644506 0.0786478061 
1 4 0.0022242323 0.0046517423 0.0072857011 0.0100012842 0.0126274638 0.0153139485 0.0176121064 0.0196820545 0.0215047181 0.0227142398 
1 5 0.0013009634 0.0025385590 0.0037254881 0.0048278788 0.0058130491 0.0067704860 0.0075759699 0.0083211377 0.0090393349 0.0096075918 
1 6 0.0000339292 0.0001483377 0.0003655716 0.0006975512 0.0011370508 0.0017362303 0.0024136654 0.0032258051 0.0042271798 0.0052091019 
1 7 0.0000781302 0.0003082643 0.0006860250 0.0011860326 0.0017628908 0.0024489042 0.0031286499 0.0038480503 0.0046314519 0.0053190405 
1 8 0.0000440257 0.0001904467 0.0004654563 0.0008826146 0.0014323481 0.0021798950 0.0030242226 0.0040364868 0.0052854997 0.0065114508 
1 9 0.0017926491 0.0036411536 0.0055368522 0.0073862099 0.0090804755 0.0107141264 0.0120144114 0.0130733996 0.0138499124 0.0141928617 
1 10 0.0000137325 0.0000644177 0.0001704823 0.0003482094 0.0006029449 0.0009733224 0.0014103702 0.0019437042 0.0025954625 0.0032130247 
1 11 0.0000826707 0.0003482057 0.0008214719 0.0014900848 0.0022940774 0.0032624363 0.0041991629 0.0051234024 0.0059984032 0.0066112262 
1 12 0.0000197396 0.0000905069 0.0002345991 0.0004705214 0.0008024224 0.0012777108 0.0018320052 0.0025025733 0.0033166942 0.0040848360 
1 13 0.0013986054 0.0027687907 0.0041038596 0.0053478165 0.0064515485 0.0075081924 0.0083796642 0.0091686017 0.0099116493 0.0104872385 
1 14 0.0000365758 0.0001569150 0.0003803693 0.0007164214 0.0011574982 0.0017578427 0.0024394988 0.0032635574 0.0042911229 0.0053103990 
1 15 0.0000520184 0.0002230428 0.0005365633 0.0009941438 0.0015660719 0.0022910434 0.0030428229 0.0038603497 0.0047607038 0.0055481823 
1 16 0.0000474016 0.0002013637 0.0004843983 0.0009071878 0.0014598253 0.0022102744 0.0030615139 0.0040904222 0.0053738416 0.0066475603 
1 17 0.0011992201 0.0024635129 0.0038038753 0.0051757756 0.0065155295 0.0079214070 0.0091694020 0.0103432690 0.0114295855 0.0121891926 
1 18 0.0000112321 0.0000546232 0.0001503543 0.0003200902 0.0005780163 0.0009774284 0.0014808442 0.0021387944 0.0030069421 0.0038964824 
1 19 0.0000697330 0.0002989683 0.0007183880 0.0013290744 0.0020900121 0.0030482468 0.0040272738 0.0050605066 0.0061340630 0.0069887862 
1 20 0.0000157768 0.0000751215 0.0002029547 0.0004253247 0.0007583693 0.0012683476 0.0019058243 0.0027340961 0.0038222642 0.0049341562 
1 21 0.0000067003 0.0000285100 0.0000698504 0.0001361756 0.0002331921 0.0003866524 0.0005940950 0.0008948263 0.0013472196 0.0018773638 
1 22 0.0000003467 0.0000035834 0.0000157605 0.0000473318 0.0001118927 0.0002414960 0.0004467071 0.0007757811 0.0013047287 0.0019489598 
1 23 0.0000006299 0.0000055710 0.0000210712 0.0000551709 0.0001160754 0.0002256711 0.0003858390 0.0006288438 0.0010046732 0.0014518963 
1 24 0.0000005031 0.0000050724 0.0000218237 0.0000643242 0.0001497422 0.0003187731 0.0005833938 0.0010039662 0.0016749867 0.0024877137 
1 25 0.0000169681 0.0000731604 0.0001782745 0.0003374044 0.0005469656 0.0008311923 0.0011492932 0.0015230016 0.0019671530 0.0023805715 
1 26 0.0000002893 0.0000030127 0.0000133262 0.0000400220 0.0000938504 0.0001987305 0.0003575720 0.0005981785 0.0009586098 0.0013666900 
1 27 0.0000011397 0.0000102475 0.0000388045 0.0000996379 0.0002011898 0.0003654306 0.0005745961 0.0008450107 0.0011925675 0.0015365876 
1 28 0.0000004059 0.0000041602 0.0000181160 0.0000536226 0.0001241616 0.0002598449 0.0004632220 0.0007688177 0.0012236599 0.0017362925 
1 29 0.0000072215 0.0000304791 0.0000739959 0.0001429362 0.0002428076 0.0003999290 0.0006121565 0.0009207204 0.0013874711 0.0019379243 
1 30 0.0000003866 0.0000039232 0.0000170097 0.0000505629 0.0001187359 0.0002551343 0.0004708285 0.0008166686 0.0013728325 0.0020506983 
1 31 0.0000006035 0.0000054247 0.0000208075 0.0000551027 0.0001169279 0.0002289136 0.0003933866 0.0006440492 0.0010336542 0.0014995980 
1 32 0.0000005595 0.0000055401 0.0000235064 0.0000686081 0.0001587152 0.0003365037 0.0006145622 0.0010565221 0.0017620890 0.0026173159 
1 33 0.0059116092 0.0115344814 0.0169780893 0.0220862391 0.0266529714 0.0309913527 0.0344200214 0.0372169219 0.0393062954 0.0403005893 
1 34 0.0000791755 0.0003566626 0.0009024850 0.0017595405 0.0029121551 0.0044861433 0.0062385758 0.0082691566 0.0106339235 0.0127858373 
1 35 0.0004990913 0.0019142287 0.0041416267 0.0069560475 0.0100304764 0.0134335453 0.0164958946 0.0193390323 0.0218828954 0.0235721228 
1 36 0.0001060028 0.0004675863 0.0011655698 0.0022485281 0.0036942177 0.0056593273 0.0078415023 0.0103670381 0.0133077554 0.0159855500 
1 37 0.0000464633 0.0001791180 0.0004047554 0.0007355898 0.0011792383 0.0018148567 0.0025838218 0.0035737166 0.0048828155 0.0062426974 
1 38 0.0000034724 0.0000312044 0.0001194384 0.0003134471 0.0006525209 0.0012346511 0.0020288604 0.0031359685 0.0046857360 0.0063574946 
1 39 0.0000064582 0.0000481340 0.0001568320 0.0003600041 0.0006735454 0.0011624028 0.0017838054 0.0026069870 0.0037152531 0.0048785483 
1 40 0.0000047418 0.0000416813 0.0001570398 0.0004074129 0.0008410387 0.0015804831 0.0025843543 0.0039786859 0.0059250208 0.0080203349 
1 41 0.0000540989 0.0002159973 0.0004946488 0.0008924703 0.0013963486 0.0020611774 0.0027896542 0.0036295513 0.0046074675 0.0054977252 
1 42 0.0000023207 0.0000217578 0.0000859860 0.0002302413 0.0004833776 0.0009125935 0.0014825221 0.0022460573 0.0032590171 0.0042875040 
1 43 0.0000059981 0.0000472048 0.0001586977 0.0003679309 0.0006829265 0.0011499458 0.0017035193 0.0023771560 0.0031948837 0.0039633459 
1 44 0.0000032669 0.0000297895 0.0001152201 0.0003034741 0.0006292832 0.0011760052 0.0018965381 0.0028567671 0.0041258345 0.0054112912 
1 45 0.0000499304 0.0001923385 0.0004339175 0.0007867543 0.0012580503 0.0019310157 0.0027432026 0.0037871438 0.0051664626 0.0065987117 
1 46 0.0000038460 0.0000341184 0.0001292328 0.0003364601 0.0006964438 0.0013120733 0.0021501193 0.0033170170 0.0049496852 0.0067107377 
1 47 0.0000066647 0.0000498649 0.0001632636 0.0003764999 0.0007069916 0.0012235736 0.0018808466 0.0027514857 0.0039228988 0.0051514976 
1 48 0.0000052354 0.0000454379 0.0001694804 0.0004363892 0.0008960772 0.0016772438 0.0027357461 0.0042046720 0.0062545558 0.0084615108 
1 49 0.0000000000 0.0000000000 0.0000000000 0.0000000000 0.0000000000 0.0000000000 0.0000000000 0.0000000000 0.0000000000 0.0000000000 
1 50 0.0000072238 0.0000362156 0.0001028438 0.0002259412 0.0004208666 0.0007362874 0.0011524928 0.0017229293 0.0025157786 0.0033703790 
1 51 0.0000000000 0.0000000000 0.0000000000 0.0000000000 0.0000000000 0.0000000000 0.0000000000 0.0000000000 0.0000000000 0.0000000000 
1 52 0.0000109096 0.0000529381 0.0001460759 0.0003132394 0.0005721460 0.0009838237 0.0015198232 0.0022470445 0.0032495939 0.0043237660 
1 53 0.0000037525 0.0000160071 0.0000397568 0.0000797684 0.0001427138 0.0002517057 0.0004132797 0.0006680669 0.0010815813 0.0015957846 
1 54 0.0000002802 0.0000029328 0.0000130864 0.0000399705 0.0000963034 0.0002126432 0.0004024179 0.0007158481 0.0012346901 0.0018827824 
1 55 0.0000003709 0.0000033241 0.0000128702 0.0000349078 0.0000768274 0.0001581336 0.0002863980 0.0004954042 0.0008408543 0.0012744480 
1 56 0.0000004197 0.0000042608 0.0000185102 0.0000552680 0.0001306995 0.0002838003 0.0005301244 0.0009325609 0.0015927691 0.0024119207 
1 57 0.0000000000 0.0000000000 0.0000000000 0.0000000000 0.0000000000 0.0000000000 0.0000000000 0.0000000000 0.0000000000 0.0000000000 
1 58 0.0000000827 0.0000010008 0.0000050923 0.0000173852 0.0000457102 0.0001083070 0.0002145856 0.0003931810 0.0006888229 0.0010537478 
1 59 0.0000001461 0.0000015225 0.0000066848 0.0000199015 0.0000464511 0.0000986664 0.0001797507 0.0003076736 0.0005106793 0.0007559898 
1 60 0.0000001469 0.0000016689 0.0000080398 0.0000262176 0.0000664252 0.0001523497 0.0002944667 0.0005284877 0.0009095038 0.0013740914 
1 61 0.0000044905 0.0000201894 0.0000518079 0.0001051800 0.0001869404 0.0003225237 0.0005146081 0.0008058224 0.0012633024 0.0018192493 
1 62 0.0000002478 0.0000026997 0.0000124970 0.0000394019 0.0000973792 0.0002195653 0.0004213175 0.0007564097 0.0013116332 0.0020037245 
1 63 0.0000003577 0.0000035449 0.0000146874 0.0000413923 0.0000924238 0.0001897228 0.0003391401 0.0005758694 0.0009570837 0.0014262109 
1 64 0.0000003888 0.0000040585 0.0000181111 0.0000554077 0.0001336972 0.0002952721 0.0005578376 0.0009886703 0.0016955753 0.0025704707 
2 1 0.0014537841 0.0030611500 0.0048210615 0.0066460924 0.0084164005 0.0102285776 0.0117763061 0.0131646496 0.0143773695 0.0151707080 
2 2 0.9547328768 0.9086407890 0.8607756339 0.8121202553 0.7641589390 0.7121936957 0.6630715685 0.6118409970 0.5556916665 0.5054963063 
2 3 0.0012331905 0.0026056699 0.0041160267 0.0056878277 0.0072156472 0.0087807602 0.0101167248 0.0113127551 0.0123531809 0.0130286333 
2 4 0.0248197704 0.0463175799 0.0646274451 0.0791899505 0.0897980874 0.0974692390 0.1014743368 0.1027415907 0.1012544003 0.0978325915 
2 5 0.0000317056 0.0001385887 0.0003403034 0.0006451518 0.0010428142 0.0015753086 0.0021657213 0.0028597608 0.0036985046 0.0045063300 
2 6 0.0015344818 0.0028970657 0.0041505417 0.0052928950 0.0063130667 0.0073187111 0.0081880171 0.0090237952 0.0098726378 0.0105859791 
2 7 0.0000262077 0.0001146181 0.0002816538 0.0005345068 0.0008650542 0.0013088572 0.0018023787 0.0023842577 0.0030896223 0.0037708634 
2 8 0.0002000226 0.0007404837 0.0015576300 0.0025660601 0.0036658960 0.0049171573 0.0061185939 0.0073666182 0.0087151414 0.0099010342 
2 9 0.0000104012 0.0000487019 0.0001286499 0.0002623704 0.0004539385 0.0007328875 0.0010633718 0.0014694814 0.0019712297 0.0024534432 
2 10 0.0021143476 0.0041318244 0.0060727370 0.0078690258 0.0094443375 0.0109050644 0.0120267856 0.0129113992 0.0135413036 0.0138146688 
2 11 0.0000080041 0.0000377251 0.0001003500 0.0002061255 0.0003591425 0.0005841656 0.0008533068 0.0011870151 0.0016030631 0.0020063076 
2 12 0.0002223221 0.0008647769 0.0018907591 0.0031976826 0.0046289151 0.0062108800 0.0076301369 0.0089460085 0.0101301927 0.0109345168 
2 13 0.0000349292 0.0001522352 0.0003723747 0.0007027786 0.0011306269 0.0016993691 0.0023259378 0.0030588088 0.0039412591 0.0047894577 
2 14 0.0016260165 0.0030846721 0.0044394693 0.0056832057 0.0067978311 0.0078956426 0.0088397531 0.0097397205 0.0106432799 0.0113933571 
2 15 0.0000093796 0.0000453725 0.0001238906 0.0002610742 0.0004662312 0.0007790856 0.0011689183 0.0016758276 0.0023465863 0.0030413112 
2 16 0.0002169548 0.0008059933 0.0016994181 0.0028026784 0.0040035525 0.0053636218 0.0066610958 0.0079985743 0.0094312485 0.0106807683 
2 17 0.0000089859 0.0000438242 0.0001209573 0.0002581622 0.0004672635 0.0007919384 0.0012020834 0.0017390194 0.0024481250 0.0031746058 
2 18 0.0014045083 0.0027634705 0.0041171505 0.0054447105 0.0067046888 0.0080009900 0.0091388191 0.0102102553 0.0112258053 0.0119823115 
2 19 0.0000070857 0.0000348843 0.0000971560 0.0002090750 0.0003811213 0.0006502376 0.0009922400 0.0014420987 0.0020385642 0.0026514751 
2 20 0.0001796775 0.0007128929 0.0015907312 0.0027506582 0.0040788490 0.0056326177 0.0071287890 0.0086439710 0.0101858350 0.0114231972 
2 21 0.0000003381 0.0000035447 0.0000156685 0.0000469009 0.0001098065 0.0002333045 0.0004238335 0.0007210944 0.0011853256 0.0017361837 
2 22 0.0000095986 0.0000396147 0.0000964814 0.0001899660 0.0003300664 0.0005538683 0.0008538944 0.0012792361 0.0018988223 0.0026009180 
2 23 0.0000002655 0.0000028075 0.0000125227 0.0000378105 0.0000892107 0.0001909442 0.0003489570 0.0005968394 0.0009857610 0.0014488965 
2 24 0.0000024759 0.0000203125 0.0000714611 0.0001747640 0.0003451573 0.0006287861 0.0010140139 0.0015603501 0.0023524501 0.0032448895 
2 25 0.0000002358 0.0000025112 0.0000112716 0.0000341026 0.0000801114 0.0001692576 0.0003031732 0.0005042063 0.0008025868 0.0011377349 
2 26 0.0000098990 0.0000418677 0.0001022999 0.0001981884 0.0003338300 0.0005348189 0.0007822838 0.0011027998 0.0015260171 0.0019628577 
2 27 0.0000001753 0.0000018903 0.0000085878 0.0000262857 0.0000624126 0.0001332894 0.0002409958 0.0004044189 0.0006495484 0.0009275012 
2 28 0.0000021069 0.0000179734 0.0000648456 0.0001600049 0.0003138399 0.0005586936 0.0008706741 0.0012803134 0.0018230767 0.0023824096 
2 29 0.0000003748 0.0000038265 0.0000165564 0.0000487956 0.0001131274 0.0002390287 0.0004335611 0.0007384281 0.0012175799 0.0017899027 
2 30 0.0000104008 0.0000429180 0.0001045361 0.0002056801 0.0003566963 0.0005966645 0.0009166189 0.0013681097 0.0020233693 0.0027641369 
2 31 0.0000002438 0.0000026311 0.0000119176 0.0000364378 0.0000869075 0.0001880353 0.0003469569 0.0005990227 0.0009987655 0.0014791707 
2 32 0.0000027378 0.0000223556 0.0000782791 0.0001905252 0.0003745009 0.0006787804 0.0010896790 0.0016696947 0.0025075381 0.0034492722 
2 33 0.0000678942 0.0003053682 0.0007715805 0.0015016114 0.0024795283 0.0038077559 0.0052768252 0.0069663445 0.0089169180 0.0106762959 
2 34 0.0067882663 0.0125948183 0.0178533654 0.0225679754 0.0266412376 0.0304045124 0.0333194421 0.0356819972 0.0374884234 0.0384476486 
2 35 0.0000552549 0.0002509086 0.0006387370 0.0012501590 0.0020729544 0.0031940132 0.0044364709 0.0058670942 0.0075198131 0.0090107363 
2 36 0.0011595666 0.0040596178 0.0081325154 0.0128102849 0.0175371258 0.0224431930 0.0266463407 0.0304291282 0.0337824119 0.0360669591 
2 37 0.0000037022 0.0000333646 0.0001265964 0.0003266380 0.0006653521 0.0012259622 0.0019629132 0.0029546457 0.0042965792 0.0057031793 
2 38 0.0000653107 0.0002453240 0.0005544190 0.0010164693 0.0016410315 0.0025292143 0.0035836083 0.0049079603 0.0066119179 0.0083382941 
2 39 0.0000030114 0.0000273508 0.0001044097 0.0002706786 0.0005534117 0.0010229702 0.0016418793 0.0024764884 0.0036077542 0.0047950710 
2 40 0.0000223320 0.0001526854 0.0004626997 0.0009971989 0.0017651706 0.0028852871 0.0042264559 0.0059130945 0.0080795094 0.0102689142 
2 41 0.0000023688 0.0000222738 0.0000872781 0.0002299675 0.0004731875 0.0008721846 0.0013847165 0.0020503920 0.0029079746 0.0037578155 
2 42 0.0000753226 0.0002863263 0.0006385378 0.0011355756 0.0017600253 0.0025749080 0.0034559061 0.0044587381 0.0056152867 0.0066652699 
2 43 0.0000019043 0.0000180577 0.0000712475 0.0001887865 0.0003901996 0.0007220755 0.0011499387 0.0017073496 0.0024275143 0.0031430012 
2 44 0.0000218839 0.0001540693 0.0004705305 0.0010042256 0.0017374989 0.0027400654 0.0038497272 0.0051272915 0.0066093427 0.0079588526 
2 45 0.0000041170 0.0000366772 0.0001378580 0.0003529885 0.0007147180 0.0013101879 0.0020899294 0.0031365448 0.0045504417 0.0060313522 
2 46 0.0000698305 0.0002618934 0.0005915382 0.0010838556 0.0017481687 0.0026907424 0.0038071724 0.0052067294 0.0070046251 0.0088242838 
2 47 0.0000031239 0.0000284812 0.0001089583 0.0002828280 0.0005787214 0.0010704773 0.0017191369 0.0025946643 0.0037827629 0.0050312950 
2 48 0.0000242372 0.0001646819 0.0004969374 0.0010675485 0.0018847878 0.0030733627 0.0044930537 0.0062750162 0.0085604478 0.0108678989 
2 49 0.0000000000 0.0000000000 0.0000000000 0.0000000000 0.0000000000 0.0000000000 0.0000000000 0.0000000000 0.0000000000 0.0000000000 
2 50 0.0014827182 0.0029258733 0.0043759045 0.0058130496 0.0071919041 0.0086246073 0.0098911828 0.0110870656 0.0122163982 0.0130473726 
2 51 0.0000000000 0.0000000000 0.0000000000 0.0000000000 0.0000000000 0.0000000000 0.0000000000 0.0000000000 0.0000000000 0.0000000000 
2 52 0.0001938513 0.0007713282 0.0017268040 0.0029962914 0.0044575167 0.0061740427 0.0078301576 0.0095049089 0.0111983097 0.0125408923 
2 53 0.0000003413 0.0000035771 0.0000158181 0.0000474052 0.0001111998 0.0002369185 0.0004317408 0.0007372077 0.0012169391 0.0017893616 
2 54 0.0000103377 0.0000426553 0.0001040181 0.0002051386 0.0003567861 0.0005986004 0.0009215085 0.0013769487 0.0020366136 0.0027804524 
2 55 0.0000002718 0.0000028648 0.0000127497 0.0000384604 0.0000907727 0.0001945724 0.0003563733 0.0006113054 0.0010133696 0.0014946953 
2 56 0.0000027116 0.0000221743 0.0000778581 0.0001901392 0.0003749738 0.0006816529 0.0010963340 0.0016813635 0.0025247611 0.0034703422 
2 57 0.0000000000 0.0000000000 0.0000000000 0.0000000000 0.0000000000 0.0000000000 0.0000000000 0.0000000000 0.0000000000 0.0000000000 
2 58 0.0000109086 0.0000467684 0.0001159354 0.0002276371 0.0003874242 0.0006248101 0.0009151300 0.0012855926 0.0017640124 0.0022457208 
2 59 0.0000000384 0.0000004771 0.0000024894 0.0000087038 0.0000234218 0.0000569601 0.0001158259 0.0002183566 0.0003950215 0.0006217497 
2 60 0.0000023718 0.0000204698 0.0000746712 0.0001859294 0.0003668705 0.0006547098 0.0010186099 0.0014895702 0.0021007364 0.0027161714 
2 61 0.0000002071 0.0000023385 0.0000110994 0.0000354995 0.0000881708 0.0001983155 0.0003776791 0.0006705303 0.0011465189 0.0017293529 
2 62 0.0000114516 0.0000481949 0.0001195486 0.0002385820 0.0004172037 0.0006993868 0.0010703088 0.0015837521 0.0023124689 0.0031193563 
2 63 0.0000000982 0.0000013025 0.0000069388 0.0000240951 0.0000634064 0.0001491391 0.0002927786 0.0005318926 0.0009260653 0.0014132940 
2 64 0.0000030735 0.0000255312 0.0000906239 0.0002225635 0.0004391739 0.0007950485 0.0012691732 0.0019265526 0.0028564641 0.0038813044 
3 1 0.0170907281 0.0337358324 0.0496112655 0.0637404678 0.0752931784 0.0848777806 0.0910401411 0.0945227240 0.0951104442 0.0930788143 
3 2 0.0017988714 0.0038009256 0.0060041033 0.0082969106 0.0105255613 0.0128086128 0.0147574023 0.0165020676 0.0180197505 0.0190050419 
3 3 0.9676348051 0.9322187343 0.8930987589 0.8511742298 0.8079662341 0.7592805404 0.7116603017 0.6605188428 0.6029377358 0.5502908725 
3 4 0.0022328594 0.0046856607 0.0073601812 0.0101269349 0.0128077285 0.0155517492 0.0178975432 0.0200060778 0.0218550315 0.0230728985 
3 5 0.0000928289 0.0003666608 0.0008165835 0.0014122235 0.0020990622 0.0029149871 0.0037223239 0.0045754888 0.0055031684 0.0063163668 
3 6 0.0000301047 0.0001332383 0.0003324587 0.0006421233 0.0010586055 0.0016347832 0.0022945265 0.0030937540 0.0040879863 0.0050694724 
3 7 0.0010946085 0.0021291168 0.0031182134 0.0040373071 0.0048614619 0.0056666964 0.0063481752 0.0069819940 0.0075954731 0.0080820481 
3 8 0.0000392284 0.0001714896 0.0004238773 0.0008130295 0.0013338921 0.0020525939 0.0028747283 0.0038707782 0.0051107976 0.0063361676 
3 9 0.0001030343 0.0004327776 0.0010179600 0.0018408914 0.0028258552 0.0040064969 0.0051430251 0.0062587442 0.0073084464 0.0080374231 
3 10 0.0000131676 0.0000620510 0.0001649867 0.0003385292 0.0005886793 0.0009543073 0.0013877226 0.0019186171 0.0025694603 0.0031876150 
3 11 0.0015115134 0.0030647657 0.0046545755 0.0062054286 0.0076288932 0.0090065236 0.0101087493 0.0110123174 0.0116813018 0.0119828942 
3 12 0.0000190315 0.0000875378 0.0002277029 0.0004583806 0.0007845480 0.0012539125 0.0018036843 0.0024712143 0.0032841839 0.0040530420 
3 13 0.0000663986 0.0002749552 0.0006397074 0.0011504066 0.0017685214 0.0025353670 0.0033237176 0.0041851339 0.0051517326 0.0060223786 
3 14 0.0000145547 0.0000733632 0.0002047659 0.0004345319 0.0007735653 0.0012795535 0.0018949672 0.0026766462 0.0036881595 0.0047168548 
3 15 0.0012242929 0.0025106903 0.0038518184 0.0051796897 0.0064151964 0.0076338240 0.0086441936 0.0095351394 0.0103171306 0.0108535538 
3 16 0.0000201171 0.0000986436 0.0002698142 0.0005642940 0.0009943450 0.0016318856 0.0024041451 0.0033827703 0.0046474909 0.0059329310 
3 17 0.0000835902 0.0003580137 0.0008593551 0.0015881833 0.0024949392 0.0036350576 0.0047982169 0.0060240958 0.0072960137 0.0083072071 
3 18 0.0000106185 0.0000520847 0.0001445040 0.0003097651 0.0005625920 0.0009562804 0.0014546708 0.0021083264 0.0029733538 0.0038617165 
3 19 0.0010069427 0.0020565921 0.0031598111 0.0042835168 0.0053802115 0.0065347861 0.0075661129 0.0085441950 0.0094589361 0.0101069079 
3 20 0.0000150156 0.0000719925 0.0001957754 0.0004126878 0.0007395173 0.0012425156 0.0018738567 0.0026968758 0.0037812170 0.0048916535 
3 21 0.0000007610 0.0000067201 0.0000253632 0.0000662372 0.0001389825 0.0002694585 0.0004596620 0.0007477450 0.0011928051 0.0017221051 
3 22 0.0000002887 0.0000030601 0.0000138014 0.0000424275 0.0001023597 0.0002251207 0.0004226292 0.0007432798 0.0012638072 0.0019022904 
3 23 0.0000047269 0.0000199957 0.0000490691 0.0000965798 0.0001680260 0.0002847143 0.0004472379 0.0006887792 0.0010596590 0.0015007393 
3 24 0.0000004245 0.0000043676 0.0000192067 0.0000578318 0.0001372302 0.0002974601 0.0005522701 0.0009622071 0.0016226901 0.0024282964 
3 25 0.0000014777 0.0000132520 0.0000500216 0.0001279615 0.0002573163 0.0004650675 0.0007275419 0.0010638344 0.0014914088 0.0019096706 
3 26 0.0000002355 0.0000025382 0.0000115899 0.0000357797 0.0000858206 0.0001853803 0.0003386052 0.0005735421 0.0009289015 0.0013340509 
3 27 0.0000120427 0.0000517487 0.0001260999 0.0002395943 0.0003913025 0.0006013767 0.0008422148 0.0011324248 0.0014869116 0.0018257520 
3 28 0.0000003372 0.0000035576 0.0000159211 0.0000482864 0.0001141095 0.0002432110 0.0004396807 0.0007383400 0.0011870112 0.0016961039 
3 29 0.0000007236 0.0000064708 0.0000247126 0.0000652275 0.0001381116 0.0002700389 0.0004638635 0.0007595063 0.0012194985 0.0017701259 
3 30 0.0000002484 0.0000027795 0.0000130771 0.0000414866 0.0001023459 0.0002289185 0.0004344747 0.0007700669 0.0013167847 0.0019887979 
3 31 0.0000052287 0.0000224049 0.0000552854 0.0001085734 0.0001873557 0.0003135132 0.0004863722 0.0007405452 0.0011286575 0.0015896436 
3 32 0.0000003612 0.0000039349 0.0000180898 0.0000562987 0.0001367599 0.0003017642 0.0005667852 0.0009957040 0.0016893876 0.0025373658 
3 33 0.0005661716 0.0021812288 0.0047402064 0.0079946754 0.0115713133 0.0155529193 0.0191549640 0.0225160337 0.0255402692 0.0275625017 
3 34 0.0000730775 0.0003336303 0.0008540524 0.0016814950 0.0028053552 0.0043525978 0.0060864626 0.0081058114 0.0104676260 0.0126240341 
3 35 0.0049580994 0.0096195241 0.0141048653 0.0183105516 0.0220834251 0.0256909794 0.0285665518 0.0309367128 0.0327345501 0.0336170321 
3 36 0.0000984675 0.0004393365 0.0011064225 0.0021534384 0.0035642327 0.0054968463 0.0076564073 0.0101682007 0.0131052151 0.0157883845 
3 37 0.0000072773 0.0000546306 0.0001791147 0.0004133483 0.0007768285 0.0013463254 0.0020733006 0.0030398099 0.0043452161 0.0057189226 
3 38 0.0000028296 0.0000263654 0.0001040837 0.0002803244 0.0005960173 0.0011490603 0.0019155957 0.0029971832 0.0045262135 0.0061875809 
3 39 0.0000327609 0.0001260637 0.0002871083 0.0005297455 0.0008654046 0.0013611173 0.0019764664 0.0027849011 0.0038719289 0.0050149502 
3 40 0.0000039071 0.0000354409 0.0001373532 0.0003651511 0.0007692275 0.0014720810 0.0024412806 0.0038037601 0.0057243324 0.0078068451 
3 41 0.0000071767 0.0000565675 0.0001904114 0.0004418284 0.0008204287 0.0013815129 0.0020458916 0.0028530713 0.0038306588 0.0047467587 
3 42 0.0000019354 0.0000187782 0.0000763603 0.0002092881 0.0004475906 0.0008586993 0.0014119773 0.0021609447 0.0031631113 0.0041872366 
3 43 0.0000383027 0.0001526707 0.0003513626 0.0006406591 0.0010164154 0.0015260332 0.0020993501 0.0027761328 0.0035817945 0.0043295273 
3 44 0.0000027690 0.0000259776 0.0001030092 0.0002770741 0.0005844326 0.0011087645 0.0018088106 0.0027511976 0.0040071245 0.0052873475 
3 45 0.0000074386 0.0000560716 0.0001847378 0.0004283613 0.0008083399 0.0014059433 0.0021706683 0.0031888145 0.0045650816 0.0060139564 
3 46 0.0000027830 0.0000263433 0.0001053658 0.0002867142 0.0006143147 0.0011916701 0.0019951026 0.0031316930 0.0047413490 0.0064923161 
3 47 0.0000357614 0.0001391884 0.0003189627 0.0005890644 0.0009595008 0.0015006260 0.0021653942 0.0030311653 0.0041867996 0.0053954307 
3 48 0.0000037960 0.0000351042 0.0001381715 0.0003717430 0.0007900696 0.0015226803 0.0025375187 0.0039684154 0.0059896280 0.0081842197 
3 49 0.0000000000 0.0000000000 0.0000000000 0.0000000000 0.0000000000 0.0000000000 0.0000000000 0.0000000000 0.0000000000 0.0000000000 
3 50 0.0000072204 0.0000361878 0.0001027399 0.0002256581 0.0004202455 0.0007350623 0.0011504644 0.0017198934 0.0025116073 0.0033653427 
3 51 0.0000000000 0.0000000000 0.0000000000 0.0000000000 0.0000000000 0.0000000000 0.0000000000 0.0000000000 0.0000000000 0.0000000000 
3 52 0.0000109041 0.0000528922 0.0001459015 0.0003127724 0.0005711522 0.0009819340 0.0015167901 0.0022426242 0.0032436555 0.0043167026 
3 53 0.0000004453 0.0000039820 0.0000153743 0.0000415650 0.0000912013 0.0001872248 0.0003385252 0.0005850411 0.0009927147 0.0015048135 
3 54 0.0000002385 0.0000025462 0.0000116026 0.0000361710 0.0000887654 0.0001994247 0.0003826241 0.0006886549 0.0011998518 0.0018425099 
3 55 0.0000026408 0.0000111960 0.0000279193 0.0000568208 0.0001038454 0.0001881044 0.0003165845 0.0005235073 0.0008647847 0.0012938413 
3 56 0.0000003618 0.0000037272 0.0000164834 0.0000501368 0.0001206285 0.0002663257 0.0005041837 0.0008971949 0.0015477689 0.0023601524 
3 57 0.0000000000 0.0000000000 0.0000000000 0.0000000000 0.0000000000 0.0000000000 0.0000000000 0.0000000000 0.0000000000 0.0000000000 
3 58 0.0000000842 0.0000010007 0.0000050415 0.0000171341 0.0000449989 0.0001067092 0.0002117838 0.0003888727 0.0006828379 0.0010465050 
3 59 0.0000021073 0.0000100246 0.0000271438 0.0000574417 0.0001044870 0.0001809810 0.0002847424 0.0004336638 0.0006541403 0.0009086371 
3 60 0.0000001477 0.0000016558 0.0000079178 0.0000257450 0.0000652206 0.0001498207 0.0002902165 0.0005221538 0.0009009163 0.0013638590 
3 61 0.0000004275 0.0000042269 0.0000174780 0.0000491689 0.0001096279 0.0002247761 0.0004015165 0.0006815137 0.0011324654 0.0016875136 
3 62 0.0000001372 0.0000017389 0.0000090459 0.0000311322 0.0000819801 0.0001942618 0.0003855127 0.0007097495 0.0012547441 0.0019403222 
3 63 0.0000032879 0.0000151620 0.0000398711 0.0000826886 0.0001494221 0.0002612118 0.0004204803 0.0006628758 0.0010450929 0.0015112508 
3 64 0.0000002237 0.0000026684 0.0000132504 0.0000440122 0.0001128394 0.0002615009 0.0005105746 0.0009276347 0.0016217301 0.0024886039 
4 1 0.0014418399 0.0030154529 0.0047228947 0.0064832488 0.0081856479 0.0099271394 0.0114169013 0.0127587283 0.0139402552 0.0147243181 
4 2 0.0198308121 0.0370074022 0.0516368487 0.0632721825 0.0717480055 0.0778771990 0.0810772427 0.0820897696 0.0809015159 0.0781675164 
4 3 0.0012230217 0.0025665138 0.0040314500 0.0055469058 0.0070152780 0.0085182821 0.0098031624 0.0109580869 0.0119708292 0.0126379013 
4 4 0.9560134615 0.9111458345 0.8644358276 0.8168092017 0.7697033242 0.7184792132 0.6698804216 0.6190196049 0.5630850527 0.5129318585 
4 5 0.0000371014 0.0001572921 0.0003766506 0.0006997962 0.0011134290 0.0016593818 0.0022583062 0.0029569564 0.0037963024 0.0046013649 
4 6 0.0001591185 0.0005885798 0.0012373900 0.0020378555 0.0029110817 0.0039052471 0.0048608784 0.0058549073 0.0069306660 0.0078781291 
4 7 0.0000307602 0.0001303782 0.0003122503 0.0005804759 0.0009244400 0.0013795579 0.0018802480 0.0024660260 0.0031719255 0.0038508664 
4 8 0.0019351149 0.0036739669 0.0052835406 0.0067518831 0.0080593252 0.0093410190 0.0104414193 0.0114919715 0.0125513388 0.0134359387 
4 9 0.0000111665 0.0000513550 0.0001336685 0.0002694446 0.0004621026 0.0007408169 0.0010697126 0.0014730582 0.0019711128 0.0024500703 
4 10 0.0001663175 0.0006510807 0.0014326717 0.0024378522 0.0035486944 0.0047874064 0.0059081158 0.0069556833 0.0079070730 0.0085603860 
4 11 0.0000086505 0.0000399665 0.0001045935 0.0002121187 0.0003660829 0.0005909510 0.0008588007 0.0011902291 0.0016032105 0.0020037399 
4 12 0.0026513782 0.0051852416 0.0076177222 0.0098563921 0.0118039532 0.0135923505 0.0149512339 0.0160110551 0.0167550696 0.0170692813 
4 13 0.0000409088 0.0001728810 0.0004123215 0.0007625653 0.0012075623 0.0017905959 0.0024260775 0.0031636568 0.0040465333 0.0048916249 
4 14 0.0001736084 0.0006443571 0.0013575419 0.0022374893 0.0031948314 0.0042789323 0.0053133133 0.0063800260 0.0075233623 0.0085212086 
4 15 0.0000104986 0.0000496722 0.0001331694 0.0002765024 0.0004880744 0.0008074989 0.0012025831 0.0017135583 0.0023868758 0.0030821813 
4 16 0.0020509617 0.0039125354 0.0056510711 0.0072472119 0.0086724244 0.0100678949 0.0112599264 0.0123887264 0.0135146681 0.0144440391 
4 17 0.0000099137 0.0000473969 0.0001285962 0.0002706306 0.0004844527 0.0008134442 0.0012263831 0.0017646442 0.0024734109 0.0031983279 
4 18 0.0001412071 0.0005612066 0.0012543347 0.0021723693 0.0032259049 0.0044609575 0.0056525141 0.0068613028 0.0080934802 0.0090839118 
4 19 0.0000078731 0.0000379296 0.0001036947 0.0002197906 0.0003959482 0.0006688568 0.0010133490 0.0014644354 0.0020606882 0.0026723006 
4 20 0.0017770580 0.0035258723 0.0052832461 0.0070081634 0.0086368472 0.0102974483 0.0117394133 0.0130822354 0.0143400762 0.0152660439 
4 21 0.0000004446 0.0000043992 0.0000185405 0.0000534439 0.0001215690 0.0002521526 0.0004501171 0.0007550474 0.0012265189 0.0017820006 
4 22 0.0000019253 0.0000158224 0.0000557868 0.0001367821 0.0002708797 0.0004949352 0.0008002742 0.0012345092 0.0018655138 0.0025776068 
4 23 0.0000003526 0.0000035081 0.0000148854 0.0000432138 0.0000989609 0.0002066275 0.0003708977 0.0006252647 0.0010203389 0.0014874284 
4 24 0.0000153508 0.0000637166 0.0001537699 0.0002965535 0.0005016867 0.0008160804 0.0012230228 0.0017841893 0.0025835002 0.0034746825 
4 25 0.0000002915 0.0000029648 0.0000128065 0.0000375891 0.0000862976 0.0001789247 0.0003162207 0.0005203840 0.0008212674 0.0011576043 
4 26 0.0000015102 0.0000130031 0.0000473896 0.0001181526 0.0002340801 0.0004210144 0.0006620275 0.0009817555 0.0014093310 0.0018532488 
4 27 0.0000002210 0.0000022620 0.0000098490 0.0000291609 0.0000675365 0.0001413396 0.0002519203 0.0004180437 0.0006653814 0.0009444326 
4 28 0.0000156866 0.0000665072 0.0001613119 0.0003075844 0.0005072622 0.0007920082 0.0011303351 0.0015553904 0.0021019479 0.0026546551 
4 29 0.0000004928 0.0000047468 0.0000195813 0.0000555788 0.0001252013 0.0002582653 0.0004603364 0.0007730340 0.0012596598 0.0018368301 
4 30 0.0000021440 0.0000175204 0.0000614176 0.0001497126 0.0002948015 0.0005354443 0.0008612894 0.0013223385 0.0019897107 0.0027410006 
4 31 0.0000003305 0.0000033243 0.0000142458 0.0000417543 0.0000965100 0.0002035299 0.0003687292 0.0006273806 0.0010334698 0.0015180392 
4 32 0.0000166393 0.0000690277 0.0001665037 0.0003207547 0.0005415697 0.0008783596 0.0013121049 0.0019076226 0.0027528672 0.0036930793 
4 33 0.0000769329 0.0003368932 0.0008330705 0.0015938063 0.0025972924 0.0039445527 0.0054221857 0.0071115328 0.0090535428 0.0108004496 
4 34 0.0009781187 0.0033996364 0.0067658903 0.0105967506 0.0144372440 0.0183951574 0.0217642622 0.0247781502 0.0274317941 0.0292249315 
4 35 0.0000629451 0.0002778649 0.0006915135 0.0013295130 0.0021745351 0.0033122376 0.0045622975 0.0059929710 0.0076384706 0.0091187325 
4 36 0.0085999368 0.0160690803 0.0228526065 0.0289026215 0.0340809142 0.0388109468 0.0424298853 0.0453243884 0.0474983400 0.0486173034 
4 37 0.0000049459 0.0000416319 0.0001500858 0.0003726608 0.0007377462 0.0013277792 0.0020899960 0.0031027307 0.0044594650 0.0058714120 
4 38 0.0000190135 0.0001285977 0.0003861030 0.0008257006 0.0014524535 0.0023609265 0.0034434041 0.0047995898 0.0065361129 0.0082869078 
4 39 0.0000040489 0.0000342687 0.0001241176 0.0003093786 0.0006143974 0.0011088807 0.0017492416 0.0026017254 0.0037456335 0.0049375660 
4 40 0.0001043272 0.0003901025 0.0008642045 0.0015418321 0.0024199932 0.0036242596 0.0050134225 0.0067207106 0.0088796366 0.0110397133 
4 41 0.0000031163 0.0000273918 0.0001021133 0.0002593174 0.0005193527 0.0009365071 0.0014637184 0.0021404205 0.0030042383 0.0038546529 
4 42 0.0000172745 0.0001216449 0.0003716743 0.0007937758 0.0013745067 0.0021697701 0.0030514426 0.0040681573 0.0052495239 0.0063268366 
4 43 0.0000025276 0.0000223382 0.0000836931 0.0002134781 0.0004291344 0.0007764539 0.0012168616 0.0017837561 0.0025093607 0.0032254520 
4 44 0.0001190590 0.0004497335 0.0009859988 0.0017141070 0.0025940544 0.0037018003 0.0048632791 0.0061527236 0.0076079922 0.0089065384 
4 45 0.0000055061 0.0000458104 0.0001635754 0.0004030098 0.0007929498 0.0014196758 0.0022260965 0.0032947638 0.0047240791 0.0062104305 
4 46 0.0000207661 0.0001394076 0.0004163628 0.0008868246 0.0015549046 0.0025199223 0.0036664707 0.0050997145 0.0069317335 0.0087767410 
4 47 0.0000042379 0.0000358730 0.0001299341 0.0003238892 0.0006432724 0.0011612281 0.0018323884 0.0027266303 0.0039279366 0.0051812618 
4 48 0.0001115720 0.0004163510 0.0009213920 0.0016424090 0.0025752994 0.0038520869 0.0053219819 0.0071253983 0.0094027058 0.0116791346 
4 49 0.0000000000 0.0000000000 0.0000000000 0.0000000000 0.0000000000 0.0000000000 0.0000000000 0.0000000000 0.0000000000 0.0000000000 
4 50 0.0001532411 0.0006108099 0.0013697694 0.0023805457 0.0035464428 0.0049185761 0.0062443831 0.0075865228 0.0089444857 0.0100212823 
4 51 0.0000000000 0.0000000000 0.0000000000 0.0000000000 0.0000000000 0.0000000000 0.0000000000 0.0000000000 0.0000000000 0.0000000000 
4 52 0.0018766315 0.0037349453 0.0056180574 0.0074847125 0.0092649897 0.0110968940 0.0126983035 0.0141934085 0.0155888953 0.0166038616 
4 53 0.0000004567 0.0000044985 0.0000189085 0.0000544475 0.0001238843 0.0002573138 0.0004602980 0.0007742697 0.0012621365 0.0018398497 
4 54 0.0000021228 0.0000173743 0.0000610871 0.0001494481 0.0002953190 0.0005380709 0.0008672042 0.0013325981 0.0020047927 0.0027594526 
4 55 0.0000003665 0.0000036221 0.0000152947 0.0000442749 0.0001012747 0.0002115088 0.0003801493 0.0006422372 0.0010511762 0.0015369969 
4 56 0.0000165383 0.0000686228 0.0001657641 0.0003201117 0.0005420392 0.0008817012 0.0013198029 0.0019209757 0.0027724195 0.0037169252 
4 57 0.0000000000 0.0000000000 0.0000000000 0.0000000000 0.0000000000 0.0000000000 0.0000000000 0.0000000000 0.0000000000 0.0000000000 
4 58 0.0000017137 0.0000149335 0.0000550442 0.0001385045 0.0002760127 0.0004974690 0.0007804840 0.0011500964 0.0016335334 0.0021233321 
4 59 0.0000000497 0.0000005832 0.0000029008 0.0000097723 0.0000255777 0.0000608177 0.0001217150 0.0002266029 0.0004057842 0.0006343670 
4 60 0.0000172880 0.0000742642 0.0001825676 0.0003524184 0.0005867472 0.0009218507 0.0013176332 0.0018079287 0.0024249122 0.0030336455 
4 61 0.0000002605 0.0000028229 0.0000129079 0.0000400047 0.0000968964 0.0002132829 0.0003997092 0.0007003538 0.0011842365 0.0017725577 
4 62 0.0000024269 0.0000201834 0.0000717251 0.0001763633 0.0003484227 0.0006315342 0.0010092186 0.0015334467 0.0022756588 0.0030941495 
4 63 0.0000001284 0.0000016072 0.0000081628 0.0000273101 0.0000698752 0.0001605768 0.0003099714 0.0005555488 0.0009563725 0.0014483021 
4 64 0.0000183224 0.0000774562 0.0001899929 0.0003707488 0.0006307849 0.0010253711 0.0015268335 0.0022027414 0.0031414064 0.0041643393 
5 1 0.0013403879 0.0026154878 0.0038383856 0.0049741832 0.0059892080 0.0069756589 0.0078055520 0.0085733012 0.0093132622 0.0098987392 
5 2 0.0000402631 0.0001759945 0.0004321530 0.0008192815 0.0013242749 0.0020004920 0.0027502597 0.0036316236 0.0046967478 0.0057226086 
5 3 0.0000808136 0.0003192021 0.0007108890 0.0012294324 0.0018273702 0.0025376857 0.0032405248 0.0039832601 0.0047908652 0.0054988070 
5 4 0.0000589683 0.0002499974 0.0005986421 0.0011122441 0.0017696648 0.0026373927 0.0035893123 0.0046997344 0.0060337753 0.0073133265 
5 5 0.9530066115 0.9047282012 0.8544760202 0.8035363881 0.7536332913 0.7000144407 0.6497927956 0.5978840678 0.5414935092 0.4914698033 
5 6 0.0081578975 0.0160571966 0.0235444008 0.0301719350 0.0355768675 0.0400799055 0.0430370314 0.0448383114 0.0454458451 0.0449365575 
5 7 0.0132618840 0.0248372621 0.0347450840 0.0426522937 0.0484275909 0.0526139941 0.0548057336 0.0555045535 0.0546996740 0.0528380091 
5 8 0.0101234869 0.0197934320 0.0288699331 0.0368482933 0.0433231147 0.0486986083 0.0522196513 0.0543600237 0.0550789755 0.0544709884 
5 9 0.0007008228 0.0013933265 0.0020774433 0.0027255879 0.0033100763 0.0038768758 0.0043470679 0.0047708602 0.0051630285 0.0054578304 
5 10 0.0000194094 0.0000862059 0.0002154639 0.0004156747 0.0006822654 0.0010445999 0.0014493202 0.0019248924 0.0024952444 0.0030377428 
5 11 0.0000313874 0.0001284866 0.0002962942 0.0005292385 0.0008091604 0.0011535766 0.0015038450 0.0018813283 0.0022976278 0.0026660242 
5 12 0.0000291245 0.0001261579 0.0003080423 0.0005819406 0.0009381068 0.0014125009 0.0019337531 0.0025383905 0.0032558121 0.0039327379 
5 13 0.0033428846 0.0063444483 0.0090356633 0.0113486105 0.0132415745 0.0148946847 0.0161084479 0.0170434437 0.0177155955 0.0180375665 
5 14 0.0001520907 0.0006171568 0.0014044595 0.0024673291 0.0037027436 0.0051632563 0.0065804254 0.0080247759 0.0095047995 0.0107019798 
5 15 0.0001179980 0.0004720893 0.0010635235 0.0018556800 0.0027724805 0.0038529581 0.0048970898 0.0059537265 0.0070225657 0.0078701697 
5 16 0.0002102071 0.0008347427 0.0018671949 0.0032363905 0.0048072467 0.0066461528 0.0084176449 0.0102138592 0.0120473949 0.0135267508 
5 17 0.0000069355 0.0000295881 0.0000727122 0.0001422150 0.0002442835 0.0004061793 0.0006252169 0.0009423903 0.0014179875 0.0019728016 
5 18 0.0000004399 0.0000046095 0.0000203762 0.0000609994 0.0001428004 0.0003032508 0.0005503742 0.0009349780 0.0015335600 0.0022411052 
5 19 0.0000006555 0.0000058158 0.0000220613 0.0000579061 0.0001220583 0.0002376155 0.0004064556 0.0006622121 0.0010565441 0.0015238777 
5 20 0.0000007394 0.0000073002 0.0000306984 0.0000882864 0.0002003474 0.0004144046 0.0007376672 0.0012334796 0.0019963075 0.0028905674 
5 21 0.0010894249 0.0020966602 0.0030381420 0.0038988178 0.0046669965 0.0054244078 0.0060792725 0.0067062337 0.0073335375 0.0078458933 
5 22 0.0000476767 0.0002066311 0.0005016873 0.0009380945 0.0014926684 0.0022115281 0.0029783876 0.0038407659 0.0048293890 0.0057305863 
5 23 0.0000603707 0.0002390502 0.0005341858 0.0009290599 0.0013919083 0.0019536779 0.0025226644 0.0031371010 0.0038175147 0.0044207113 
5 24 0.0000669902 0.0002845498 0.0006789702 0.0012513441 0.0019680351 0.0028861650 0.0038567451 0.0049407857 0.0061767696 0.0072990018 
5 25 0.0000065268 0.0000273762 0.0000653384 0.0001224730 0.0001995336 0.0003107483 0.0004484212 0.0006334708 0.0008945491 0.0011864555 
5 26 0.0000002294 0.0000023280 0.0000100480 0.0000296026 0.0000686610 0.0001451892 0.0002635818 0.0004494027 0.0007420371 0.0010923698 
5 27 0.0000004313 0.0000037976 0.0000142596 0.0000368748 0.0000762163 0.0001446108 0.0002408985 0.0003818202 0.0005925554 0.0008367327 
5 28 0.0000003644 0.0000035811 0.0000149801 0.0000428766 0.0000969800 0.0002003151 0.0003568955 0.0005986158 0.0009740362 0.0014188059 
5 29 0.0000168321 0.0000674783 0.0001566074 0.0002910462 0.0004772375 0.0007544617 0.0011033803 0.0015690724 0.0022051728 0.0028825187 
5 30 0.0000015972 0.0000149493 0.0000588736 0.0001573840 0.0003312777 0.0006310216 0.0010401046 0.0016093494 0.0024036565 0.0032571783 
5 31 0.0000013965 0.0000120243 0.0000443323 0.0001130331 0.0002307151 0.0004307929 0.0007031059 0.0010833157 0.0016172821 0.0021950046 
5 32 0.0000025044 0.0000224133 0.0000850613 0.0002207444 0.0004540195 0.0008478880 0.0013770871 0.0021048839 0.0031109663 0.0041847163 
5 33 0.0000474971 0.0001832610 0.0004147298 0.0007552898 0.0012137328 0.0018728168 0.0026719736 0.0037015233 0.0050621429 0.0064730569 
5 34 0.0000043505 0.0000393726 0.0001499999 0.0003888249 0.0007961761 0.0014761879 0.0023782361 0.0036031352 0.0052757218 0.0070430072 
5 35 0.0000066276 0.0000495410 0.0001618417 0.0003723958 0.0006981717 0.0012070624 0.0018544651 0.0027117999 0.0038643214 0.0050713165 
5 36 0.0000067762 0.0000577591 0.0002111006 0.0005314344 0.0010658929 0.0019441420 0.0030962842 0.0046485013 0.0067552986 0.0089719448 
5 37 0.0052357411 0.0094430888 0.0129790325 0.0159418010 0.0183820693 0.0205819886 0.0222866940 0.0237067279 0.0248701840 0.0255880428 
5 38 0.0003206624 0.0012477556 0.0027365531 0.0046607209 0.0068225327 0.0093110481 0.0116781887 0.0140572079 0.0164708122 0.0184115389 
5 39 0.0004174509 0.0014570197 0.0029234981 0.0046353261 0.0064138709 0.0083355677 0.0100702273 0.0117364763 0.0133515833 0.0145913559 
5 40 0.0004302477 0.0016430784 0.0035560671 0.0059990458 0.0087218272 0.0118384862 0.0147916258 0.0177519187 0.0207499645 0.0231582208 
5 41 0.0000200717 0.0000778176 0.0001774670 0.0003273631 0.0005352040 0.0008439307 0.0012295892 0.0017385706 0.0024243394 0.0031450167 
5 42 0.0000021846 0.0000194004 0.0000732786 0.0001896533 0.0003894376 0.0007262074 0.0011775505 0.0017960573 0.0026470727 0.0035509165 
5 43 0.0000022224 0.0000174391 0.0000599663 0.0001451525 0.0002850602 0.0005153328 0.0008207867 0.0012383186 0.0018136683 0.0024266739 
5 44 0.0000033850 0.0000287759 0.0001049437 0.0002641344 0.0005307288 0.0009714907 0.0015536342 0.0023427238 0.0034190714 0.0045550682 
5 45 0.0001110643 0.0003972206 0.0008461704 0.0014653029 0.0022503285 0.0033055652 0.0044921642 0.0059016499 0.0076044087 0.0092224303 
5 46 0.0000150910 0.0001196805 0.0004041960 0.0009396082 0.0017463946 0.0029430436 0.0043643535 0.0061047270 0.0082469002 0.0103055924 
5 47 0.0000146633 0.0001027149 0.0003193660 0.0007041570 0.0012669230 0.0020896664 0.0030611813 0.0042488659 0.0057109240 0.0071168532 
5 48 0.0000220931 0.0001679567 0.0005510760 0.0012551655 0.0022991310 0.0038295156 0.0056319393 0.0078255992 0.0105129782 0.0130868666 
5 49 0.0000000000 0.0000000000 0.0000000000 0.0000000000 0.0000000000 0.0000000000 0.0000000000 0.0000000000 0.0000000000 0.0000000000 
5 50 0.0000004481 0.0000047187 0.0000209741 0.0000631503 0.0001486379 0.0003172916 0.0005781653 0.0009852336 0.0016194710 0.0023689616 
5 51 0.0000000000 0.0000000000 0.0000000000 0.0000000000 0.0000000000 0.0000000000 0.0000000000 0.0000000000 0.0000000000 0.0000000000 
5 52 0.0000007654 0.0000075598 0.0000318555 0.0000919073 0.0002093205 0.0004346296 0.0007760919 0.0013009646 0.0021091906 0.0030563213 
5 53 0.0011483886 0.0022124870 0.0032111968 0.0041295340 0.0049547683 0.0057740933 0.0064865152 0.0071706020 0.0078543257 0.0084092706 
5 54 0.0000512219 0.0002215041 0.0005366284 0.0010015096 0.0015911514 0.0023545187 0.0031682618 0.0040828785 0.0051305838 0.0060844110 
5 55 0.0000652363 0.0002581425 0.0005766886 0.0010029876 0.0015028820 0.0021097477 0.0027241333 0.0033865288 0.0041174908 0.0047619428 
5 56 0.0000717376 0.0003040092 0.0007239141 0.0013319430 0.0020921979 0.0030653892 0.0040938748 0.0052424335 0.0065514770 0.0077389341 
5 57 0.0000000000 0.0000000000 0.0000000000 0.0000000000 0.0000000000 0.0000000000 0.0000000000 0.0000000000 0.0000000000 0.0000000000 
5 58 0.0000001754 0.0000018511 0.0000083130 0.0000254506 0.0000611475 0.0001338208 0.0002499021 0.0004367719 0.0007370676 0.0011015990 
5 59 0.0000001598 0.0000015062 0.0000061095 0.0000171878 0.0000387535 0.0000809154 0.0001473244 0.0002550448 0.0004325424 0.0006555259 
5 60 0.0000003057 0.0000030734 0.0000131790 0.0000386998 0.0000897248 0.0001900520 0.0003459254 0.0005914694 0.0009790879 0.0014434694 
5 61 0.0000186738 0.0000762336 0.0001783802 0.0003312316 0.0005394496 0.0008439491 0.0012216835 0.0017207330 0.0023973754 0.0031141605 
5 62 0.0000014570 0.0000141408 0.0000574039 0.0001571993 0.0003369063 0.0006508888 0.0010828142 0.0016861250 0.0025288680 0.0034338139 
5 63 0.0000015701 0.0000134883 0.0000493385 0.0001245045 0.0002516110 0.0004655798 0.0007549712 0.0011575951 0.0017218646 0.0023315860 
5 64 0.0000023819 0.0000218523 0.0000847607 0.0002239540 0.0004669982 0.0008816915 0.0014421889 0.0022149440 0.0032833310 0.0044220988 
6 1 0.0000283616 0.0001239962 0.0003055833 0.0005830867 0.0009504668 0.0014513241 0.0020175956 0.0026964675 0.0035335218 0.0043543155 
6 2 0.0015809735 0.0029848409 0.0042762948 0.0054532590 0.0065043398 0.0075404532 0.0084360973 0.0092971977 0.0101717582 0.0109067120 
6 3 0.0000212631 0.0000941070 0.0002348176 0.0004535356 0.0007476995 0.0011546573 0.0016206379 0.0021851371 0.0028873692 0.0035805986 
6 4 0.0002051828 0.0007589719 0.0015956107 0.0026278084 0.0037538306 0.0050358034 0.0062680863 0.0075498827 0.0089370689 0.0101588183 
6 5 0.0066186565 0.0130275078 0.0191020192 0.0244790643 0.0288641895 0.0325175907 0.0349167639 0.0363781773 0.0368710815 0.0364578872 
6 6 0.9456841789 0.8922816484 0.8385786843 0.7855890335 0.7347321037 0.6809565307 0.6311977651 0.5802264351 0.5252400199 0.4767035024 
6 7 0.0056170965 0.0110960070 0.0163176647 0.0209585564 0.0247543812 0.0279237823 0.0300088570 0.0312813219 0.0317129430 0.0313563604 
6 8 0.0233155838 0.0423207089 0.0576726104 0.0693186880 0.0774351751 0.0830121153 0.0856757196 0.0861923274 0.0845751151 0.0815674605 
6 9 0.0000132043 0.0000583082 0.0001451573 0.0002796225 0.0004595916 0.0007071088 0.0009887753 0.0013280965 0.0017484424 0.0021627504 
6 10 0.0008409632 0.0016370195 0.0024029836 0.0031214935 0.0037724294 0.0044143021 0.0049607751 0.0054695374 0.0059593636 0.0063433112 
6 11 0.0000096802 0.0000430390 0.0001080584 0.0002102312 0.0003492368 0.0005437935 0.0007690269 0.0010447190 0.0013915061 0.0017378300 
6 12 0.0000872215 0.0003410687 0.0007529196 0.0012918540 0.0019062323 0.0026268188 0.0033294418 0.0040595692 0.0048374546 0.0055046169 
6 13 0.0001248400 0.0005087175 0.0011606977 0.0020415209 0.0030640955 0.0042698116 0.0054356357 0.0066190628 0.0078260957 0.0087976683 
6 14 0.0039332641 0.0072320117 0.0100900537 0.0125251571 0.0145362540 0.0163309810 0.0176917284 0.0187879806 0.0196387954 0.0201171938 
6 15 0.0000536064 0.0002317722 0.0005623793 0.0010510594 0.0016694133 0.0024620509 0.0032906554 0.0041940835 0.0051832421 0.0060340918 
6 16 0.0005067552 0.0017970688 0.0036287653 0.0057498246 0.0079157331 0.0102015281 0.0122099019 0.0140842994 0.0158422232 0.0171438368 
6 17 0.0000002849 0.0000029520 0.0000130149 0.0000391866 0.0000928877 0.0002010781 0.0003729366 0.0006491924 0.0010938486 0.0016354705 
6 18 0.0000099119 0.0000409084 0.0000996622 0.0001963545 0.0003414811 0.0005736904 0.0008853776 0.0013274740 0.0019711724 0.0026996060 
6 19 0.0000001973 0.0000021044 0.0000095431 0.0000294825 0.0000714406 0.0001577835 0.0002972339 0.0005242743 0.0008934934 0.0013466009 
6 20 0.0000025445 0.0000208615 0.0000734074 0.0001797023 0.0003554566 0.0006488156 0.0010481891 0.0016153799 0.0024379106 0.0033637834 
6 21 0.0000380703 0.0001651593 0.0004013725 0.0007512270 0.0011964777 0.0017746154 0.0023925057 0.0030887119 0.0038885144 0.0046190458 
6 22 0.0013076349 0.0024719210 0.0035435037 0.0045247407 0.0054111713 0.0063003955 0.0070836616 0.0078472212 0.0086256240 0.0092730382 
6 23 0.0000300529 0.0001316792 0.0003229211 0.0006092102 0.0009767869 0.0014576266 0.0019746385 0.0025599689 0.0032351012 0.0038536686 
6 24 0.0001594640 0.0006001161 0.0012797380 0.0021350327 0.0030866149 0.0041907533 0.0052683988 0.0063986965 0.0076208233 0.0086853395 
6 25 0.0000002233 0.0000022119 0.0000093145 0.0000267913 0.0000608058 0.0001259486 0.0002249247 0.0003782172 0.0006173130 0.0009019064 
6 26 0.0000038492 0.0000162265 0.0000399881 0.0000794460 0.0001396287 0.0002385027 0.0003756281 0.0005769390 0.0008805316 0.0012347851 
6 27 0.0000001521 0.0000015403 0.0000066378 0.0000195364 0.0000453022 0.0000958578 0.0001742938 0.0002979263 0.0004937538 0.0007296881 
6 28 0.0000008122 0.0000070273 0.0000260178 0.0000667327 0.0001376230 0.0002617583 0.0004381359 0.0006982445 0.0010888792 0.0015415889 
6 29 0.0000012653 0.0000117589 0.0000460862 0.0001229448 0.0002588962 0.0004944099 0.0008179433 0.0012712708 0.0019081891 0.0025964852 
6 30 0.0000242637 0.0000946456 0.0002174345 0.0004032116 0.0006600134 0.0010377321 0.0015040056 0.0021129603 0.0029266928 0.0037773840 
6 31 0.0000008273 0.0000080771 0.0000330127 0.0000911672 0.0001973136 0.0003857675 0.0006494094 0.0010237468 0.0015550889 0.0021334503 
6 32 0.0000061790 0.0000471388 0.0001548685 0.0003553839 0.0006617998 0.0011339938 0.0017276251 0.0025065448 0.0035461982 0.0046295792 
6 33 0.0000030942 0.0000277594 0.0001060190 0.0002773858 0.0005752780 0.0010833096 0.0017713433 0.0027231392 0.0040447614 0.0054598051 
6 34 0.0000667845 0.0002508910 0.0005668326 0.0010387434 0.0016763223 0.0025831089 0.0036604233 0.0050153866 0.0067619429 0.0085349458 
6 35 0.0000022609 0.0000209315 0.0000819618 0.0002186697 0.0004603177 0.0008777159 0.0014483253 0.0022430998 0.0033525833 0.0045450157 
6 36 0.0000226439 0.0001547761 0.0004690859 0.0010113991 0.0017915461 0.0029313493 0.0042988981 0.0060226503 0.0082423636 0.0104910468 
6 37 0.0002743147 0.0010627838 0.0023209049 0.0039360365 0.0057384635 0.0077992910 0.0097468530 0.0116921209 0.0136530135 0.0152196353 
6 38 0.0062259410 0.0110229093 0.0150179912 0.0183915103 0.0212112739 0.0237982942 0.0258418086 0.0275819595 0.0290534064 0.0300079833 
6 39 0.0002232609 0.0008726987 0.0019185430 0.0032699787 0.0047851368 0.0065234782 0.0081704240 0.0098184075 0.0114819207 0.0128122318 
6 40 0.0010094702 0.0033380331 0.0064146512 0.0098236808 0.0132236291 0.0167770652 0.0199004419 0.0228385973 0.0256360671 0.0277520973 
6 41 0.0000017588 0.0000156185 0.0000589966 0.0001527357 0.0003138003 0.0005856121 0.0009503292 0.0014506649 0.0021397559 0.0028721982 
6 42 0.0000290887 0.0001107621 0.0002518605 0.0004650561 0.0007588037 0.0011871045 0.0017087659 0.0023792306 0.0032594518 0.0041648989 
6 43 0.0000013179 0.0000119335 0.0000458471 0.0001204174 0.0002503601 0.0004722353 0.0007727527 0.0011881117 0.0017638557 0.0023789579 
6 44 0.0000084203 0.0000606029 0.0001917833 0.0004291357 0.0007846285 0.0013226135 0.0019870270 0.0028435776 0.0039664039 0.0051179010 
6 45 0.0000131862 0.0001039080 0.0003486566 0.0008050347 0.0014863649 0.0024876715 0.0036670210 0.0051005948 0.0068534237 0.0085286957 
6 46 0.0001587433 0.0005569159 0.0011815378 0.0020415872 0.0031188792 0.0045375920 0.0060961832 0.0079067102 0.0100485026 0.0120487137 
6 47 0.0000097563 0.0000790671 0.0002711033 0.0006366145 0.0011908357 0.0020153738 0.0029956437 0.0041956281 0.0056711382 0.0070872349 
6 48 0.0000530402 0.0003343039 0.0009466985 0.0019238322 0.0032317029 0.0050072358 0.0069835578 0.0092910435 0.0120255521 0.0145801797 
6 49 0.0000000000 0.0000000000 0.0000000000 0.0000000000 0.0000000000 0.0000000000 0.0000000000 0.0000000000 0.0000000000 0.0000000000 
6 50 0.0000107010 0.0000442995 0.0001084304 0.0002146962 0.0003748486 0.0006311896 0.0009741123 0.0014574912 0.0021553126 0.0029379240 
6 51 0.0000000000 0.0000000000 0.0000000000 0.0000000000 0.0000000000 0.0000000000 0.0000000000 0.0000000000 0.0000000000 0.0000000000 
6 52 0.0000027945 0.0000229202 0.0000807633 0.0001980084 0.0003920137 0.0007153618 0.0011538223 0.0017727246 0.0026630136 0.0036566962 
6 53 0.0000412311 0.0001789838 0.0004353098 0.0008155007 0.0013000957 0.0019300931 0.0026035867 0.0033613485 0.0042282874 0.0050146632 
6 54 0.0013722664 0.0025868359 0.0037014507 0.0047221792 0.0056468689 0.0065791835 0.0074056380 0.0082164347 0.0090475829 0.0097410922 
6 55 0.0000325548 0.0001424741 0.0003491036 0.0006583244 0.0010554466 0.0015751849 0.0021340711 0.0027661702 0.0034930814 0.0041556632 
6 56 0.0001705049 0.0006384434 0.0013565102 0.0022578582 0.0032603155 0.0044250440 0.0055644441 0.0067623626 0.0080598589 0.0091903280 
6 57 0.0000000000 0.0000000000 0.0000000000 0.0000000000 0.0000000000 0.0000000000 0.0000000000 0.0000000000 0.0000000000 0.0000000000 
6 58 0.0000042226 0.0000179558 0.0000446109 0.0000891561 0.0001571156 0.0002681771 0.0004208296 0.0006425255 0.0009728645 0.0013540540 
6 59 0.0000000784 0.0000008262 0.0000037284 0.0000115535 0.0000282891 0.0000636516 0.0001227314 0.0002227667 0.0003929595 0.0006112929 
6 60 0.0000009065 0.0000078761 0.0000292681 0.0000752252 0.0001551234 0.0002942990 0.0004904353 0.0007767996 0.0012019594 0.0016893286 
6 61 0.0000010126 0.0000098848 0.0000405259 0.0001124155 0.0002444105 0.0004799529 0.0008106558 0.0012811286 0.0019492036 0.0026757098 
6 62 0.0000265874 0.0001051862 0.0002444137 0.0004564831 0.0007490927 0.0011758616 0.0016963108 0.0023668681 0.0032501655 0.0041617226 
6 63 0.0000005826 0.0000061528 0.0000269321 0.0000787319 0.0001782484 0.0003621047 0.0006268849 0.0010106153 0.0015634676 0.0021710223 
6 64 0.0000068849 0.0000530609 0.0001754821 0.0004038037 0.0007514554 0.0012827778 0.0019433458 0.0027994324 0.0039270303 0.0050878839 
7 1 0.0000952683 0.0003758832 0.0008365071 0.0014461931 0.0021495872 0.0029860799 0.0038149301 0.0046921331 0.0056473761 0.0064857891 
7 2 0.0000393880 0.0001722617 0.0004233026 0.0008033201 0.0013001057 0.0019671053 0.0027088275 0.0035833437 0.0046434484 0.0056672972 
7 3 0.0011277799 0.0021936383 0.0032127088 0.0041596549 0.0050087851 0.0058384215 0.0065405518 0.0071935776 0.0078256472 0.0083269669 
7 4 0.0000578605 0.0002452435 0.0005873481 0.0010918850 0.0017388871 0.0025949713 0.0035367774 0.0046386350 0.0059664425 0.0072435404 
7 5 0.0156952930 0.0293946249 0.0411204225 0.0504785176 0.0573135176 0.0622680792 0.0648619783 0.0656890237 0.0647364574 0.0625331973 
7 6 0.0081937837 0.0161859915 0.0238029383 0.0305727084 0.0361097606 0.0407330344 0.0437745776 0.0456307490 0.0462603631 0.0457402075 
7 7 0.9525374855 0.9037547752 0.8529876446 0.8015637024 0.7512422630 0.6972499723 0.6467570370 0.5946494180 0.5381331559 0.4880698794 
7 8 0.0101677206 0.0199503665 0.0291821578 0.0373290367 0.0439591881 0.0494751343 0.0530941716 0.0552977068 0.0560412669 0.0554195088 
7 9 0.0000389874 0.0001590035 0.0003653069 0.0006502286 0.0009910410 0.0014085929 0.0018315393 0.0022855239 0.0027838477 0.0032224961 
7 10 0.0000191494 0.0000849806 0.0002123189 0.0004096470 0.0006727235 0.0010309596 0.0014320193 0.0019044420 0.0024724780 0.0030140435 
7 11 0.0005903413 0.0011708631 0.0017429137 0.0022848513 0.0027745507 0.0032510761 0.0036479574 0.0040069648 0.0043401540 0.0045910962 
7 12 0.0000287885 0.0001245497 0.0003038945 0.0005740000 0.0009255858 0.0013946962 0.0019112823 0.0025119523 0.0032265042 0.0039023205 
7 13 0.0001527011 0.0005998701 0.0013294617 0.0022873641 0.0033782866 0.0046472769 0.0058614606 0.0070819654 0.0083119778 0.0092872622 
7 14 0.0001002698 0.0004312913 0.0010337987 0.0018998269 0.0029608957 0.0042742107 0.0055997953 0.0069973958 0.0084765256 0.0097090655 
7 15 0.0029301300 0.0057558709 0.0084599389 0.0109144345 0.0130045271 0.0148725658 0.0162490635 0.0172867008 0.0179812464 0.0182450229 
7 16 0.0001461123 0.0006069124 0.0014160160 0.0025492846 0.0039125982 0.0055774257 0.0072414981 0.0089838341 0.0108180696 0.0123408197 
7 17 0.0000007850 0.0000069485 0.0000263162 0.0000690106 0.0001453927 0.0002829381 0.0004838035 0.0007878346 0.0012561113 0.0018104861 
7 18 0.0000004139 0.0000043580 0.0000193690 0.0000583181 0.0001373036 0.0002933321 0.0005352173 0.0009138464 0.0015062221 0.0022093627 
7 19 0.0000048911 0.0000207369 0.0000510343 0.0001007813 0.0001759160 0.0002989994 0.0004705887 0.0007252867 0.0011150796 0.0015765568 
7 20 0.0000007017 0.0000069403 0.0000292854 0.0000845975 0.0001929131 0.0004011979 0.0007177284 0.0012059613 0.0019610126 0.0028498259 
7 21 0.0000723368 0.0002860415 0.0006383338 0.0011087638 0.0016591704 0.0023260740 0.0030005456 0.0037280261 0.0045328485 0.0052458569 
7 22 0.0000450930 0.0001971167 0.0004822251 0.0009075113 0.0014516110 0.0021608395 0.0029208800 0.0037787840 0.0047655553 0.0056675528 
7 23 0.0009161298 0.0017557761 0.0025353403 0.0032452746 0.0038786587 0.0045049448 0.0050493141 0.0055739718 0.0061029866 0.0065383856 
7 24 0.0000637870 0.0002728461 0.0006551740 0.0012141132 0.0019182008 0.0028247702 0.0037871795 0.0048658695 0.0060996563 0.0072228760 
7 25 0.0000005558 0.0000048675 0.0000181736 0.0000467219 0.0000959990 0.0001809434 0.0002994907 0.0004714894 0.0007264303 0.0010195170 
7 26 0.0000002034 0.0000020993 0.0000092086 0.0000275317 0.0000646790 0.0001384106 0.0002536834 0.0004361230 0.0007254130 0.0010734945 
7 27 0.0000046302 0.0000193593 0.0000462503 0.0000871994 0.0001435353 0.0002269991 0.0003332578 0.0004798812 0.0006917681 0.0009331810 
7 28 0.0000003297 0.0000032763 0.0000138666 0.0000401474 0.0000917685 0.0001915093 0.0003441201 0.0005815785 0.0009528261 0.0013948209 
7 29 0.0000016722 0.0000143680 0.0000529000 0.0001347580 0.0002748881 0.0005129815 0.0008368001 0.0012885451 0.0019223586 0.0026074457 
7 30 0.0000012546 0.0000123070 0.0000504280 0.0001392637 0.0003007805 0.0005857335 0.0009814202 0.0015390158 0.0023246308 0.0031745053 
7 31 0.0000122074 0.0000497765 0.0001176291 0.0002225698 0.0003710412 0.0005960145 0.0008829951 0.0012698747 0.0018025473 0.0023730659 
7 32 0.0000020115 0.0000187011 0.0000734308 0.0001961897 0.0004132092 0.0007879284 0.0012999990 0.0020130788 0.0030083574 0.0040777485 
7 33 0.0000073963 0.0000556400 0.0001830502 0.0004241824 0.0008004293 0.0013924654 0.0021500092 0.0031575887 0.0045167412 0.0059436028 
7 34 0.0000039855 0.0000365480 0.0001408154 0.0003685850 0.0007610175 0.0014220309 0.0023056044 0.0035130954 0.0051711508 0.0069308039 
7 35 0.0000334976 0.0001290891 0.0002947504 0.0005456815 0.0008945704 0.0014117074 0.0020546771 0.0028990856 0.0040321781 0.0052200715 
7 36 0.0000062622 0.0000538942 0.0001987987 0.0005047486 0.0010200708 0.0018742179 0.0030031288 0.0045336232 0.0066224480 0.0088297968 
7 37 0.0004744045 0.0016649388 0.0033570831 0.0053453627 0.0074225308 0.0096776175 0.0117217051 0.0136924994 0.0156101075 0.0170878295 
7 38 0.0002965677 0.0011703151 0.0025963199 0.0044629315 0.0065808112 0.0090382880 0.0113911183 0.0137684069 0.0161921154 0.0181495120 
7 39 0.0043999603 0.0079039656 0.0108344883 0.0132886663 0.0153163065 0.0171547680 0.0185899362 0.0197955473 0.0207939137 0.0214189433 
7 40 0.0004005235 0.0015483682 0.0033855065 0.0057593262 0.0084295079 0.0115091345 0.0144453206 0.0174037597 0.0204141622 0.0228426163 
7 41 0.0000026459 0.0000207554 0.0000713480 0.0001726566 0.0003389982 0.0006127105 0.0009756892 0.0014716753 0.0021547607 0.0028820333 
7 42 0.0000019493 0.0000176378 0.0000676970 0.0001776073 0.0003688446 0.0006949108 0.0011359964 0.0017449788 0.0025882016 0.0034881050 
7 43 0.0000141731 0.0000548173 0.0001258728 0.0002356438 0.0003926933 0.0006331716 0.0009412802 0.0013560318 0.0019239269 0.0025279417 
7 44 0.0000030605 0.0000263885 0.0000974981 0.0002482690 0.0005038828 0.0009310537 0.0015003037 0.0022775322 0.0033442837 0.0044755254 
7 45 0.0000163374 0.0001155730 0.0003624446 0.0008050164 0.0014571894 0.0024166328 0.0035552399 0.0049526427 0.0066784514 0.0083420961 
7 46 0.0000123561 0.0001017121 0.0003542989 0.0008447786 0.0016022841 0.0027483117 0.0041304668 0.0058426140 0.0079698089 0.0100282811 
7 47 0.0000800466 0.0002910941 0.0006331416 0.0011201154 0.0017534987 0.0026213861 0.0036105586 0.0047963628 0.0062384101 0.0076146805 
7 48 0.0000183456 0.0001438794 0.0004852301 0.0011313579 0.0021123896 0.0035786451 0.0053318214 0.0074902702 0.0101593086 0.0127334283 
7 49 0.0000000000 0.0000000000 0.0000000000 0.0000000000 0.0000000000 0.0000000000 0.0000000000 0.0000000000 0.0000000000 0.0000000000 
7 50 0.0000004278 0.0000045154 0.0000201311 0.0000608360 0.0001437690 0.0003082986 0.0005641754 0.0009654391 0.0015935463 0.0023386147 
7 51 0.0000000000 0.0000000000 0.0000000000 0.0000000000 0.0000000000 0.0000000000 0.0000000000 0.0000000000 0.0000000000 0.0000000000 
7 52 0.0000007342 0.0000072548 0.0000306283 0.0000886305 0.0002025846 0.0004224413 0.0007574221 0.0012748813 0.0020753895 0.0030170348 
7 53 0.0000779263 0.0003083388 0.0006888139 0.0011979909 0.0017950300 0.0025196538 0.0032528866 0.0040427390 0.0049131268 0.0056790149 
7 54 0.0000483239 0.0002107259 0.0005143699 0.0009662249 0.0015434229 0.0022951879 0.0031006013 0.0040096603 0.0050549559 0.0060096148 
7 55 0.0009638198 0.0018457738 0.0026652679 0.0034140998 0.0040858425 0.0047545164 0.0053394931 0.0059059320 0.0064780982 0.0069479219 
7 56 0.0000681457 0.0002907553 0.0006967091 0.0012890046 0.0020342865 0.0029935490 0.0040120487 0.0051539542 0.0064601283 0.0076486092 
7 57 0.0000000000 0.0000000000 0.0000000000 0.0000000000 0.0000000000 0.0000000000 0.0000000000 0.0000000000 0.0000000000 0.0000000000 
7 58 0.0000001710 0.0000018012 0.0000080861 0.0000247813 0.0000596569 0.0001309255 0.0002452182 0.0004299183 0.0007278225 0.0010905492 
7 59 0.0000020910 0.0000092263 0.0000233879 0.0000469778 0.0000825032 0.0001401836 0.0002202795 0.0003399713 0.0005266868 0.0007537954 
7 60 0.0000002975 0.0000029853 0.0000128001 0.0000376347 0.0000874456 0.0001857796 0.0003391991 0.0005818474 0.0009663548 0.0014284477 
7 61 0.0000018773 0.0000161798 0.0000593686 0.0001501566 0.0003037824 0.0005620875 0.0009105712 0.0013938526 0.0020686580 0.0027952209 
7 62 0.0000011561 0.0000117082 0.0000492874 0.0001391149 0.0003054915 0.0006028922 0.0010192459 0.0016085359 0.0024403336 0.0033402197 
7 63 0.0000135163 0.0000560992 0.0001337079 0.0002529128 0.0004188951 0.0006659016 0.0009763091 0.0013903422 0.0019560785 0.0025589520 
7 64 0.0000019349 0.0000183545 0.0000734014 0.0001991886 0.0004246963 0.0008179719 0.0013586656 0.0021138423 0.0031687523 0.0043015192 
8 1 0.0000294042 0.0001271966 0.0003108716 0.0005894857 0.0009566447 0.0014559204 0.0020198346 0.0026959110 0.0035301085 0.0043489032 
8 2 0.0001646596 0.0006095697 0.0012822484 0.0021123929 0.0030177829 0.0040478270 0.0050368550 0.0060642342 0.0071743443 0.0081505762 
8 3 0.0000221380 0.0000967778 0.0002392094 0.0004588221 0.0007527637 0.0011583531 0.0016223132 0.0021844200 0.0028842076 0.0035757279 
8 4 0.0019937564 0.0037853023 0.0054436521 0.0069564908 0.0083035530 0.0096240864 0.0107578321 0.0118402190 0.0129316875 0.0138430923 
8 5 0.0065624634 0.0128309218 0.0187146847 0.0238865869 0.0280838331 0.0315684495 0.0338509345 0.0352384117 0.0357044656 0.0353103429 
8 6 0.0186290630 0.0338140863 0.0460801982 0.0553853710 0.0618704144 0.0663263695 0.0684545801 0.0688673486 0.0675752028 0.0651720986 
8 7 0.0055692430 0.0109275658 0.0159841644 0.0204465156 0.0240780981 0.0270993885 0.0290816709 0.0302886296 0.0306959053 0.0303553449 
8 8 0.9465870497 0.8940973320 0.8412867356 0.7891127043 0.7389492323 0.6857895857 0.6364811199 0.5858472557 0.5310874604 0.4826411157 
8 9 0.0000134516 0.0000589341 0.0001458129 0.0002796100 0.0004581520 0.0007034204 0.0009826060 0.0013193743 0.0017373997 0.0021503224 
8 10 0.0000654900 0.0002578723 0.0005731561 0.0009897446 0.0014688396 0.0020352637 0.0025914082 0.0031726790 0.0037951515 0.0043312466 
8 11 0.0000098840 0.0000435379 0.0001085391 0.0002100995 0.0003478594 0.0005404856 0.0007636053 0.0010371314 0.0013819578 0.0017271195 
8 12 0.0010579425 0.0020676833 0.0030436781 0.0039597354 0.0047873169 0.0055991278 0.0062859108 0.0069212997 0.0075294315 0.0080038655 
8 13 0.0001384304 0.0005514112 0.0012356628 0.0021431485 0.0031825628 0.0043957314 0.0055600053 0.0067355426 0.0079297039 0.0088883006 
8 14 0.0004072604 0.0014439800 0.0029150505 0.0046175094 0.0063547341 0.0081866038 0.0097946809 0.0112940217 0.0126985751 0.0137371697 
8 15 0.0000558387 0.0002384190 0.0005729563 0.0010631057 0.0016797174 0.0024671694 0.0032886774 0.0041837860 0.0051643510 0.0060091005 
8 16 0.0049428676 0.0091099615 0.0127222264 0.0157897127 0.0183083547 0.0205396048 0.0222180233 0.0235596259 0.0245918430 0.0251659914 
8 17 0.0000003229 0.0000032724 0.0000141504 0.0000419198 0.0000980727 0.0002098660 0.0003858123 0.0006666172 0.0011159401 0.0016608579 
8 18 0.0000020009 0.0000164572 0.0000580566 0.0001423979 0.0002820629 0.0005154311 0.0008333917 0.0012852833 0.0019410964 0.0026798285 
8 19 0.0000002270 0.0000023560 0.0000104436 0.0000316727 0.0000756367 0.0001649638 0.0003078365 0.0005387201 0.0009119168 0.0013678602 
8 20 0.0000158521 0.0000658003 0.0001588492 0.0003065445 0.0005190504 0.0008452651 0.0012680254 0.0018512846 0.0026816652 0.0036062160 
8 21 0.0000420319 0.0001789772 0.0004281634 0.0007911517 0.0012473692 0.0018340340 0.0024565085 0.0031541963 0.0039524866 0.0046796239 
8 22 0.0001253524 0.0004726037 0.0010095263 0.0016868242 0.0024419595 0.0033198592 0.0041781892 0.0050798393 0.0060561606 0.0069076512 
8 23 0.0000334180 0.0001434797 0.0003459192 0.0006436464 0.0010208670 0.0015093004 0.0020304855 0.0026172832 0.0032912520 0.0039069543 
8 24 0.0016513023 0.0031427519 0.0045265237 0.0057958833 0.0069386396 0.0080767695 0.0090702120 0.0100296659 0.0109987359 0.0117982970 
8 25 0.0000002507 0.0000024329 0.0000100620 0.0000285068 0.0000639164 0.0001309899 0.0002320436 0.0003875472 0.0006288198 0.0009148869 
8 26 0.0000005849 0.0000051133 0.0000191367 0.0000496155 0.0001033681 0.0001986308 0.0003354026 0.0005388694 0.0008467589 0.0012056674 
8 27 0.0000001739 0.0000017172 0.0000072400 0.0000209290 0.0000478473 0.0001000172 0.0001802105 0.0003057340 0.0005034457 0.0007406743 
8 28 0.0000061347 0.0000260632 0.0000640012 0.0001252843 0.0002152270 0.0003568928 0.0005460029 0.0008150492 0.0012103447 0.0016628531 
8 29 0.0000015592 0.0000138635 0.0000524313 0.0001360106 0.0002803359 0.0005257921 0.0008584160 0.0013198244 0.0019630083 0.0026541608 
8 30 0.0000048672 0.0000371928 0.0001223683 0.0002811695 0.0005242169 0.0008993260 0.0013715711 0.0019920057 0.0028211026 0.0036859103 
8 31 0.0000010425 0.0000096548 0.0000378678 0.0001013387 0.0002142379 0.0004108426 0.0006820431 0.0010631883 0.0015998976 0.0021807911 
8 32 0.0000385710 0.0001504839 0.0003413764 0.0006194326 0.0009881231 0.0015094472 0.0021322560 0.0029252253 0.0039634404 0.0050329122 
8 33 0.0000036358 0.0000315686 0.0001174363 0.0003008841 0.0006138761 0.0011398591 0.0018442795 0.0028105740 0.0041433396 0.0055633672 
8 34 0.0000195092 0.0001320552 0.0003964133 0.0008471570 0.0014889892 0.0024185762 0.0035261519 0.0049147278 0.0066950817 0.0084929737 
8 35 0.0000026877 0.0000239779 0.0000912088 0.0002378970 0.0004921533 0.0009246736 0.0015091905 0.0023163554 0.0034354473 0.0046322605 
8 36 0.0001066751 0.0003989106 0.0008834086 0.0015752858 0.0024714284 0.0037004816 0.0051194095 0.0068657764 0.0090784324 0.0112968569 
8 37 0.0003107667 0.0011736022 0.0025120696 0.0041941246 0.0060416197 0.0081279040 0.0100805983 0.0120164674 0.0139554498 0.0154964146 
8 38 0.0008506582 0.0027917337 0.0053300482 0.0081176229 0.0108769113 0.0137417111 0.0162450851 0.0185876629 0.0208061368 0.0224750618 
8 39 0.0002543046 0.0009676071 0.0020829699 0.0034927213 0.0050474829 0.0068085530 0.0084605336 0.0101008721 0.0117457820 0.0130540536 
8 40 0.0078691654 0.0140134736 0.0191491822 0.0234708946 0.0270555625 0.0303116697 0.0328559788 0.0349989807 0.0367887267 0.0379325760 
8 41 0.0000021595 0.0000183763 0.0000670981 0.0001691134 0.0003402923 0.0006238749 0.0009991164 0.0015085617 0.0022044380 0.0029397033 
8 42 0.0000066833 0.0000481703 0.0001526071 0.0003417584 0.0006252543 0.0010545021 0.0015848261 0.0022687115 0.0031654251 0.0040852324 
8 43 0.0000016408 0.0000141728 0.0000524739 0.0001339021 0.0002722939 0.0005040757 0.0008135130 0.0012366488 0.0018182463 0.0024358457 
8 44 0.0000463586 0.0001764696 0.0003955323 0.0007133932 0.0011332008 0.0017219460 0.0024165365 0.0032875256 0.0044085220 0.0055450820 
8 45 0.0000166590 0.0001244424 0.0004011890 0.0008987760 0.0016222588 0.0026643677 0.0038735362 0.0053271376 0.0070888064 0.0087615894 
8 46 0.0000456655 0.0002844200 0.0007970806 0.0016053983 0.0026769334 0.0041201113 0.0057164014 0.0075710673 0.0097600372 0.0117986560 
8 47 0.0000125117 0.0000955464 0.0003136541 0.0007131062 0.0013023563 0.0021610713 0.0031665147 0.0043835775 0.0058668435 0.0072811381 
8 48 0.0002515744 0.0008742415 0.0018146925 0.0030523309 0.0045404381 0.0064338942 0.0084588863 0.0107639835 0.0134466772 0.0159217296 
8 49 0.0000000000 0.0000000000 0.0000000000 0.0000000000 0.0000000000 0.0000000000 0.0000000000 0.0000000000 0.0000000000 0.0000000000 
8 50 0.0000022143 0.0000182168 0.0000643417 0.0001580068 0.0003131340 0.0005717484 0.0009223832 0.0014171777 0.0021287264 0.0029227382 
8 51 0.0000000000 0.0000000000 0.0000000000 0.0000000000 0.0000000000 0.0000000000 0.0000000000 0.0000000000 0.0000000000 0.0000000000 
8 52 0.0000171201 0.0000712687 0.0001727675 0.0003348642 0.0005689942 0.0009285850 0.0013931751 0.0020303399 0.0029299295 0.0039226663 
8 53 0.0000456235 0.0001943006 0.0004650194 0.0008598197 0.0013566669 0.0019962561 0.0026749655 0.0034344766 0.0042997899 0.0050823869 
8 54 0.0001347269 0.0005051085 0.0010744724 0.0017903598 0.0025877795 0.0035156224 0.0044244725 0.0053810732 0.0064182301 0.0073225891 
8 55 0.0000362788 0.0001555076 0.0003744785 0.0006963131 0.0011040993 0.0016322810 0.0021958569 0.0028296622 0.0035553564 0.0042147992 
8 56 0.0017334267 0.0032904750 0.0047312686 0.0060531045 0.0072462897 0.0084404010 0.0094890698 0.0105080672 0.0115427740 0.0123991018 
8 57 0.0000000000 0.0000000000 0.0000000000 0.0000000000 0.0000000000 0.0000000000 0.0000000000 0.0000000000 0.0000000000 0.0000000000 
8 58 0.0000006577 0.0000057709 0.0000216676 0.0000562618 0.0001171271 0.0002243256 0.0003768377 0.0006012754 0.0009367866 0.0013234450 
8 59 0.0000000888 0.0000009150 0.0000040498 0.0000123474 0.0000298397 0.0000663713 0.0001268546 0.0002285530 0.0004005867 0.0006203475 
8 60 0.0000067328 0.0000288653 0.0000714925 0.0001408645 0.0002428234 0.0004026858 0.0006141770 0.0009116279 0.0013429467 0.0018306242 
8 61 0.0000011710 0.0000111480 0.0000446894 0.0001216352 0.0002604326 0.0005045848 0.0008435913 0.0013218023 0.0019962225 0.0027259446 
8 62 0.0000054669 0.0000422058 0.0001397517 0.0003218423 0.0005992334 0.0010232919 0.0015506098 0.0022341400 0.0031346526 0.0040619218 
8 63 0.0000006776 0.0000069661 0.0000297633 0.0000852702 0.0001899763 0.0003806125 0.0006521010 0.0010422245 0.0016004573 0.0022108645 
8 64 0.0000422698 0.0001671935 0.0003834107 0.0007004826 0.0011203468 0.0017093526 0.0024046765 0.0032780053 0.0044048376 0.0055502380 
9 1 0.0035028797 0.0071149020 0.0108191431 0.0144328330 0.0177434691 0.0209356631 0.0234764521 0.0255457414 0.0270630670 0.0277331993 
9 2 0.0000250508 0.0001172956 0.0003098458 0.0006319038 0.0010932843 0.0017651167 0.0025610690 0.0035391602 0.0047475914 0.0059089743 
9 3 0.0001701170 0.0007145465 0.0016807241 0.0030394424 0.0046656877 0.0066150112 0.0084915002 0.0103336323 0.0120667657 0.0132703587 
9 4 0.0000336599 0.0001548021 0.0004029237 0.0008122001 0.0013929387 0.0022330805 0.0032244867 0.0044403106 0.0059416200 0.0073853641 
9 5 0.0013291516 0.0026425252 0.0039399925 0.0051692363 0.0062777522 0.0073527196 0.0082444652 0.0090482106 0.0097919789 0.0103510861 
9 6 0.0000308668 0.0001363027 0.0003393231 0.0006536518 0.0010743514 0.0016529527 0.0023113819 0.0031045856 0.0040871940 0.0050556877 
9 7 0.0000624778 0.0002548051 0.0005854089 0.0010419994 0.0015881554 0.0022572873 0.0029350639 0.0036625794 0.0044611490 0.0051640879 
9 8 0.0000393552 0.0001724233 0.0004266043 0.0008180541 0.0013404136 0.0020579941 0.0028748057 0.0038600866 0.0050831002 0.0062911847 
9 9 0.9765994767 0.9493789897 0.9175030834 0.8814483338 0.8424973509 0.7967591553 0.7504546499 0.6993387069 0.6404441996 0.5856506334 
9 10 0.0009297579 0.0019892513 0.0031895509 0.0044799982 0.0057761056 0.0071458994 0.0083458439 0.0094382489 0.0103916092 0.0109975323 
9 11 0.0076907010 0.0158032173 0.0241931279 0.0322944528 0.0394775807 0.0459812179 0.0506343320 0.0537726921 0.0551554246 0.0546526050 
9 12 0.0011553242 0.0024550208 0.0039112123 0.0054626160 0.0070102832 0.0086383926 0.0100614520 0.0113577061 0.0124942789 0.0132253269 
9 13 0.0014296400 0.0028875660 0.0043565910 0.0057597039 0.0070218333 0.0082315667 0.0092163226 0.0100828003 0.0108608379 0.0114265258 
9 14 0.0000336597 0.0001465103 0.0003595138 0.0006835862 0.0011119051 0.0016969579 0.0023622380 0.0031673163 0.0041733743 0.0051753689 
9 15 0.0000334575 0.0001518296 0.0003860111 0.0007529154 0.0012409241 0.0018942417 0.0026029714 0.0034013708 0.0043060202 0.0051136649 
9 16 0.0000428623 0.0001851444 0.0004516732 0.0008552534 0.0013873619 0.0021136827 0.0029400863 0.0039415300 0.0051953257 0.0064463981 
9 17 0.0000313588 0.0001374613 0.0003407699 0.0006562054 0.0010814990 0.0016711116 0.0023427885 0.0031407223 0.0040915382 0.0049693080 
9 18 0.0000005831 0.0000061420 0.0000273919 0.0000826637 0.0001942132 0.0004110774 0.0007380309 0.0012301658 0.0019613028 0.0027814693 
9 19 0.0000022233 0.0000204413 0.0000791034 0.0002072281 0.0004257376 0.0007852659 0.0012481035 0.0018481172 0.0026136575 0.0033577134 
9 20 0.0000008613 0.0000087925 0.0000381462 0.0001124955 0.0002595004 0.0005407112 0.0009596013 0.0015845891 0.0025068625 0.0035366800 
9 21 0.0000116493 0.0000494459 0.0001193042 0.0002257927 0.0003708404 0.0005816281 0.0008435413 0.0011959726 0.0016929149 0.0022478611 
9 22 0.0000005082 0.0000050865 0.0000216253 0.0000626954 0.0001431005 0.0002974976 0.0005320332 0.0008945017 0.0014580335 0.0021266716 
9 23 0.0000008072 0.0000072075 0.0000273783 0.0000714223 0.0001484846 0.0002826804 0.0004712188 0.0007458366 0.0011537517 0.0016231632 
9 24 0.0000007103 0.0000069846 0.0000292233 0.0000835572 0.0001885412 0.0003879485 0.0006882529 0.0011492235 0.0018618403 0.0027037379 
9 25 0.0030725597 0.0062843257 0.0095884407 0.0127824784 0.0156438383 0.0182976846 0.0202852296 0.0217511638 0.0226097145 0.0227233831 
9 26 0.0000300970 0.0001380085 0.0003553716 0.0007027499 0.0011731808 0.0018108516 0.0025033141 0.0032702073 0.0040997363 0.0047814207 
9 27 0.0000919850 0.0003967589 0.0009559208 0.0017639409 0.0027499076 0.0039448115 0.0050964073 0.0062148004 0.0072360751 0.0079023374 
9 28 0.0000379189 0.0001726451 0.0004414930 0.0008675681 0.0014406647 0.0022134998 0.0030501076 0.0039758397 0.0049790698 0.0058078248 
9 29 0.0000122658 0.0000512383 0.0001219208 0.0002281653 0.0003717671 0.0005802508 0.0008406872 0.0011946021 0.0017001307 0.0022719410 
9 30 0.0000005583 0.0000054911 0.0000230157 0.0000660344 0.0001497095 0.0003099784 0.0005535310 0.0009307565 0.0015191141 0.0022194857 
9 31 0.0000007783 0.0000069304 0.0000263725 0.0000691345 0.0001446768 0.0002776966 0.0004667331 0.0007451902 0.0011635410 0.0016498312 
9 32 0.0000007795 0.0000075341 0.0000310882 0.0000879949 0.0001972673 0.0004043288 0.0007163084 0.0011962455 0.0019405242 0.0028226249 
9 33 0.0000907492 0.0003716634 0.0008708834 0.0016024119 0.0025471688 0.0038118113 0.0052118506 0.0068380551 0.0087431946 0.0104865220 
9 34 0.0000029185 0.0000282635 0.0001151259 0.0003173957 0.0006854472 0.0013342720 0.0022313173 0.0034841132 0.0052230993 0.0070686118 
9 35 0.0000102957 0.0000831481 0.0002860307 0.0006759691 0.0012736124 0.0021713548 0.0032449275 0.0045588279 0.0061599403 0.0076681176 
9 36 0.0000041954 0.0000390729 0.0001548228 0.0004185977 0.0008917339 0.0017175009 0.0028514411 0.0044278269 0.0066088568 0.0089186972 
9 37 0.0000328992 0.0001299412 0.0002991853 0.0005527357 0.0009008968 0.0014147600 0.0020583318 0.0029184203 0.0041032528 0.0053825057 
9 38 0.0000026579 0.0000240726 0.0000930688 0.0002472954 0.0005223571 0.0010065375 0.0016860068 0.0026622701 0.0040749369 0.0056477913 
9 39 0.0000036650 0.0000289276 0.0000995553 0.0002404920 0.0004712459 0.0008516970 0.0013608083 0.0020679099 0.0030652518 0.0041563540 
9 40 0.0000036315 0.0000322081 0.0001226003 0.0003220081 0.0006743370 0.0012901795 0.0021499613 0.0033806066 0.0051560367 0.0071285229 
9 41 0.0030825528 0.0060747157 0.0089630011 0.0116161280 0.0139107629 0.0160036009 0.0175854799 0.0188161860 0.0196799009 0.0200436428 
9 42 0.0000664429 0.0002859533 0.0006913794 0.0012897068 0.0020486169 0.0030281186 0.0040631910 0.0052070784 0.0064791515 0.0075892332 
9 43 0.0001378845 0.0005548449 0.0012540642 0.0021896650 0.0032657556 0.0045183559 0.0057054388 0.0068728361 0.0080014647 0.0088383974 
9 44 0.0000845980 0.0003603514 0.0008642154 0.0016023859 0.0025345897 0.0037353026 0.0050040878 0.0064085786 0.0079756920 0.0093496529 
9 45 0.0000357664 0.0001413970 0.0003252350 0.0005992570 0.0009731910 0.0015217634 0.0022054935 0.0031161071 0.0043674570 0.0057164343 
9 46 0.0000029622 0.0000264894 0.0001012938 0.0002667749 0.0005597540 0.0010729242 0.0017909376 0.0028209213 0.0043101070 0.0059676553 
9 47 0.0000036679 0.0000292881 0.0001019573 0.0002487458 0.0004911476 0.0008929247 0.0014319194 0.0021809713 0.0032369206 0.0043909547 
9 48 0.0000040352 0.0000353375 0.0001330895 0.0003466137 0.0007213062 0.0013732695 0.0022810792 0.0035787204 0.0054496861 0.0075280201 
9 49 0.0000000000 0.0000000000 0.0000000000 0.0000000000 0.0000000000 0.0000000000 0.0000000000 0.0000000000 0.0000000000 0.0000000000 
9 50 0.0000001611 0.0000020098 0.0000104790 0.0000364129 0.0000968072 0.0002307329 0.0004574299 0.0008352175 0.0014523144 0.0022021065 
9 51 0.0000000000 0.0000000000 0.0000000000 0.0000000000 0.0000000000 0.0000000000 0.0000000000 0.0000000000 0.0000000000 0.0000000000 
9 52 0.0000002660 0.0000031378 0.0000155950 0.0000521289 0.0001344918 0.0003125864 0.0006084756 0.0010948106 0.0018806615 0.0028281636 
9 53 0.0000038383 0.0000166856 0.0000419658 0.0000845918 0.0001509941 0.0002643354 0.0004301704 0.0006891276 0.0011064475 0.0016230487 
9 54 0.0000002453 0.0000026033 0.0000117989 0.0000366200 0.0000895703 0.0002007382 0.0003845810 0.0006915355 0.0012040953 0.0018481901 
9 55 0.0000003531 0.0000032600 0.0000129693 0.0000359016 0.0000799799 0.0001654858 0.0002995233 0.0005159544 0.0008701043 0.0013107504 
9 56 0.0000003566 0.0000037017 0.0000164321 0.0000500593 0.0001205135 0.0002661691 0.0005040768 0.0008974048 0.0015488157 0.0023623737 
9 57 0.0000000000 0.0000000000 0.0000000000 0.0000000000 0.0000000000 0.0000000000 0.0000000000 0.0000000000 0.0000000000 0.0000000000 
9 58 0.0000021412 0.0000119712 0.0000374402 0.0000892914 0.0001777681 0.0003294444 0.0005379370 0.0008313478 0.0012455714 0.0016946171 
9 59 0.0000107461 0.0000518551 0.0001409133 0.0002945394 0.0005194717 0.0008506453 0.0012418479 0.0017128866 0.0022691285 0.0027663365 
9 60 0.0000032601 0.0000177204 0.0000539368 0.0001254937 0.0002445833 0.0004444746 0.0007146719 0.0010900432 0.0016145423 0.0021789868 
9 61 0.0000047591 0.0000223926 0.0000593534 0.0001226607 0.0002188793 0.0003746599 0.0005886720 0.0009033889 0.0013841110 0.0019558060 
9 62 0.0000002101 0.0000023371 0.0000110329 0.0000354248 0.0000890068 0.0002039943 0.0003969041 0.0007216497 0.0012659750 0.0019503251 
9 63 0.0000003430 0.0000035887 0.0000155165 0.0000450538 0.0001023349 0.0002114461 0.0003768885 0.0006339728 0.0010385862 0.0015261613 
9 64 0.0000003208 0.0000034474 0.0000157790 0.0000493474 0.0001213569 0.0002729291 0.0005234519 0.0009403964 0.0016328459 0.0024975883 
10 1 0.0000217707 0.0001021239 0.0002702725 0.0005520305 0.0009558730 0.0015430475 0.0022359173 0.0030814336 0.0041146930 0.0050937399 
10 2 0.0041314713 0.0080736555 0.0118662319 0.0153762110 0.0184543974 0.0213086831 0.0235005458 0.0252290965 0.0264599411 0.0269941020 
10 3 0.0000176386 0.0000831204 0.0002210078 0.0004534764 0.0007885647 0.0012783413 0.0018589223 0.0025700814 0.0034419178 0.0042699663 
10 4 0.0004067463 0.0015922836 0.0035037436 0.0059620141 0.0086786911 0.0117080867 0.0144488952 0.0170108276 0.0193375478 0.0209352912 
10 5 0.0000298655 0.0001326463 0.0003315377 0.0006396050 0.0010498119 0.0016073412 0.0022300900 0.0029618595 0.0038394677 0.0046742173 
10 6 0.0015949385 0.0031047081 0.0045574056 0.0059201030 0.0071546419 0.0083719913 0.0094084090 0.0103733058 0.0113022889 0.0120304666 
10 7 0.0000248971 0.0001104877 0.0002760468 0.0005326032 0.0008746425 0.0013404035 0.0018618416 0.0024760623 0.0032145945 0.0039187112 
10 8 0.0001554520 0.0006121051 0.0013604865 0.0023493320 0.0034865477 0.0048310541 0.0061511598 0.0075309071 0.0090084536 0.0102809684 
10 9 0.0007543313 0.0016139195 0.0025877467 0.0036347123 0.0046862703 0.0057976115 0.0067711507 0.0076574409 0.0084309215 0.0089225194 
10 10 0.9704881462 0.9373713226 0.8999367218 0.8590025537 0.8161262085 0.7672038569 0.7189344017 0.6668314329 0.6080329260 0.5542744496 
10 11 0.0006393099 0.0013717115 0.0022051060 0.0031041193 0.0040091508 0.0049669219 0.0058062712 0.0065699316 0.0072349776 0.0076556145 
10 12 0.0136294202 0.0271534974 0.0402572361 0.0520578625 0.0617717710 0.0698385680 0.0749909433 0.0778407416 0.0782137334 0.0763993018 
10 13 0.0000330045 0.0001461285 0.0003637376 0.0006983636 0.0011405020 0.0017367612 0.0023981434 0.0031710015 0.0040940288 0.0049698806 
10 14 0.0016899889 0.0033052157 0.0048733806 0.0063548496 0.0077023255 0.0090313384 0.0101585877 0.0112003071 0.0121919732 0.0129585997 
10 15 0.0000077400 0.0000385047 0.0001082405 0.0002345821 0.0004295199 0.0007345954 0.0011220129 0.0016318751 0.0023108695 0.0030151758 
10 16 0.0001699437 0.0006709027 0.0014933346 0.0025794099 0.0038249235 0.0052901043 0.0067190196 0.0082007599 0.0097731723 0.0111152391 
10 17 0.0000002665 0.0000029326 0.0000137070 0.0000434189 0.0001069833 0.0002381405 0.0004474746 0.0007798798 0.0013003205 0.0019115953 
10 18 0.0000204911 0.0000871633 0.0002143255 0.0004176765 0.0007065809 0.0011344038 0.0016579778 0.0023287874 0.0032009505 0.0040857510 
10 19 0.0000001965 0.0000022015 0.0000104792 0.0000337652 0.0000844449 0.0001905879 0.0003620560 0.0006369536 0.0010707878 0.0015833645 
10 20 0.0000040606 0.0000350697 0.0001281581 0.0003200156 0.0006338584 0.0011371504 0.0017798099 0.0026210764 0.0037269094 0.0048540394 
10 21 0.0000002907 0.0000030293 0.0000134173 0.0000404938 0.0000959657 0.0002071487 0.0003823949 0.0006614865 0.0011060314 0.0016422609 
10 22 0.0000077125 0.0000326401 0.0000806705 0.0001604389 0.0002816587 0.0004794420 0.0007513742 0.0011468903 0.0017375290 0.0024206238 
10 23 0.0000002257 0.0000023749 0.0000106288 0.0000324065 0.0000775111 0.0001687945 0.0003138230 0.0005462597 0.0009184443 0.0013691455 
10 24 0.0000015176 0.0000132533 0.0000494934 0.0001278471 0.0002649983 0.0005057213 0.0008476295 0.0013506578 0.0021031720 0.0029714185 
10 25 0.0000113501 0.0000531655 0.0001401368 0.0002841819 0.0004871398 0.0007755833 0.0011070239 0.0015001956 0.0019664492 0.0023963184 
10 26 0.0007508869 0.0015265100 0.0023243548 0.0031094669 0.0038427646 0.0045772184 0.0052022643 0.0057724163 0.0062934864 0.0066652028 
10 27 0.0000089150 0.0000420063 0.0001113873 0.0002272049 0.0003916057 0.0006269636 0.0008993115 0.0012245774 0.0016130423 0.0019736651 
10 28 0.0000508390 0.0002172420 0.0005197115 0.0009564913 0.0014962114 0.0021717290 0.0028618847 0.0035981009 0.0043858988 0.0050481577 
10 29 0.0000003231 0.0000032814 0.0000142322 0.0000423014 0.0000992784 0.0002131016 0.0003927147 0.0006798793 0.0011398620 0.0016979396 
10 30 0.0000084283 0.0000356596 0.0000881194 0.0001750613 0.0003065634 0.0005197129 0.0008107961 0.0012317283 0.0018574273 0.0025788724 
10 31 0.0000001999 0.0000021609 0.0000098914 0.0000307405 0.0000747271 0.0001652371 0.0003111131 0.0005478056 0.0009310400 0.0013992962 
10 32 0.0000017122 0.0000148498 0.0000550555 0.0001411717 0.0002905296 0.0005503556 0.0009165749 0.0014521070 0.0022494748 0.0031666282 
10 33 0.0000026175 0.0000253719 0.0001036974 0.0002867944 0.0006201949 0.0012056686 0.0020081336 0.0031143148 0.0046228630 0.0061926148 
10 34 0.0001263584 0.0004913297 0.0011178282 0.0020238812 0.0031861966 0.0047300000 0.0064223418 0.0083685904 0.0106310749 0.0126968220 
10 35 0.0000020336 0.0000200735 0.0000832571 0.0002329346 0.0005081659 0.0009951210 0.0016662345 0.0025950650 0.0038656831 0.0051907391 
10 36 0.0000325010 0.0002386632 0.0007574806 0.0016722624 0.0029765731 0.0048157442 0.0069012888 0.0093469366 0.0122263665 0.0148775716 
10 37 0.0000027769 0.0000252981 0.0000979538 0.0002592786 0.0005427256 0.0010300197 0.0016935829 0.0026146821 0.0038963991 0.0052702591 
10 38 0.0000476836 0.0001852896 0.0004282001 0.0008014313 0.0013230096 0.0020935595 0.0030433571 0.0042772667 0.0059139912 0.0076128820 
10 39 0.0000022430 0.0000206086 0.0000803643 0.0002139585 0.0004499366 0.0008573653 0.0014140105 0.0021886444 0.0032687451 0.0044282177 
10 40 0.0000122780 0.0000919267 0.0003012401 0.0006946069 0.0013022411 0.0022459255 0.0034361962 0.0049972036 0.0070746360 0.0092315949 
10 41 0.0000638504 0.0002750168 0.0006640407 0.0012342807 0.0019496797 0.0028586588 0.0038002503 0.0048164648 0.0059140390 0.0068413374 
10 42 0.0036790145 0.0070599970 0.0101926682 0.0129891173 0.0153653684 0.0175131828 0.0191348134 0.0204069346 0.0213253954 0.0217518867 
10 43 0.0000534951 0.0002313003 0.0005602488 0.0010438889 0.0016517896 0.0024249274 0.0032259375 0.0040900089 0.0050222349 0.0058085967 
10 44 0.0003384694 0.0012937385 0.0027904592 0.0046749219 0.0067311854 0.0090153979 0.0110947091 0.0130725085 0.0149311791 0.0162817560 
10 45 0.0000031013 0.0000279132 0.0001070082 0.0002809481 0.0005842855 0.0011027186 0.0018056732 0.0027786281 0.0041299335 0.0055769772 
10 46 0.0000514086 0.0001993775 0.0004603539 0.0008607044 0.0014186134 0.0022398916 0.0032486408 0.0045551956 0.0062840279 0.0080755163 
10 47 0.0000022761 0.0000210920 0.0000827504 0.0002212782 0.0004668160 0.0008918877 0.0014739037 0.0022853863 0.0034189878 0.0046379818 
10 48 0.0000135814 0.0001007478 0.0003278864 0.0007518839 0.0014031590 0.0024096291 0.0036739117 0.0053267146 0.0075208552 0.0097952191 
10 49 0.0000000000 0.0000000000 0.0000000000 0.0000000000 0.0000000000 0.0000000000 0.0000000000 0.0000000000 0.0000000000 0.0000000000 
10 50 0.0000220708 0.0000945682 0.0002344319 0.0004604718 0.0007839728 0.0012644060 0.0018510645 0.0025975020 0.0035569334 0.0045169858 
10 51 0.0000000000 0.0000000000 0.0000000000 0.0000000000 0.0000000000 0.0000000000 0.0000000000 0.0000000000 0.0000000000 0.0000000000 
10 52 0.0000044452 0.0000385991 0.0001418176 0.0003557785 0.0007070091 0.0012704817 0.0019876170 0.0029198877 0.0041323166 0.0053526683 
10 53 0.0000002790 0.0000029284 0.0000130744 0.0000397926 0.0000950890 0.0002070378 0.0003851151 0.0006710517 0.0011300524 0.0016874223 
10 54 0.0000082605 0.0000350150 0.0000867452 0.0001728960 0.0003038826 0.0005171586 0.0008092254 0.0012319653 0.0018600242 0.0025832834 
10 55 0.0000002264 0.0000023854 0.0000107042 0.0000327540 0.0000786615 0.0001720881 0.0003213106 0.0005616444 0.0009483277 0.0014185987 
10 56 0.0000016486 0.0000143747 0.0000536385 0.0001384557 0.0002866713 0.0005460367 0.0009129308 0.0014502449 0.0022501983 0.0031694470 
10 57 0.0000000000 0.0000000000 0.0000000000 0.0000000000 0.0000000000 0.0000000000 0.0000000000 0.0000000000 0.0000000000 0.0000000000 
10 58 0.0007984893 0.0016390644 0.0025205671 0.0034039186 0.0042412902 0.0050882698 0.0058110472 0.0064663357 0.0070544841 0.0074604055 
10 59 0.0000021113 0.0000109176 0.0000319850 0.0000723708 0.0001383532 0.0002479063 0.0003951718 0.0005992895 0.0008843570 0.0011913226 
10 60 0.0000552906 0.0002386264 0.0005761177 0.0010683630 0.0016802822 0.0024471826 0.0032276590 0.0040526549 0.0049221338 0.0056386300 
10 61 0.0000001819 0.0000020398 0.0000096890 0.0000312025 0.0000783463 0.0001787776 0.0003454836 0.0006226657 0.0010810351 0.0016502947 
10 62 0.0000092283 0.0000398795 0.0001004140 0.0002023215 0.0003570947 0.0006062805 0.0009416527 0.0014176279 0.0021104360 0.0028942050 
10 63 0.0000000840 0.0000011128 0.0000059745 0.0000210279 0.0000562228 0.0001346583 0.0002687856 0.0004961814 0.0008772924 0.0013545747 
10 64 0.0000019072 0.0000168491 0.0000633534 0.0001638815 0.0003383790 0.0006397805 0.0010590309 0.0016619150 0.0025426234 0.0035380132 
11 1 0.0001911815 0.0008052487 0.0018997080 0.0034459195 0.0053052055 0.0075445996 0.0097108417 0.0118482064 0.0138717038 0.0152888972 
11 2 0.0000228144 0.0001075300 0.0002860334 0.0005875318 0.0010236853 0.0016650822 0.0024322317 0.0033834207 0.0045693077 0.0057187000 
11 3 0.0029535339 0.0059886266 0.0090951536 0.0121255583 0.0149070427 0.0175989658 0.0197527415 0.0215183354 0.0228255471 0.0234148659 
11 4 0.0000308603 0.0001425784 0.0003731314 0.0007567217 0.0013059800 0.0021081843 0.0030637231 0.0042460750 0.0057193627 0.0071482283 
11 5 0.0000704506 0.0002883946 0.0006650471 0.0011879024 0.0018162011 0.0025892605 0.0033754555 0.0042227355 0.0051571401 0.0059840237 
11 6 0.0000267806 0.0001190690 0.0002989479 0.0005816132 0.0009661781 0.0015044275 0.0021275451 0.0028902587 0.0038496599 0.0048077795 
11 7 0.0011196122 0.0022206012 0.0033055240 0.0043333365 0.0052620764 0.0061658313 0.0069185372 0.0075994137 0.0082313245 0.0087072498 
11 8 0.0000342235 0.0001507509 0.0003758186 0.0007274735 0.0012044697 0.0018714419 0.0026439981 0.0035910880 0.0047850564 0.0059801858 
11 9 0.0091018588 0.0187029311 0.0286322963 0.0382201237 0.0467212748 0.0544182563 0.0599251641 0.0636393775 0.0652758252 0.0646807431 
11 10 0.0009325703 0.0020009354 0.0032166206 0.0045280256 0.0058482097 0.0072453266 0.0084696999 0.0095836649 0.0105537798 0.0111673709 
11 11 0.9765926894 0.9493295521 0.9173695354 0.8811910288 0.8420885810 0.7961671410 0.7496863263 0.6983986644 0.6393448318 0.5844424236 
11 12 0.0011587747 0.0024690960 0.0039432810 0.0055186929 0.0070934759 0.0087519246 0.0102017935 0.0115214631 0.0126759909 0.0134150111 
11 13 0.0000412779 0.0001816600 0.0004481828 0.0008506361 0.0013705676 0.0020528330 0.0027867350 0.0036170389 0.0045752671 0.0054569087 
11 14 0.0000104945 0.0000541156 0.0001555606 0.0003407450 0.0006252912 0.0010660828 0.0016196893 0.0023422710 0.0033011423 0.0042979568 
11 15 0.0012534829 0.0026283538 0.0041158534 0.0056329878 0.0070738835 0.0085105648 0.0097007824 0.0107344821 0.0116082401 0.0121667709 
11 16 0.0000141537 0.0000715100 0.0002023213 0.0004379529 0.0007969266 0.0013500185 0.0020425788 0.0029452866 0.0041427380 0.0053878346 
11 17 0.0000024890 0.0000229345 0.0000889901 0.0002338509 0.0004820289 0.0008924707 0.0014237301 0.0021163505 0.0030056119 0.0038754632 
11 18 0.0000004910 0.0000052614 0.0000238843 0.0000733539 0.0001751933 0.0003769737 0.0006863945 0.0011590982 0.0018709220 0.0026782593 
11 19 0.0000222546 0.0000972214 0.0002410647 0.0004663015 0.0007750096 0.0012127877 0.0017245219 0.0023487543 0.0031133953 0.0038377721 
11 20 0.0000007318 0.0000075801 0.0000334083 0.0001001271 0.0002345720 0.0004965399 0.0008933117 0.0014940102 0.0023923533 0.0034064325 
11 21 0.0000009077 0.0000081320 0.0000310018 0.0000811803 0.0001694183 0.0003239204 0.0005422155 0.0008619379 0.0013394375 0.0018914294 
11 22 0.0000004074 0.0000041680 0.0000181413 0.0000538624 0.0001257546 0.0002674737 0.0004877216 0.0008346474 0.0013828368 0.0020412233 
11 23 0.0000082683 0.0000349938 0.0000845213 0.0001608843 0.0002669617 0.0004252655 0.0006277353 0.0009077141 0.0013123889 0.0017729422 
11 24 0.0000005745 0.0000057579 0.0000246118 0.0000719676 0.0001659587 0.0003491449 0.0006313128 0.0010726892 0.0017660965 0.0025952598 
11 25 0.0001105274 0.0004774401 0.0011520583 0.0021289922 0.0033233415 0.0047731055 0.0061718723 0.0075308639 0.0087709919 0.0095777952 
11 26 0.0000260087 0.0001208422 0.0003154929 0.0006325297 0.0010697085 0.0016728058 0.0023385392 0.0030870137 0.0039088533 0.0045938891 
11 27 0.0025918287 0.0052926656 0.0080641463 0.0107393097 0.0131358913 0.0153631664 0.0170389722 0.0182855493 0.0190306239 0.0191494724 
11 28 0.0000328369 0.0001514503 0.0003925753 0.0007819367 0.0013151060 0.0020467153 0.0028516604 0.0037557421 0.0047501304 0.0055831039 
11 29 0.0000008670 0.0000077765 0.0000297919 0.0000785822 0.0001653687 0.0003191885 0.0005390701 0.0008646148 0.0013559189 0.0019289995 
11 30 0.0000003718 0.0000038913 0.0000173156 0.0000524432 0.0001244985 0.0002687401 0.0004954974 0.0008556683 0.0014284053 0.0021192782 
11 31 0.0000088967 0.0000377872 0.0000915052 0.0001743059 0.0002888278 0.0004584622 0.0006736595 0.0009692426 0.0013945549 0.0018777183 
11 32 0.0000005158 0.0000053159 0.0000233115 0.0000696980 0.0001636824 0.0003498853 0.0006401990 0.0010982998 0.0018227326 0.0026928884 
11 33 0.0000107938 0.0000880467 0.0003060878 0.0007310247 0.0013910964 0.0023956126 0.0036113895 0.0051156714 0.0069686024 0.0087314645 
11 34 0.0000024594 0.0000242670 0.0001006473 0.0002822528 0.0006190831 0.0012236547 0.0020730430 0.0032761163 0.0049681141 0.0067838109 
11 35 0.0000642581 0.0002625285 0.0006173841 0.0011462200 0.0018449408 0.0028048904 0.0038954598 0.0051929923 0.0067490525 0.0082032337 
11 36 0.0000035692 0.0000337474 0.0001358552 0.0003731246 0.0008066210 0.0015766264 0.0026508570 0.0041652239 0.0062879002 0.0085609131 
11 37 0.0000038582 0.0000307707 0.0001069835 0.0002610086 0.0005163034 0.0009424315 0.0015193858 0.0023294153 0.0034838237 0.0047579757 
11 38 0.0000021221 0.0000196912 0.0000779967 0.0002121761 0.0004580139 0.0009017556 0.0015382314 0.0024697650 0.0038398812 0.0053852723 
11 39 0.0000232279 0.0000913249 0.0002108000 0.0003930970 0.0006499541 0.0010402704 0.0015428177 0.0022307326 0.0031986501 0.0042612110 
11 40 0.0000029236 0.0000264743 0.0001030375 0.0002767338 0.0005918399 0.0011564755 0.0019620811 0.0031365998 0.0048588695 0.0067972301 
11 41 0.0001563942 0.0006321226 0.0014351582 0.0025167332 0.0037683435 0.0052335867 0.0066292601 0.0080078637 0.0093463942 0.0103432192 
11 42 0.0000582389 0.0002541881 0.0006230173 0.0011771316 0.0018913648 0.0028270214 0.0038290101 0.0049494199 0.0062094595 0.0073202220 
11 43 0.0025998798 0.0051152829 0.0075376937 0.0097607501 0.0116848123 0.0134442277 0.0147801687 0.0158265917 0.0165694591 0.0168908401 
11 44 0.0000744359 0.0003213030 0.0007806362 0.0014652396 0.0023433946 0.0034910126 0.0047195945 0.0060953573 0.0076474675 0.0090218711 
11 45 0.0000037886 0.0000306760 0.0001081438 0.0002669659 0.0005329830 0.0009801906 0.0015882075 0.0024435603 0.0036634071 0.0050096777 
11 46 0.0000019987 0.0000189516 0.0000765830 0.0002119199 0.0004637037 0.0009233526 0.0015877016 0.0025647963 0.0040065135 0.0056356443 
11 47 0.0000258302 0.0001034815 0.0002415500 0.0004518657 0.0007446034 0.0011817810 0.0017349742 0.0024810625 0.0035178518 0.0046457472 
11 48 0.0000027087 0.0000251881 0.0001003358 0.0002747222 0.0005964543 0.0011801413 0.0020199211 0.0032508815 0.0050623604 0.0071053890 
11 49 0.0000000000 0.0000000000 0.0000000000 0.0000000000 0.0000000000 0.0000000000 0.0000000000 0.0000000000 0.0000000000 0.0000000000 
11 50 0.0000001590 0.0000019541 0.0000101098 0.0000350511 0.0000933126 0.0002232352 0.0004445717 0.0008157511 0.0014256722 0.0021702978 
11 51 0.0000000000 0.0000000000 0.0000000000 0.0000000000 0.0000000000 0.0000000000 0.0000000000 0.0000000000 0.0000000000 0.0000000000 
11 52 0.0000002620 0.0000030446 0.0000150182 0.0000501016 0.0001294679 0.0003021031 0.0005908418 0.0010685077 0.0018450769 0.0027859835 
11 53 0.0000004204 0.0000038725 0.0000153633 0.0000423963 0.0000941724 0.0001943687 0.0003513174 0.0006049334 0.0010207017 0.0015391774 
11 54 0.0000002339 0.0000024784 0.0000112543 0.0000350822 0.0000862946 0.0001946716 0.0003751770 0.0006783235 0.0011869566 0.0018283062 
11 55 0.0000040506 0.0000176657 0.0000443778 0.0000886886 0.0001556937 0.0002656846 0.0004204632 0.0006542824 0.0010210528 0.0014666003 
11 56 0.0000003369 0.0000034909 0.0000155367 0.0000475973 0.0001153883 0.0002568735 0.0004898964 0.0008777459 0.0015235970 0.0023333326 
11 57 0.0000000000 0.0000000000 0.0000000000 0.0000000000 0.0000000000 0.0000000000 0.0000000000 0.0000000000 0.0000000000 0.0000000000 
11 58 0.0000031981 0.0000167840 0.0000497868 0.0001136948 0.0002185858 0.0003926348 0.0006253867 0.0009451188 0.0013859789 0.0018536956 
11 59 0.0005819928 0.0012742133 0.0020954552 0.0030237318 0.0040070488 0.0051084478 0.0061337514 0.0071249140 0.0080429832 0.0086550745 
11 60 0.0000045627 0.0000235707 0.0000687578 0.0001544754 0.0002926430 0.0005183329 0.0008163472 0.0012217806 0.0017766040 0.0023622345 
11 61 0.0000004051 0.0000042198 0.0000182066 0.0000528033 0.0001198520 0.0002475491 0.0004412771 0.0007426948 0.0012180027 0.0017919993 
11 62 0.0000001049 0.0000013815 0.0000074547 0.0000265371 0.0000719797 0.0001753664 0.0003557989 0.0006676040 0.0011998294 0.0018766290 
11 63 0.0000048981 0.0000230803 0.0000612789 0.0001263702 0.0002236798 0.0003768615 0.0005802616 0.0008694034 0.0012973853 0.0017941988 
11 64 0.0000001620 0.0000020502 0.0000106865 0.0000369696 0.0000980378 0.0002342721 0.0004685136 0.0008687538 0.0015457516 0.0024009826 
12 1 0.0000250037 0.0001146433 0.0002971619 0.0005959998 0.0010164123 0.0016184506 0.0023205644 0.0031699600 0.0042011912 0.0051741817 
12 2 0.0003471008 0.0013501345 0.0029519508 0.0049923874 0.0072269016 0.0096967471 0.0119125645 0.0139669715 0.0158157813 0.0170715337 
12 3 0.0000203693 0.0000936911 0.0002437089 0.0004906018 0.0008396966 0.0013420544 0.0019304716 0.0026449247 0.0035150410 0.0043379450 
12 4 0.0051808599 0.0101320930 0.0148852217 0.0192596392 0.0230652228 0.0265597962 0.0292150887 0.0312860062 0.0327398292 0.0333538067 
12 5 0.0000358064 0.0001551015 0.0003787146 0.0007154518 0.0011533312 0.0017365629 0.0023774032 0.0031207595 0.0040027755 0.0048350051 
12 6 0.0001321702 0.0005168351 0.0011409295 0.0019575986 0.0028885909 0.0039805249 0.0050452381 0.0061516298 0.0073303913 0.0083413696 
12 7 0.0000299058 0.0001293839 0.0003156896 0.0005962789 0.0009615109 0.0014488293 0.0019854661 0.0026094506 0.0033517372 0.0040537849 
12 8 0.0020064433 0.0039214697 0.0057724953 0.0075098463 0.0090793985 0.0106190415 0.0119215626 0.0131266122 0.0142799678 0.0151797584 
12 9 0.0007489267 0.0015914415 0.0025354028 0.0035410848 0.0045443451 0.0055997516 0.0065222367 0.0073625220 0.0080992956 0.0085731918 
12 10 0.0108898513 0.0216955340 0.0321653678 0.0415940202 0.0493553934 0.0558007312 0.0599174578 0.0621944348 0.0624924534 0.0610427296 
12 11 0.0006347051 0.0013524181 0.0021598854 0.0030227986 0.0038853673 0.0047937628 0.0055879112 0.0063107446 0.0069431235 0.0073479131 
12 12 0.9699787609 0.9364157757 0.8986124980 0.8574133134 0.8143865190 0.7654190986 0.7172072885 0.6652508790 0.6066919709 0.5531988361 
12 13 0.0000395860 0.0001708962 0.0004155175 0.0007811858 0.0012529923 0.0018765095 0.0025568414 0.0033416260 0.0042689227 0.0051417917 
12 14 0.0001452769 0.0005695413 0.0012589150 0.0021600774 0.0031838541 0.0043776826 0.0055329085 0.0067228114 0.0079777689 0.0090433353 
12 15 0.0000089924 0.0000438368 0.0001208841 0.0002574201 0.0004641693 0.0007825322 0.0011815172 0.0017011384 0.0023871455 0.0030941077 
12 16 0.0021265109 0.0041758482 0.0061735411 0.0080603622 0.0097703401 0.0114470848 0.0128598731 0.0141573666 0.0153857055 0.0163314317 
12 17 0.0000003298 0.0000035098 0.0000158998 0.0000489876 0.0001179247 0.0002570398 0.0004752169 0.0008169958 0.0013462778 0.0019630236 
12 18 0.0000034591 0.0000297064 0.0001078628 0.0002675456 0.0005265552 0.0009385775 0.0014609808 0.0021407883 0.0030298371 0.0039324743 
12 19 0.0000002470 0.0000026645 0.0000122496 0.0000382942 0.0000934075 0.0002061812 0.0003850831 0.0006679248 0.0011093168 0.0016266221 
12 20 0.0000324702 0.0001384044 0.0003375921 0.0006469891 0.0010708951 0.0016749464 0.0023885463 0.0032758132 0.0043997186 0.0055170875 
12 21 0.0000003863 0.0000038593 0.0000164207 0.0000478027 0.0001098638 0.0002305984 0.0004164559 0.0007070554 0.0011630381 0.0017070363 
12 22 0.0000012871 0.0000111710 0.0000414415 0.0001063454 0.0002190901 0.0004156096 0.0006931120 0.0010994530 0.0017048853 0.0024012934 
12 23 0.0000003033 0.0000030507 0.0000130850 0.0000384120 0.0000889835 0.0001882405 0.0003421764 0.0005843205 0.0009662011 0.0014235250 
12 24 0.0000122933 0.0000524390 0.0001291648 0.0002531848 0.0004346389 0.0007185669 0.0010942764 0.0016236241 0.0023933086 0.0032660766 
12 25 0.0000125919 0.0000579816 0.0001503044 0.0003001863 0.0005078961 0.0007991243 0.0011303999 0.0015207075 0.0019816544 0.0024060351 
12 26 0.0000399048 0.0001706173 0.0004084304 0.0007522100 0.0011775325 0.0017106541 0.0022562723 0.0028394816 0.0034651483 0.0039926848 
12 27 0.0000099687 0.0000461131 0.0001201108 0.0002410388 0.0004097093 0.0006477555 0.0009202931 0.0012434437 0.0016276644 0.0019837581 
12 28 0.0009406597 0.0019130731 0.0029123607 0.0038928163 0.0048043208 0.0057117999 0.0064791558 0.0071751912 0.0078088393 0.0082607540 
12 29 0.0000004297 0.0000041804 0.0000174132 0.0000499198 0.0001136212 0.0002371625 0.0004275968 0.0007265671 0.0011983908 0.0017646101 
12 30 0.0000014607 0.0000125810 0.0000462964 0.0001178309 0.0002408317 0.0004531553 0.0007505133 0.0011831425 0.0018245891 0.0025600895 
12 31 0.0000002755 0.0000028188 0.0000122838 0.0000366055 0.0000859792 0.0001844247 0.0003392682 0.0005858556 0.0009791158 0.0014543399 
12 32 0.0000134402 0.0000573038 0.0001410524 0.0002760606 0.0004726609 0.0007783658 0.0011803064 0.0017434872 0.0025586983 0.0034803142 
12 33 0.0000033836 0.0000313710 0.0001233571 0.0003301927 0.0006952219 0.0013198612 0.0021587101 0.0032968941 0.0048291491 0.0064083800 
12 34 0.0000302849 0.0002181820 0.0006798101 0.0014754218 0.0025871832 0.0041269671 0.0058467096 0.0078383400 0.0101577176 0.0122745203 
12 35 0.0000026525 0.0000249685 0.0000994324 0.0002688839 0.0005706448 0.0010906424 0.0017926038 0.0027486952 0.0040396353 0.0053729433 
12 36 0.0001998423 0.0007735276 0.0017331736 0.0030709752 0.0047226133 0.0068376878 0.0090838566 0.0115999928 0.0144584384 0.0170204139 
12 37 0.0000038039 0.0000328568 0.0001214335 0.0003089640 0.0006260927 0.0011543854 0.0018561809 0.0028118600 0.0041210017 0.0055079962 
12 38 0.0000113937 0.0000836941 0.0002693156 0.0006106600 0.0011280302 0.0019182234 0.0029011473 0.0041758429 0.0058561729 0.0075881470 
12 39 0.0000030931 0.0000268921 0.0000999538 0.0002555364 0.0005198688 0.0009619104 0.0015509148 0.0023548864 0.0034583237 0.0046290372 
12 40 0.0000760329 0.0002960399 0.0006762806 0.0012392831 0.0019943927 0.0030666696 0.0043446532 0.0059608922 0.0080575792 0.0101981178 
12 41 0.0000761494 0.0003190485 0.0007515123 0.0013671702 0.0021212159 0.0030601665 0.0040170430 0.0050365308 0.0061257841 0.0070383372 
12 42 0.0002858933 0.0010857091 0.0023270845 0.0038758915 0.0055518779 0.0073992829 0.0090691905 0.0106475559 0.0121214016 0.0131853733 
12 43 0.0000639305 0.0002687855 0.0006349135 0.0011575449 0.0017986946 0.0025976559 0.0034118513 0.0042787584 0.0052038301 0.0059775064 
12 44 0.0046045282 0.0088305420 0.0127329352 0.0161979141 0.0191226069 0.0217460743 0.0237112847 0.0252412758 0.0263370530 0.0268407051 
12 45 0.0000042532 0.0000362907 0.0001327766 0.0003350410 0.0006744725 0.0012365268 0.0019799187 0.0029892609 0.0043692551 0.0058298868 
12 46 0.0000126689 0.0000921136 0.0002941398 0.0006628320 0.0012181419 0.0020616500 0.0031062000 0.0044561312 0.0062308576 0.0080568542 
12 47 0.0000031805 0.0000277567 0.0001034764 0.0002651815 0.0005405502 0.0010019871 0.0016179705 0.0024602355 0.0036183207 0.0048491102 
12 48 0.0000820044 0.0003185710 0.0007267624 0.0013299463 0.0021366952 0.0032784595 0.0046347790 0.0063452651 0.0085591010 0.0108156733 
12 49 0.0000000000 0.0000000000 0.0000000000 0.0000000000 0.0000000000 0.0000000000 0.0000000000 0.0000000000 0.0000000000 0.0000000000 
12 50 0.0000038159 0.0000329487 0.0001202769 0.0002996977 0.0005916538 0.0010560260 0.0016424290 0.0023995228 0.0033779235 0.0043575676 
12 51 0.0000000000 0.0000000000 0.0000000000 0.0000000000 0.0000000000 0.0000000000 0.0000000000 0.0000000000 0.0000000000 0.0000000000 
12 52 0.0000349774 0.0001501260 0.0003688971 0.0007119462 0.0011851157 0.0018612587 0.0026585409 0.0036435310 0.0048776822 0.0060883710 
12 53 0.0000003805 0.0000038097 0.0000162716 0.0000476034 0.0001100106 0.0002323520 0.0004220756 0.0007207564 0.0011925551 0.0017587304 
12 54 0.0000014077 0.0000121898 0.0000451515 0.0001157035 0.0002379581 0.0004502606 0.0007486389 0.0011832953 0.0018274780 0.0025651562 
12 55 0.0000003098 0.0000031108 0.0000133399 0.0000392067 0.0000910154 0.0001930921 0.0003520322 0.0006030204 0.0010004211 0.0014780783 
12 56 0.0000131710 0.0000562737 0.0001389174 0.0002728508 0.0004689374 0.0007752243 0.0011790172 0.0017452237 0.0025642038 0.0034886835 
12 57 0.0000000000 0.0000000000 0.0000000000 0.0000000000 0.0000000000 0.0000000000 0.0000000000 0.0000000000 0.0000000000 0.0000000000 
12 58 0.0000436716 0.0001886785 0.0004560317 0.0008466175 0.0013329504 0.0019434386 0.0025656667 0.0032242614 0.0039192129 0.0044924682 
12 59 0.0000023729 0.0000120587 0.0000347113 0.0000772559 0.0001455937 0.0002574889 0.0004063415 0.0006111669 0.0008958328 0.0012015945 
12 60 0.0010003075 0.0020539108 0.0031569828 0.0042580123 0.0052957415 0.0063380659 0.0072212696 0.0080173112 0.0087291275 0.0092205992 
12 61 0.0000002326 0.0000025335 0.0000116625 0.0000364330 0.0000890291 0.0001980188 0.0003749109 0.0006638266 0.0011345835 0.0017128405 
12 62 0.0000016407 0.0000144017 0.0000537516 0.0001379738 0.0002827755 0.0005306350 0.0008727211 0.0013614680 0.0020715054 0.0028706387 
12 63 0.0000001115 0.0000014130 0.0000072791 0.0000247007 0.0000640542 0.0001492459 0.0002916103 0.0005286575 0.0009201006 0.0014049868 
12 64 0.0000147175 0.0000640523 0.0001604684 0.0003181791 0.0005487660 0.0009051449 0.0013673069 0.0020032412 0.0029049394 0.0039051984 
13 1 0.0013664600 0.0027051531 0.0040095367 0.0052249024 0.0063032661 0.0073356239 0.0081870653 0.0089578695 0.0096838382 0.0102461974 
13 2 0.0000420626 0.0001833255 0.0004484229 0.0008463033 0.0013615287 0.0020464219 0.0028009510 0.0036834916 0.0047461591 0.0057675796 
13 3 0.0000548146 0.0002269862 0.0005281033 0.0009497052 0.0014599829 0.0020930435 0.0027438572 0.0034549894 0.0042529536 0.0049717050 
13 4 0.0000616569 0.0002605626 0.0006214422 0.0011493221 0.0018200119 0.0026987473 0.0036565310 0.0047681939 0.0060988450 0.0073725475 
13 5 0.0031699884 0.0060163092 0.0085683327 0.0107616527 0.0125567113 0.0141243214 0.0152753077 0.0161619446 0.0167993320 0.0171046500 
13 6 0.0001459145 0.0005945951 0.0013566374 0.0023861539 0.0035813511 0.0049906061 0.0063532347 0.0077364377 0.0091472314 0.0102828161 
13 7 0.0001223529 0.0004806504 0.0010652411 0.0018327675 0.0027068773 0.0037236651 0.0046965388 0.0056744773 0.0066600337 0.0074414874 
13 8 0.0002025028 0.0008066313 0.0018075881 0.0031351028 0.0046556090 0.0064302916 0.0081334485 0.0098530822 0.0115999597 0.0130022418 
13 9 0.0007148200 0.0014437831 0.0021782957 0.0028798524 0.0035109174 0.0041157846 0.0046081630 0.0050414025 0.0054304222 0.0057132670 
13 10 0.0000203400 0.0000900561 0.0002241642 0.0004303876 0.0007028687 0.0010703315 0.0014779285 0.0019542258 0.0025230695 0.0030628398 
13 11 0.0000174391 0.0000767478 0.0001893484 0.0003593770 0.0005790380 0.0008672818 0.0011773412 0.0015281286 0.0019329616 0.0023054384 
13 12 0.0000305335 0.0001318156 0.0003204969 0.0006025440 0.0009664576 0.0014473885 0.0019721416 0.0025774611 0.0032927027 0.0039659633 
13 13 0.9618821251 0.9206051004 0.8756217834 0.8282207416 0.7803223258 0.7275638296 0.6772012493 0.6244213292 0.5664744184 0.5146921970 
13 14 0.0086011383 0.0169120605 0.0247520415 0.0316411187 0.0372058200 0.0417853656 0.0447438894 0.0464981576 0.0470237244 0.0464316359 
13 15 0.0030462895 0.0062143940 0.0094687838 0.0126165587 0.0154421163 0.0180751239 0.0200712085 0.0215930180 0.0225936319 0.0229268775 
13 16 0.0106716574 0.0208402169 0.0303364929 0.0386206032 0.0452780609 0.0507367457 0.0542536892 0.0563344519 0.0569546624 0.0562492996 
13 17 0.0000072537 0.0000313756 0.0000776513 0.0001519856 0.0002600353 0.0004291740 0.0006551777 0.0009791006 0.0014607470 0.0020191928 
13 18 0.0000004711 0.0000049029 0.0000215118 0.0000639184 0.0001485803 0.0003132949 0.0005651930 0.0009549208 0.0015584474 0.0022691842 
13 19 0.0000005462 0.0000050741 0.0000200166 0.0000542215 0.0001170180 0.0002320022 0.0004014735 0.0006590688 0.0010563551 0.0015265656 
13 20 0.0000007922 0.0000077640 0.0000324041 0.0000924999 0.0002084441 0.0004281297 0.0007575570 0.0012598646 0.0020288459 0.0029269881 
13 21 0.0000160798 0.0000649533 0.0001513360 0.0002815258 0.0004612426 0.0007277583 0.0010619239 0.0015064294 0.0021117591 0.0027548364 
13 22 0.0000015252 0.0000143241 0.0000565063 0.0001511055 0.0003178821 0.0006047877 0.0009954938 0.0015380325 0.0022936008 0.0031042333 
13 23 0.0000011974 0.0000105203 0.0000395166 0.0001023876 0.0002116770 0.0003994293 0.0006565969 0.0010168703 0.0015236296 0.0020721747 
13 24 0.0000024068 0.0000215920 0.0000820097 0.0002127293 0.0004369962 0.0008146319 0.0013206231 0.0020147505 0.0029720964 0.0039919971 
13 25 0.0000067597 0.0000288184 0.0000695012 0.0001308463 0.0002130048 0.0003300651 0.0004729043 0.0006624293 0.0009269281 0.0012203916 
13 26 0.0000002440 0.0000024637 0.0000105740 0.0000309608 0.0000713698 0.0001499462 0.0002706864 0.0004591031 0.0007543477 0.0011064660 
13 27 0.0000003137 0.0000029369 0.0000116558 0.0000316053 0.0000678753 0.0001330763 0.0002269888 0.0003664142 0.0005767208 0.0008214257 
13 28 0.0000003888 0.0000037982 0.0000157857 0.0000448834 0.0001008679 0.0002069707 0.0003666429 0.0006117069 0.0009904149 0.0014373760 
13 29 0.0011702675 0.0022894240 0.0033638563 0.0043629894 0.0052600696 0.0061404062 0.0068910712 0.0075948950 0.0082792762 0.0088197202 
13 30 0.0000528398 0.0002281668 0.0005518396 0.0010279248 0.0016297102 0.0024057230 0.0032294993 0.0041516190 0.0052036670 0.0061581278 
13 31 0.0000429488 0.0001805797 0.0004271426 0.0007817803 0.0012229138 0.0017847203 0.0023748803 0.0030289445 0.0037668166 0.0044281995 
13 32 0.0000741847 0.0003137901 0.0007456471 0.0013688249 0.0021450505 0.0031344697 0.0041755298 0.0053332319 0.0066472644 0.0078350539 
13 33 0.0000498558 0.0001938450 0.0004394154 0.0007979064 0.0012751280 0.0019533453 0.0027676276 0.0038086156 0.0051759535 0.0065877225 
13 34 0.0000047029 0.0000421831 0.0001592991 0.0004094548 0.0008319146 0.0015305952 0.0024499078 0.0036898909 0.0053735302 0.0071451204 
13 35 0.0000060816 0.0000464119 0.0001544335 0.0003606650 0.0006836361 0.0011918415 0.0018406738 0.0027008956 0.0038571330 0.0050671679 
13 36 0.0000073271 0.0000618944 0.0002242420 0.0005597868 0.0011140661 0.0020163823 0.0031904697 0.0047616126 0.0068820313 0.0091037322 
13 37 0.0001083657 0.0003904001 0.0008337715 0.0014427210 0.0022097637 0.0032334077 0.0043767791 0.0057270232 0.0073496324 0.0088848484 
13 38 0.0000147430 0.0001170697 0.0003952484 0.0009173668 0.0017010794 0.0028580819 0.0042256987 0.0058927396 0.0079357912 0.0098921010 
13 39 0.0000130983 0.0000936152 0.0002955572 0.0006587239 0.0011935236 0.0019778336 0.0029046159 0.0040368843 0.0054288691 0.0067654579 
13 40 0.0000217150 0.0001650903 0.0005409557 0.0012292252 0.0022450247 0.0037263008 0.0054617247 0.0075635669 0.0101266566 0.0125721112 
13 41 0.0000212136 0.0000829617 0.0001897529 0.0003492369 0.0005677199 0.0008879572 0.0012832819 0.0018000841 0.0024910381 0.0032131552 
13 42 0.0000023624 0.0000208000 0.0000778947 0.0001999274 0.0004073662 0.0007537863 0.0012142733 0.0018410045 0.0026983162 0.0036048834 
13 43 0.0000019816 0.0000160044 0.0000564809 0.0001395850 0.0002782522 0.0005085507 0.0008152585 0.0012349047 0.0018128162 0.0024278204 
13 44 0.0000036650 0.0000308770 0.0001116261 0.0002785991 0.0005554420 0.0010088417 0.0016027378 0.0024022153 0.0034863362 0.0046255235 
13 45 0.0055964699 0.0101971772 0.0141153172 0.0174094929 0.0201089875 0.0225144034 0.0243480953 0.0258451865 0.0270383884 0.0277447461 
13 46 0.0003548502 0.0013736210 0.0029965008 0.0050767513 0.0073956067 0.0100451046 0.0125488425 0.0150514757 0.0175788175 0.0196039994 
13 47 0.0003499618 0.0012461067 0.0025551289 0.0041384583 0.0058382571 0.0077310965 0.0094868775 0.0112158184 0.0129353848 0.0142907642 
13 48 0.0004758633 0.0018077924 0.0038920820 0.0065324540 0.0094525644 0.0127705927 0.0158940389 0.0190080671 0.0221472523 0.0246601024 
13 49 0.0000000000 0.0000000000 0.0000000000 0.0000000000 0.0000000000 0.0000000000 0.0000000000 0.0000000000 0.0000000000 0.0000000000 
13 50 0.0000004071 0.0000044170 0.0000200741 0.0000613846 0.0001459556 0.0003137428 0.0005739965 0.0009805958 0.0016144515 0.0023636920 
13 51 0.0000000000 0.0000000000 0.0000000000 0.0000000000 0.0000000000 0.0000000000 0.0000000000 0.0000000000 0.0000000000 0.0000000000 
13 52 0.0000007115 0.0000071786 0.0000307559 0.0000898101 0.0002062086 0.0004305981 0.0007714252 0.0012958170 0.0021036248 0.0030504509 
13 53 0.0000176043 0.0000717705 0.0001680632 0.0003129684 0.0005117773 0.0008042587 0.0011681311 0.0016487457 0.0022986922 0.0029846578 
13 54 0.0000015024 0.0000143149 0.0000571371 0.0001542356 0.0003268598 0.0006257909 0.0010348886 0.0016049893 0.0024009657 0.0032562048 
13 55 0.0000013433 0.0000117835 0.0000440595 0.0001134714 0.0002331577 0.0004372684 0.0007151259 0.0011023334 0.0016441822 0.0022278968 
13 56 0.0000023734 0.0000215589 0.0000827639 0.0002166170 0.0004482258 0.0008409356 0.0013699375 0.0020985000 0.0031062892 0.0041818670 
13 57 0.0000000000 0.0000000000 0.0000000000 0.0000000000 0.0000000000 0.0000000000 0.0000000000 0.0000000000 0.0000000000 0.0000000000 
13 58 0.0000001516 0.0000016643 0.0000077087 0.0000241446 0.0000589379 0.0001305107 0.0002455444 0.0004314078 0.0007307966 0.0010947681 
13 59 0.0000001109 0.0000011362 0.0000049418 0.0000147119 0.0000346519 0.0000749893 0.0001399472 0.0002467166 0.0004239742 0.0006473922 
13 60 0.0000002730 0.0000028255 0.0000123993 0.0000370528 0.0000869855 0.0001860015 0.0003406341 0.0005849841 0.0009715188 0.0014352245 
13 61 0.0012687476 0.0025398726 0.0037988216 0.0049886216 0.0060593823 0.0071001693 0.0079707324 0.0087652819 0.0095100945 0.0100726075 
13 62 0.0000395310 0.0001780628 0.0004477908 0.0008636793 0.0014109929 0.0021424317 0.0029434432 0.0038647939 0.0049435525 0.0059449594 
13 63 0.0000483295 0.0002056956 0.0004889951 0.0008949707 0.0013957970 0.0020268287 0.0026820354 0.0033994904 0.0041980223 0.0049037813 
13 64 0.0000582991 0.0002549108 0.0006249819 0.0011805023 0.0018967869 0.0028388122 0.0038579233 0.0050195176 0.0063697847 0.0076166906 
14 1 0.0000289926 0.0001243822 0.0003015084 0.0005678876 0.0009175171 0.0013933936 0.0019337235 0.0025869319 0.0034014546 0.0042094065 
14 2 0.0015886373 0.0030137610 0.0043374136 0.0055525584 0.0066415601 0.0077141342 0.0086365406 0.0095158184 0.0103986055 0.0111314386 
14 3 0.0000097484 0.0000491369 0.0001371473 0.0002910391 0.0005181155 0.0008570143 0.0012692036 0.0017927533 0.0024702405 0.0031592356 
14 4 0.0002122890 0.0007879223 0.0016600075 0.0027360104 0.0039066520 0.0052322944 0.0064971391 0.0078015190 0.0091995941 0.0104197635 
14 5 0.0001170122 0.0004748145 0.0010805322 0.0018982593 0.0028487353 0.0039723922 0.0050627024 0.0061739248 0.0073125926 0.0082336526 
14 6 0.0037298389 0.0068579777 0.0095682036 0.0118773648 0.0137844485 0.0154863527 0.0167767223 0.0178162761 0.0186230863 0.0190767414 
14 7 0.0000651830 0.0002803722 0.0006720480 0.0012350323 0.0019248078 0.0027785626 0.0036402936 0.0045488404 0.0055103875 0.0063116324 
14 8 0.0004833524 0.0017137712 0.0034596946 0.0054802386 0.0075420440 0.0097161778 0.0116247060 0.0134041818 0.0150711601 0.0163038045 
14 9 0.0000136544 0.0000594334 0.0001458404 0.0002773037 0.0004510556 0.0006883884 0.0009582662 0.0012848548 0.0016929731 0.0020994431 
14 10 0.0008449945 0.0016526080 0.0024366906 0.0031774255 0.0038511639 0.0045156709 0.0050792963 0.0056001568 0.0060959908 0.0064793049 
14 11 0.0000035972 0.0000185491 0.0000533211 0.0001167962 0.0002143294 0.0003654183 0.0005551764 0.0008028538 0.0011315235 0.0014731990 
14 12 0.0000909123 0.0003564112 0.0007878120 0.0013517472 0.0019924130 0.0027394948 0.0034624197 0.0042070451 0.0049923808 0.0056591981 
14 13 0.0069782761 0.0137210934 0.0200818263 0.0256710717 0.0301858244 0.0339013007 0.0363016098 0.0377248825 0.0381512855 0.0376709125 
14 14 0.9478426211 0.8962227914 0.8439411845 0.7919760998 0.7417587306 0.6883252584 0.6386206194 0.5874939216 0.5321584869 0.4832012997 
14 15 0.0012767574 0.0027297102 0.0043617008 0.0060877846 0.0077816124 0.0095194233 0.0109915352 0.0122866848 0.0133789362 0.0140539490 
14 16 0.0247308220 0.0450911594 0.0616454928 0.0742375149 0.0829996377 0.0889779793 0.0917794769 0.0922436445 0.0904004253 0.0870875170 
14 17 0.0000002971 0.0000030084 0.0000130549 0.0000389520 0.0000919727 0.0001989633 0.0003694337 0.0006442940 0.0010878282 0.0016289710 
14 18 0.0000102019 0.0000423407 0.0001037214 0.0002051402 0.0003572117 0.0005992324 0.0009215421 0.0013747918 0.0020290705 0.0027642073 
14 19 0.0000001451 0.0000016792 0.0000081044 0.0000262220 0.0000656853 0.0001488740 0.0002853647 0.0005098194 0.0008771995 0.0013296822 
14 20 0.0000026928 0.0000221078 0.0000778017 0.0001901806 0.0003750372 0.0006812427 0.0010944205 0.0016759729 0.0025119900 0.0034463092 
14 21 0.0000011913 0.0000111411 0.0000439122 0.0001176320 0.0002482971 0.0004745787 0.0007848075 0.0012182629 0.0018253523 0.0024796637 
14 22 0.0000230413 0.0000903142 0.0002082798 0.0003872072 0.0006345394 0.0009976458 0.0014445944 0.0020264900 0.0028016643 0.0036100015 
14 23 0.0000007546 0.0000075264 0.0000312326 0.0000870818 0.0001894384 0.0003711641 0.0006247720 0.0009835965 0.0014909483 0.0020413725 
14 24 0.0000059083 0.0000452802 0.0001492036 0.0003428574 0.0006385080 0.0010929804 0.0016624773 0.0024072084 0.0033979583 0.0044276085 
14 25 0.0000002330 0.0000022679 0.0000094162 0.0000268182 0.0000605146 0.0001249805 0.0002230664 0.0003753441 0.0006134654 0.0008974675 
14 26 0.0000039890 0.0000168732 0.0000417102 0.0000829845 0.0001457179 0.0002480822 0.0003889106 0.0005940698 0.0009013027 0.0012578700 
14 27 0.0000000999 0.0000011094 0.0000051653 0.0000161759 0.0000393392 0.0000865733 0.0001618332 0.0002825839 0.0004761779 0.0007111184 
14 28 0.0000008737 0.0000075340 0.0000277696 0.0000708327 0.0001451584 0.0002740487 0.0004554619 0.0007207633 0.0011162577 0.0015720166 
14 29 0.0000413875 0.0001760758 0.0004211037 0.0007789226 0.0012312890 0.0018185068 0.0024490466 0.0031650615 0.0039956952 0.0047616106 
14 30 0.0013825152 0.0026223293 0.0037731786 0.0048343498 0.0057958642 0.0067588615 0.0076025684 0.0084189346 0.0092439561 0.0099243917 
14 31 0.0000223685 0.0001017424 0.0002585013 0.0005041246 0.0008330924 0.0012811496 0.0017810833 0.0023659942 0.0030615253 0.0037150685 
14 32 0.0001775986 0.0006685164 0.0014242222 0.0023708661 0.0034166143 0.0046189330 0.0057807092 0.0069874799 0.0082800923 0.0093969714 
14 33 0.0000032746 0.0000288453 0.0001088086 0.0002823799 0.0005825973 0.0010930557 0.0017830992 0.0027365137 0.0040591800 0.0054744471 
14 34 0.0000691134 0.0002605729 0.0005908113 0.0010847148 0.0017501004 0.0026907018 0.0037995908 0.0051830432 0.0069519260 0.0087352227 
14 35 0.0000020032 0.0000192360 0.0000772744 0.0002098766 0.0004472380 0.0008605807 0.0014284252 0.0022215761 0.0033306069 0.0045235536 
14 36 0.0000240683 0.0001640769 0.0004961750 0.0010668316 0.0018829729 0.0030663760 0.0044744040 0.0062344771 0.0084824955 0.0107441364 
14 37 0.0000126380 0.0000996510 0.0003347671 0.0007737311 0.0014292441 0.0023918007 0.0035234948 0.0048958299 0.0065688921 0.0081632623 
14 38 0.0001535213 0.0005406482 0.0011499222 0.0019890934 0.0030380505 0.0044142354 0.0059190337 0.0076583649 0.0097051231 0.0116073244 
14 39 0.0000089875 0.0000740184 0.0002565564 0.0006066423 0.0011393372 0.0019323834 0.0028740469 0.0040240596 0.0054337749 0.0067824840 
14 40 0.0000518591 0.0003274665 0.0009277640 0.0018839730 0.0031596586 0.0048837543 0.0067930812 0.0090107305 0.0116245966 0.0140545020 
14 41 0.0000018761 0.0000164680 0.0000616552 0.0001585071 0.0003238269 0.0006011891 0.0009714380 0.0014770826 0.0021706483 0.0029054370 
14 42 0.0000302633 0.0001154513 0.0002630940 0.0004861709 0.0007923800 0.0012359270 0.0017719686 0.0024555584 0.0033462102 0.0042565814 
14 43 0.0000012335 0.0000114324 0.0000446802 0.0001187738 0.0002489036 0.0004719846 0.0007745040 0.0011924434 0.0017709759 0.0023880660 
14 44 0.0000090684 0.0000648494 0.0002041422 0.0004544153 0.0008263684 0.0013844191 0.0020676149 0.0029411694 0.0040773921 0.0052351425 
14 45 0.0003013072 0.0011566534 0.0025075886 0.0042280729 0.0061360620 0.0083064650 0.0103495184 0.0123846347 0.0144327966 0.0160685707 
14 46 0.0065619671 0.0116409456 0.0159048687 0.0195296621 0.0225688540 0.0253546825 0.0275456035 0.0293982163 0.0309491119 0.0319417743 
14 47 0.0001982651 0.0007920602 0.0017738787 0.0030717992 0.0045557882 0.0062891462 0.0079587112 0.0096555348 0.0113969595 0.0128136156 
14 48 0.0011162996 0.0036797795 0.0070541665 0.0107764581 0.0144672642 0.0182962965 0.0216335336 0.0247448113 0.0276777786 0.0298736160 
14 49 0.0000000000 0.0000000000 0.0000000000 0.0000000000 0.0000000000 0.0000000000 0.0000000000 0.0000000000 0.0000000000 0.0000000000 
14 50 0.0000111346 0.0000467109 0.0001155633 0.0002302609 0.0004025378 0.0006755453 0.0010359774 0.0015371496 0.0022511769 0.0030434769 
14 51 0.0000000000 0.0000000000 0.0000000000 0.0000000000 0.0000000000 0.0000000000 0.0000000000 0.0000000000 0.0000000000 0.0000000000 
14 52 0.0000029925 0.0000247498 0.0000875653 0.0002146679 0.0004234810 0.0007675433 0.0012278853 0.0018690357 0.0027795716 0.0037853655 
14 53 0.0000011874 0.0000113497 0.0000455598 0.0001238377 0.0002642276 0.0005091168 0.0008458220 0.0013158989 0.0019717174 0.0026744219 
14 54 0.0000249844 0.0000983358 0.0002275823 0.0004239872 0.0006951181 0.0010916318 0.0015771079 0.0022053646 0.0030366994 0.0038979698 
14 55 0.0000007419 0.0000075927 0.0000321606 0.0000910877 0.0002003983 0.0003959080 0.0006696045 0.0010567354 0.0016024298 0.0021916244 
14 56 0.0000065125 0.0000499219 0.0001644135 0.0003772889 0.0007011452 0.0011966415 0.0018142062 0.0026171679 0.0036786879 0.0047751865 
14 57 0.0000000000 0.0000000000 0.0000000000 0.0000000000 0.0000000000 0.0000000000 0.0000000000 0.0000000000 0.0000000000 0.0000000000 
14 58 0.0000044396 0.0000191479 0.0000481007 0.0000967211 0.0001705433 0.0002897171 0.0004509836 0.0006815507 0.0010201105 0.0014063383 
14 59 0.0000000334 0.0000004376 0.0000023365 0.0000082276 0.0000221274 0.0000536309 0.0001087706 0.0002049735 0.0003719080 0.0005885168 
14 60 0.0000009923 0.0000086862 0.0000323413 0.0000828869 0.0001698125 0.0003189922 0.0005258672 0.0008233194 0.0012587503 0.0017524183 
14 61 0.0000277888 0.0001257812 0.0003189621 0.0006222952 0.0010303691 0.0015892853 0.0022162495 0.0029527470 0.0038304702 0.0046550945 
14 62 0.0014792456 0.0028458104 0.0041473622 0.0053703623 0.0064888771 0.0076076871 0.0085764684 0.0094947175 0.0103956245 0.0111134030 
14 63 0.0000095498 0.0000521249 0.0001534488 0.0003365461 0.0006095198 0.0010137702 0.0014942991 0.0020834627 0.0028100826 0.0035105513 
14 64 0.0001946407 0.0007434145 0.0016015930 0.0026861682 0.0038861523 0.0052582653 0.0065688466 0.0079083339 0.0093137494 0.0105015183 
15 1 0.0000601480 0.0002579006 0.0006204191 0.0011495117 0.0018108223 0.0026490945 0.0035183643 0.0044636564 0.0055047203 0.0064152679 
15 2 0.0000133676 0.0000646641 0.0001765664 0.0003720779 0.0006644636 0.0011103376 0.0016659194 0.0023883563 0.0033443081 0.0043344158 
15 3 0.0011961490 0.0024529750 0.0037632734 0.0050606198 0.0062677248 0.0074583387 0.0084454819 0.0093159466 0.0100799611 0.0106040527 
15 4 0.0000187266 0.0000886013 0.0002375371 0.0004932034 0.0008705889 0.0014403531 0.0021450732 0.0030565102 0.0042575204 0.0054977510 
15 5 0.0001324260 0.0005298132 0.0011935641 0.0020825801 0.0031114809 0.0043240722 0.0054958733 0.0066817085 0.0078812382 0.0088324817 
15 6 0.0000741522 0.0003206035 0.0007779225 0.0014538990 0.0023092493 0.0034056811 0.0045518647 0.0058015494 0.0071698225 0.0083467773 
15 7 0.0027785699 0.0054581502 0.0080223511 0.0103498886 0.0123318718 0.0141032868 0.0154085857 0.0163925516 0.0170511723 0.0173013051 
15 8 0.0000966712 0.0004127649 0.0009919355 0.0018405106 0.0029080250 0.0042713081 0.0056935509 0.0072432155 0.0089408271 0.0104033071 
15 9 0.0000197982 0.0000898442 0.0002284196 0.0004455329 0.0007343089 0.0011209055 0.0015402918 0.0020127395 0.0025480600 0.0030259786 
15 10 0.0000056452 0.0000280837 0.0000789461 0.0001710943 0.0003132737 0.0005357830 0.0008183491 0.0011902213 0.0016854515 0.0021991432 
15 11 0.0006267415 0.0013141769 0.0020579267 0.0028164939 0.0035369416 0.0042552822 0.0048503908 0.0053672405 0.0058041193 0.0060833845 
15 12 0.0000082087 0.0000400162 0.0001103484 0.0002349846 0.0004237144 0.0007143302 0.0010785414 0.0015528746 0.0021790922 0.0028244386 
15 13 0.0036052346 0.0073546354 0.0112061534 0.0149314946 0.0182754969 0.0213916195 0.0237539540 0.0255549916 0.0267392027 0.0271335940 
15 14 0.0018624239 0.0039818665 0.0063624745 0.0088803376 0.0113511485 0.0138861183 0.0160335092 0.0179227626 0.0195160456 0.0205006966 
15 15 0.9788975292 0.9538304245 0.9238355986 0.8892010119 0.8511098873 0.8057210096 0.7592820976 0.7076892865 0.6480662037 0.5925871406 
15 16 0.0023110733 0.0049089437 0.0078047353 0.0108538424 0.0138396885 0.0169023430 0.0195007802 0.0217951563 0.0237442029 0.0249655967 
15 17 0.0000006013 0.0000057724 0.0000234282 0.0000648677 0.0001420265 0.0002839220 0.0004923842 0.0008068758 0.0012873443 0.0018511484 
15 18 0.0000002123 0.0000024339 0.0000117705 0.0000383766 0.0000969923 0.0002216764 0.0004272048 0.0007652587 0.0013165264 0.0019913673 
15 19 0.0000053498 0.0000238933 0.0000609502 0.0001224241 0.0002135965 0.0003576339 0.0005503226 0.0008257489 0.0012338027 0.0017056994 
15 20 0.0000003362 0.0000036961 0.0000172121 0.0000543589 0.0001339207 0.0002993778 0.0005674643 0.0010027030 0.0017050669 0.0025583616 
15 21 0.0000012963 0.0000115304 0.0000436786 0.0001138437 0.0002364986 0.0004486088 0.0007414216 0.0011551710 0.0017425335 0.0023836412 
15 22 0.0000008643 0.0000087027 0.0000367895 0.0001050031 0.0002340956 0.0004707532 0.0008107163 0.0013038483 0.0020166501 0.0028035048 
15 23 0.0000118853 0.0000494575 0.0001178973 0.0002226177 0.0003678056 0.0005833407 0.0008543523 0.0012170346 0.0017153717 0.0022498705 
15 24 0.0000012821 0.0000125264 0.0000515728 0.0001439796 0.0003153335 0.0006243240 0.0010625462 0.0016919853 0.0025945679 0.0035850627 
15 25 0.0000003605 0.0000034781 0.0000141721 0.0000392268 0.0000853937 0.0001686591 0.0002879217 0.0004629318 0.0007228516 0.0010207120 
15 26 0.0000001324 0.0000014432 0.0000066886 0.0000210755 0.0000518914 0.0001161034 0.0002205501 0.0003911005 0.0006685120 0.0010085204 
15 27 0.0000050208 0.0000222524 0.0000556759 0.0001081883 0.0001804112 0.0002844712 0.0004111198 0.0005773154 0.0008059186 0.0010564360 
15 28 0.0000001954 0.0000020933 0.0000095199 0.0000294355 0.0000712300 0.0001567135 0.0002935940 0.0005142254 0.0008691036 0.0013003172 
15 29 0.0000467731 0.0002005450 0.0004831382 0.0008988274 0.0014253606 0.0021052504 0.0028257005 0.0036269291 0.0045294017 0.0053334909 
15 30 0.0000262345 0.0001216739 0.0003164695 0.0006326286 0.0010703524 0.0016847820 0.0023877187 0.0032262199 0.0042385389 0.0051996717 
15 31 0.0010227663 0.0020654148 0.0031237619 0.0041508445 0.0050963326 0.0060290886 0.0068119428 0.0075193043 0.0081652112 0.0086327720 
15 32 0.0000346043 0.0001589755 0.0004099281 0.0008134008 0.0013679497 0.0021419928 0.0030239502 0.0040731477 0.0053376137 0.0065370877 
15 33 0.0000064022 0.0000503264 0.0001717235 0.0004090323 0.0007864592 0.0013859125 0.0021548999 0.0031764099 0.0045500134 0.0059869600 
15 34 0.0000026463 0.0000249791 0.0000998324 0.0002719354 0.0005839287 0.0011362460 0.0019084180 0.0030056144 0.0045660427 0.0062694217 
15 35 0.0000366674 0.0001468297 0.0003420710 0.0006355097 0.0010332751 0.0016041546 0.0022925641 0.0031740038 0.0043322813 0.0055282520 
15 36 0.0000039322 0.0000354950 0.0001374002 0.0003657232 0.0007723407 0.0014828902 0.0024671036 0.0038562957 0.0058218584 0.0079596837 
15 37 0.0000136041 0.0000983107 0.0003128476 0.0007021964 0.0012817615 0.0021433601 0.0031772449 0.0044605599 0.0060642195 0.0076267161 
15 38 0.0000093863 0.0000782845 0.0002774598 0.0006743313 0.0013036640 0.0022816422 0.0034914875 0.0050254123 0.0069738759 0.0088955090 
15 39 0.0000798627 0.0002949978 0.0006413870 0.0011228878 0.0017334155 0.0025538527 0.0034786800 0.0045829404 0.0059267501 0.0072135046 
15 40 0.0000132226 0.0001068462 0.0003705009 0.0008865650 0.0016949508 0.0029399835 0.0044702861 0.0064015006 0.0088458266 0.0112503795 
15 41 0.0000021721 0.0000176961 0.0000628213 0.0001559579 0.0003122043 0.0005734809 0.0009242656 0.0014083711 0.0020810098 0.0028023547 
15 42 0.0000014338 0.0000132504 0.0000522085 0.0001409545 0.0003012021 0.0005846924 0.0009813807 0.0015456682 0.0023486176 0.0032247599 
15 43 0.0000156113 0.0000626379 0.0001461335 0.0002726151 0.0004470067 0.0007038119 0.0010228114 0.0014433923 0.0020117130 0.0026120254 
15 44 0.0000021128 0.0000189179 0.0000726205 0.0001919521 0.0004033472 0.0007716613 0.0012810598 0.0019992902 0.0030140494 0.0041155736 
15 45 0.0003702303 0.0013416997 0.0027916006 0.0045767748 0.0065223934 0.0087191889 0.0107829215 0.0128381851 0.0149039541 0.0165466643 
15 46 0.0002140163 0.0008629863 0.0019648065 0.0034738722 0.0052690052 0.0074569837 0.0096563902 0.0119855135 0.0144786501 0.0165896153 
15 47 0.0048793950 0.0091397946 0.0129541757 0.0162777783 0.0190537622 0.0215333074 0.0233955351 0.0248638297 0.0259537296 0.0265094923 
15 48 0.0002731961 0.0010914115 0.0024697415 0.0043492059 0.0065798872 0.0092962016 0.0120267805 0.0149205592 0.0180225052 0.0206540055 
15 49 0.0000000000 0.0000000000 0.0000000000 0.0000000000 0.0000000000 0.0000000000 0.0000000000 0.0000000000 0.0000000000 0.0000000000 
15 50 0.0000001389 0.0000017656 0.0000092651 0.0000322120 0.0000855606 0.0002039984 0.0004056647 0.0007455493 0.0013104781 0.0020112618 
15 51 0.0000000000 0.0000000000 0.0000000000 0.0000000000 0.0000000000 0.0000000000 0.0000000000 0.0000000000 0.0000000000 0.0000000000 
15 52 0.0000002343 0.0000028006 0.0000139542 0.0000465441 0.0001197480 0.0002779847 0.0005421414 0.0009808608 0.0017016848 0.0025884913 
15 53 0.0000014562 0.0000129939 0.0000491720 0.0001276287 0.0002635865 0.0004964634 0.0008150994 0.0012618558 0.0018915366 0.0025745916 
15 54 0.0000007960 0.0000081989 0.0000353391 0.0001025256 0.0002316649 0.0004715591 0.0008199267 0.0013297232 0.0020721808 0.0028964822 
15 55 0.0000129886 0.0000545338 0.0001307667 0.0002474895 0.0004084860 0.0006453682 0.0009403047 0.0013314593 0.0018645453 0.0024325304 
15 56 0.0000011729 0.0000117333 0.0000492876 0.0001399525 0.0003108370 0.0006233010 0.0010715560 0.0017214498 0.0026608540 0.0036980879 
15 57 0.0000000000 0.0000000000 0.0000000000 0.0000000000 0.0000000000 0.0000000000 0.0000000000 0.0000000000 0.0000000000 0.0000000000 
15 58 0.0000000553 0.0000007037 0.0000037318 0.0000131957 0.0000357785 0.0000874246 0.0001780355 0.0003352128 0.0006039665 0.0009455845 
15 59 0.0000023610 0.0000112307 0.0000302211 0.0000631368 0.0001127846 0.0001908411 0.0002935051 0.0004375743 0.0006483440 0.0008915851 
15 60 0.0000000935 0.0000011412 0.0000058036 0.0000197493 0.0000518117 0.0001228299 0.0002442714 0.0004506916 0.0007977498 0.0012334122 
15 61 0.0000532500 0.0002342214 0.0005737107 0.0010767700 0.0017121239 0.0025237244 0.0033696312 0.0042910388 0.0053022518 0.0061777061 
15 62 0.0000127704 0.0000653994 0.0001859795 0.0004023114 0.0007286041 0.0012232422 0.0018287980 0.0025954814 0.0035747523 0.0045510210 
15 63 0.0011079348 0.0022927806 0.0035415460 0.0047863162 0.0059496276 0.0071012071 0.0080591457 0.0089057349 0.0096476565 0.0101510263 
15 64 0.0000180796 0.0000906809 0.0002530556 0.0005386561 0.0009628172 0.0015979450 0.0023682308 0.0033366939 0.0045669546 0.0057887010 
16 1 0.0000300214 0.0001275317 0.0003067890 0.0005745586 0.0009245662 0.0013998558 0.0019389801 0.0025906291 0.0034034702 0.0042101675 
16 2 0.0001693606 0.0006291794 0.0013266102 0.0021878440 0.0031252775 0.0041869829 0.0051998247 0.0062438948 0.0073622769 0.0083376839 
16 3 0.0000107656 0.0000527888 0.0001443902 0.0003019802 0.0005321206 0.0008732984 0.0012865706 0.0018102787 0.0024870897 0.0031749888 
16 4 0.0020038155 0.0038225965 0.0055211679 0.0070806177 0.0084730682 0.0098364604 0.0110010900 0.0121039414 0.0132040000 0.0141120064 
16 5 0.0001292168 0.0005131263 0.0011477870 0.0019894480 0.0029550722 0.0040854699 0.0051744275 0.0062785822 0.0074056788 0.0083150569 
16 6 0.0003839531 0.0013615849 0.0027494061 0.0043564688 0.0059975124 0.0077293904 0.0092510746 0.0106712491 0.0120031750 0.0129893685 
16 7 0.0000758917 0.0003152343 0.0007354880 0.0013241153 0.0020322295 0.0028969520 0.0037612825 0.0046662636 0.0056189780 0.0064099049 
16 8 0.0046872036 0.0086387597 0.0120641847 0.0149730094 0.0173613783 0.0194772206 0.0210688258 0.0223410366 0.0233198647 0.0238643170 
16 9 0.0000138925 0.0000600090 0.0001463962 0.0002772046 0.0004496716 0.0006850868 0.0009529409 0.0012775292 0.0016839101 0.0020894084 
16 10 0.0000678921 0.0002680239 0.0005965834 0.0010304677 0.0015280473 0.0021133834 0.0026842316 0.0032761832 0.0039043581 0.0044405105 
16 11 0.0000038763 0.0000195844 0.0000554095 0.0001199417 0.0002182534 0.0003697281 0.0005593988 0.0008066224 0.0011345672 0.0014755605 
16 12 0.0010632555 0.0020879241 0.0030867705 0.0040301809 0.0048851697 0.0057235418 0.0064299357 0.0070786822 0.0076928512 0.0081657138 
16 13 0.0069177879 0.0135094486 0.0196653092 0.0250353965 0.0293510239 0.0328895595 0.0351693820 0.0365182154 0.0369202613 0.0364630181 
16 14 0.0197597816 0.0360275712 0.0492543858 0.0593153367 0.0663162205 0.0710928794 0.0733312588 0.0737021252 0.0722294031 0.0695824084 
16 15 0.0012658631 0.0026888160 0.0042749518 0.0059450645 0.0075805268 0.0092580600 0.0106813237 0.0119380415 0.0130056091 0.0136746134 
16 16 0.9489201135 0.8983431524 0.8470468977 0.7959567490 0.7464644237 0.6936589126 0.6444011721 0.5935985646 0.5384684768 0.4895796119 
16 17 0.0000003366 0.0000033381 0.0000142186 0.0000417515 0.0000972903 0.0002079927 0.0003826830 0.0006622417 0.0011105918 0.0016551293 
16 18 0.0000021011 0.0000173109 0.0000611148 0.0001498030 0.0002960889 0.0005389514 0.0008672547 0.0013300363 0.0019962047 0.0027415264 
16 19 0.0000001768 0.0000019498 0.0000090762 0.0000285877 0.0000702123 0.0001565998 0.0002967353 0.0005252539 0.0008968052 0.0013522333 
16 20 0.0000163213 0.0000680968 0.0001651649 0.0003197321 0.0005418936 0.0008812432 0.0013177923 0.0019151599 0.0027585771 0.0036911130 
16 21 0.0000014640 0.0000131337 0.0000500156 0.0001303477 0.0002693260 0.0005055214 0.0008248227 0.0012663314 0.0018796468 0.0025367830 
16 22 0.0000045861 0.0000352568 0.0001165422 0.0002686297 0.0005016995 0.0008612165 0.0013130547 0.0019053420 0.0026948899 0.0035167056 
16 23 0.0000009777 0.0000091763 0.0000363389 0.0000978093 0.0002072925 0.0003975726 0.0006590493 0.0010248906 0.0015376981 0.0020906283 
16 24 0.0000366286 0.0001436059 0.0003270333 0.0005949307 0.0009502020 0.0014516355 0.0020489267 0.0028069310 0.0037961261 0.0048123526 
16 25 0.0000002614 0.0000024948 0.0000101804 0.0000285712 0.0000636992 0.0001301581 0.0002303998 0.0003849805 0.0006253740 0.0009109158 
16 26 0.0000006250 0.0000054441 0.0000202896 0.0000523433 0.0001084406 0.0002070104 0.0003473504 0.0005545647 0.0008660349 0.0012272517 
16 27 0.0000001233 0.0000013025 0.0000058314 0.0000177299 0.0000421929 0.0000912441 0.0001684699 0.0002913162 0.0004869715 0.0007233047 
16 28 0.0000063607 0.0000271147 0.0000667684 0.0001308520 0.0002245860 0.0003712561 0.0005655027 0.0008397253 0.0012397559 0.0016951429 
16 29 0.0000456592 0.0001905707 0.0004485334 0.0008189722 0.0012814996 0.0018762664 0.0025105279 0.0032272863 0.0040558366 0.0048180699 
16 30 0.0001395200 0.0005258570 0.0011217012 0.0018695391 0.0026972804 0.0036508942 0.0045742631 0.0055353545 0.0065670004 0.0074601681 
16 31 0.0000261184 0.0001149169 0.0002842411 0.0005427895 0.0008827639 0.0013396152 0.0018445027 0.0024312972 0.0031256849 0.0037760616 
16 32 0.0017476008 0.0033394299 0.0048293728 0.0062051349 0.0074466459 0.0086804077 0.0097509612 0.0107766216 0.0118028966 0.0126419570 
16 33 0.0000038481 0.0000328482 0.0001207497 0.0003068825 0.0006227657 0.0011518188 0.0018588152 0.0028272153 0.0041613903 0.0055818002 
16 34 0.0000205821 0.0001390279 0.0004167224 0.0008888011 0.0015578519 0.0025205582 0.0036590138 0.0050754152 0.0068775755 0.0086855673 
16 35 0.0000024596 0.0000224935 0.0000871545 0.0002303920 0.0004811480 0.0009104980 0.0014930082 0.0022991753 0.0034182537 0.0046157425 
16 36 0.0001104136 0.0004140278 0.0009193142 0.0016415059 0.0025744802 0.0038469677 0.0053054685 0.0070867652 0.0093260311 0.0115559735 
16 37 0.0000158894 0.0001189492 0.0003842943 0.0008623179 0.0015578650 0.0025592104 0.0037192581 0.0051106335 0.0067921009 0.0083841167 
16 38 0.0000440524 0.0002754270 0.0007736310 0.0015595434 0.0025998839 0.0039969169 0.0055361650 0.0073168438 0.0094086442 0.0113481830 
16 39 0.0000116727 0.0000901356 0.0002982757 0.0006817449 0.0012488967 0.0020755285 0.0030418883 0.0042086177 0.0056258885 0.0069727924 
16 40 0.0002432888 0.0008485101 0.0017654524 0.0029725868 0.0044211876 0.0062575892 0.0082123955 0.0104263773 0.0129891762 0.0153417920 
16 41 0.0000022981 0.0000193482 0.0000700644 0.0001754232 0.0003510790 0.0006404038 0.0010212913 0.0015360947 0.0022364333 0.0029739937 
16 42 0.0000071499 0.0000512169 0.0001614957 0.0003600375 0.0006556227 0.0010997645 0.0016441706 0.0023409303 0.0032479144 0.0041726348 
16 43 0.0000015752 0.0000137957 0.0000516552 0.0001329265 0.0002718547 0.0005051913 0.0008168864 0.0012427718 0.0018272302 0.0024467978 
16 44 0.0000482502 0.0001839275 0.0004128660 0.0007449044 0.0011818472 0.0017908216 0.0025039263 0.0033913533 0.0045249610 0.0056670428 
16 45 0.0003416493 0.0012789025 0.0027179823 0.0045116746 0.0064688926 0.0086671484 0.0107159651 0.0127410844 0.0147656543 0.0163736636 
16 46 0.0009399319 0.0030734762 0.0058517647 0.0088888010 0.0118777846 0.0149589280 0.0176294828 0.0201070410 0.0224310317 0.0241621581 
16 47 0.0002331016 0.0008995998 0.0019620512 0.0033292264 0.0048618470 0.0066250228 0.0083036331 0.0099944464 0.0117165614 0.0131088111 
16 48 0.0083034798 0.0148238387 0.0203166536 0.0249670447 0.0288339234 0.0323414788 0.0350690457 0.0373490729 0.0392324804 0.0404180113 
16 49 0.0000000000 0.0000000000 0.0000000000 0.0000000000 0.0000000000 0.0000000000 0.0000000000 0.0000000000 0.0000000000 0.0000000000 
16 50 0.0000023530 0.0000195309 0.0000693168 0.0001703647 0.0003367324 0.0006112474 0.0009788345 0.0014910026 0.0022184950 0.0030221523 
16 51 0.0000000000 0.0000000000 0.0000000000 0.0000000000 0.0000000000 0.0000000000 0.0000000000 0.0000000000 0.0000000000 0.0000000000 
16 52 0.0000178154 0.0000750795 0.0001837030 0.0003579281 0.0006087655 0.0009904843 0.0014776122 0.0021370791 0.0030564157 0.0040604996 
16 53 0.0000014671 0.0000134199 0.0000519731 0.0001373236 0.0002866903 0.0005423594 0.0008889724 0.0013678603 0.0020304870 0.0027362692 
16 54 0.0000050891 0.0000390998 0.0001290836 0.0002969389 0.0005530968 0.0009461380 0.0014371854 0.0020768603 0.0029238053 0.0037996064 
16 55 0.0000009729 0.0000093167 0.0000375415 0.0001024723 0.0002194519 0.0004242189 0.0007064619 0.0011012270 0.0016528570 0.0022447724 
16 56 0.0000397196 0.0001562871 0.0003569325 0.0006503829 0.0010390461 0.0015856817 0.0022335918 0.0030511315 0.0041111103 0.0051931229 
16 57 0.0000000000 0.0000000000 0.0000000000 0.0000000000 0.0000000000 0.0000000000 0.0000000000 0.0000000000 0.0000000000 0.0000000000 
16 58 0.0000007155 0.0000063272 0.0000238167 0.0000617098 0.0001277269 0.0002423947 0.0004030581 0.0006360396 0.0009795938 0.0013712882 
16 59 0.0000000403 0.0000005055 0.0000026099 0.0000089553 0.0000236227 0.0000563509 0.0001129852 0.0002109697 0.0003798766 0.0005980096 
16 60 0.0000070803 0.0000307624 0.0000769324 0.0001523413 0.0002626377 0.0004335937 0.0006564564 0.0009652505 0.0014067235 0.0019003371 
16 61 0.0000289200 0.0001301700 0.0003281984 0.0006369248 0.0010498098 0.0016125963 0.0022415908 0.0029785429 0.0038551753 0.0046778701 
16 62 0.0001539013 0.0005888913 0.0012707811 0.0021343609 0.0030914355 0.0041872422 0.0052349171 0.0063063796 0.0074310167 0.0083816402 
16 63 0.0000106145 0.0000566063 0.0001635212 0.0003533808 0.0006329086 0.0010430339 0.0015273238 0.0021183777 0.0028449248 0.0035438538 
16 64 0.0018702891 0.0036244847 0.0053070032 0.0068878221 0.0083261987 0.0097532368 0.0109773702 0.0121269595 0.0132445363 0.0141277268 
17 1 0.0014133705 0.0029034340 0.0044831510 0.0061000378 0.0076790373 0.0093359681 0.0108068225 0.0121903112 0.0134706148 0.0143658671 
17 2 0.0000130534 0.0000636615 0.0001757093 0.0003750208 0.0006787729 0.0011504136 0.0017462127 0.0025261953 0.0035562806 0.0046116062 
17 3 0.0000832430 0.0003565266 0.0008557855 0.0015815864 0.0024845759 0.0036199585 0.0047782864 0.0059990732 0.0072657080 0.0082727012 
17 4 0.0000180242 0.0000861728 0.0002338019 0.0004920358 0.0008807876 0.0014789295 0.0022296969 0.0032083133 0.0044969271 0.0058149037 
17 5 0.0000079336 0.0000338461 0.0000831761 0.0001626810 0.0002794381 0.0004646323 0.0007151914 0.0010780089 0.0016220488 0.0022567054 
17 6 0.0000004017 0.0000041622 0.0000183502 0.0000552507 0.0001309659 0.0002835076 0.0005258172 0.0009153205 0.0015422577 0.0023059102 
17 7 0.0000007587 0.0000067161 0.0000254361 0.0000667027 0.0001405303 0.0002734757 0.0004676234 0.0007614867 0.0012141026 0.0017499372 
17 8 0.0000005699 0.0000057746 0.0000249703 0.0000739732 0.0001730626 0.0003703369 0.0006808178 0.0011763357 0.0019692264 0.0029308070 
17 9 0.0000189141 0.0000829100 0.0002055358 0.0003957912 0.0006523076 0.0010079332 0.0014130560 0.0018943308 0.0024678167 0.0029972447 
17 10 0.0000001981 0.0000021801 0.0000101900 0.0000322785 0.0000795335 0.0001770383 0.0003326613 0.0005797777 0.0009666832 0.0014211166 
17 11 0.0000012685 0.0000116883 0.0000453528 0.0001191795 0.0002456606 0.0004548377 0.0007255881 0.0010785744 0.0015317765 0.0019750864 
17 12 0.0000003069 0.0000032657 0.0000147938 0.0000455802 0.0001097222 0.0002391608 0.0004421619 0.0007601674 0.0012526336 0.0018264798 
17 13 0.0000087501 0.0000378484 0.0000936708 0.0001833403 0.0003136807 0.0005177127 0.0007903410 0.0011810892 0.0017620992 0.0024357524 
17 14 0.0000004418 0.0000044730 0.0000194105 0.0000579152 0.0001367483 0.0002958258 0.0005492873 0.0009579594 0.0016174219 0.0024220123 
17 15 0.0000006129 0.0000058837 0.0000238799 0.0000661182 0.0001447645 0.0002893954 0.0005018763 0.0008224306 0.0013121617 0.0018868348 
17 16 0.0000006264 0.0000062118 0.0000264591 0.0000776949 0.0001810461 0.0003870506 0.0007121293 0.0012323561 0.0020666842 0.0030800058 
17 17 0.9752817279 0.9472426901 0.9151710334 0.8796219462 0.8417985362 0.7978207617 0.7534779909 0.7044633838 0.6476549854 0.5943399018 
17 18 0.0015493505 0.0033314877 0.0053688723 0.0075800650 0.0098238313 0.0122235352 0.0143540591 0.0163213212 0.0180637064 0.0191844443 
17 19 0.0126363558 0.0257404756 0.0390895524 0.0518281449 0.0630427035 0.0731802209 0.0804712407 0.0854642254 0.0877840277 0.0871537261 
17 20 0.0019254676 0.0041143570 0.0065941997 0.0092678877 0.0119692505 0.0148513598 0.0174086879 0.0197732981 0.0218765825 0.0232422058 
17 21 0.0011359172 0.0022743701 0.0034171687 0.0045215146 0.0055411540 0.0065567359 0.0074213161 0.0082152618 0.0089527560 0.0094950261 
17 22 0.0000253324 0.0001148462 0.0002933198 0.0005784599 0.0009698479 0.0015177642 0.0021460597 0.0029001857 0.0038196534 0.0047033053 
17 23 0.0000592977 0.0002454669 0.0005707605 0.0010253765 0.0015732804 0.0022465189 0.0029261368 0.0036467944 0.0044178903 0.0050704228 
17 24 0.0000329387 0.0001478626 0.0003744824 0.0007335017 0.0012233676 0.0019063878 0.0026878256 0.0036250105 0.0047681202 0.0058681019 
17 25 0.0015334071 0.0031372913 0.0048026341 0.0064468071 0.0079730273 0.0094697073 0.0106878743 0.0117095897 0.0124932746 0.0128718028 
17 26 0.0000213634 0.0000995380 0.0002611845 0.0005276817 0.0009015031 0.0014291322 0.0020278074 0.0027219404 0.0035113685 0.0041932803 
17 27 0.0000607460 0.0002609981 0.0006280003 0.0011612442 0.0018207186 0.0026389416 0.0034551557 0.0042858925 0.0050987374 0.0056865129 
17 28 0.0000285476 0.0001313441 0.0003405239 0.0006805213 0.0011518429 0.0018106138 0.0025525212 0.0034082720 0.0043784146 0.0052157690 
17 29 0.0011621384 0.0022663261 0.0033272882 0.0043178708 0.0052107889 0.0060886620 0.0068362422 0.0075341545 0.0082085068 0.0087382775 
17 30 0.0000270189 0.0001192681 0.0002979492 0.0005777738 0.0009576672 0.0014878597 0.0020982849 0.0028382863 0.0037547386 0.0046520420 
17 31 0.0000612457 0.0002435196 0.0005482018 0.0009611243 0.0014500460 0.0020471397 0.0026530488 0.0033062055 0.0040263007 0.0046614463 
17 32 0.0000350947 0.0001535494 0.0003807396 0.0007338858 0.0012107992 0.0018739943 0.0026359095 0.0035586693 0.0047013689 0.0058208061 
17 33 0.0024176266 0.0048247026 0.0072736106 0.0097055091 0.0120275646 0.0144226375 0.0165257272 0.0185012757 0.0203575272 0.0217128965 
17 34 0.0000307060 0.0001439041 0.0003814106 0.0007832067 0.0013695224 0.0022467024 0.0033231146 0.0047034755 0.0065016734 0.0083324262 
17 35 0.0001962590 0.0007791840 0.0017487012 0.0030504823 0.0045691717 0.0063814920 0.0081597383 0.0099884621 0.0118687926 0.0133804695 
17 36 0.0000409516 0.0001884915 0.0004930482 0.0010028559 0.0017418276 0.0028426306 0.0041899408 0.0059152341 0.0081612672 0.0104477029 
17 37 0.0000182255 0.0000727634 0.0001707587 0.0003239530 0.0005455298 0.0008934581 0.0013597365 0.0020280811 0.0030191735 0.0041636489 
17 38 0.0000013064 0.0000123372 0.0000499919 0.0001397648 0.0003111280 0.0006356626 0.0011259582 0.0018831568 0.0030618351 0.0044620794 
17 39 0.0000024673 0.0000192210 0.0000657141 0.0001590330 0.0003150699 0.0005821520 0.0009579252 0.0015111251 0.0023442742 0.0033142951 
17 40 0.0000017756 0.0000164562 0.0000657649 0.0001819509 0.0004018413 0.0008154953 0.0014372201 0.0023935742 0.0038773643 0.0056357146 
17 41 0.0000214845 0.0000882835 0.0002087535 0.0003904962 0.0006360575 0.0009866069 0.0014074535 0.0019449408 0.0026504524 0.0033785141 
17 42 0.0000009494 0.0000092307 0.0000380982 0.0001071993 0.0002374711 0.0004773305 0.0008254017 0.0013372566 0.0020892592 0.0029324907 
17 43 0.0000023243 0.0000190011 0.0000666258 0.0001617373 0.0003152584 0.0005621457 0.0008825753 0.0013130945 0.0018986209 0.0025169930 
17 44 0.0000013345 0.0000126521 0.0000511848 0.0001417841 0.0003103355 0.0006175174 0.0010599100 0.0017068419 0.0026531803 0.0037111065 
17 45 0.0000194005 0.0000771770 0.0001809151 0.0003432962 0.0005784757 0.0009479657 0.0014429556 0.0021517260 0.0032012572 0.0044114655 
17 46 0.0000014422 0.0000134479 0.0000539641 0.0001498082 0.0003318833 0.0006757111 0.0011943134 0.0019944716 0.0032391830 0.0047171121 
17 47 0.0000026809 0.0000207095 0.0000704497 0.0001700110 0.0003362627 0.0006205204 0.0010199470 0.0016070636 0.0024897239 0.0035156770 
17 48 0.0000019539 0.0000178831 0.0000708014 0.0001945892 0.0004278547 0.0008655852 0.0015226483 0.0025326684 0.0040990023 0.0059545119 
17 49 0.0000000000 0.0000000000 0.0000000000 0.0000000000 0.0000000000 0.0000000000 0.0000000000 0.0000000000 0.0000000000 0.0000000000 
17 50 0.0000148217 0.0000716813 0.0001958102 0.0004130871 0.0007386094 0.0012346981 0.0018490010 0.0026359843 0.0036489310 0.0046580211 
17 51 0.0000000000 0.0000000000 0.0000000000 0.0000000000 0.0000000000 0.0000000000 0.0000000000 0.0000000000 0.0000000000 0.0000000000 
17 52 0.0000223152 0.0001042917 0.0002766065 0.0005694169 0.0009984272 0.0016410330 0.0024265579 0.0034233684 0.0046968839 0.0059588509 
17 53 0.0000081180 0.0000349366 0.0000861893 0.0001684089 0.0002877275 0.0004735939 0.0007196983 0.0010681091 0.0015786741 0.0021626383 
17 54 0.0000005259 0.0000053095 0.0000227479 0.0000664241 0.0001525932 0.0003191395 0.0005731794 0.0009662330 0.0015759817 0.0022959482 
17 55 0.0000007257 0.0000065622 0.0000252204 0.0000666463 0.0001405966 0.0002724172 0.0004619596 0.0007436503 0.0011689104 0.0016633233 
17 56 0.0000007792 0.0000076144 0.0000317495 0.0000906871 0.0002047375 0.0004218032 0.0007490202 0.0012507480 0.0020233933 0.0029307653 
17 57 0.0000000000 0.0000000000 0.0000000000 0.0000000000 0.0000000000 0.0000000000 0.0000000000 0.0000000000 0.0000000000 0.0000000000 
17 58 0.0000002144 0.0000023307 0.0000107569 0.0000336561 0.0000819708 0.0001802689 0.0003349453 0.0005769077 0.0009492212 0.0013785642 
17 59 0.0000002528 0.0000025525 0.0000109008 0.0000316297 0.0000720264 0.0001488393 0.0002636884 0.0004371167 0.0006977721 0.0009944504 
17 60 0.0000003653 0.0000037744 0.0000166388 0.0000500258 0.0001178796 0.0002516868 0.0004571192 0.0007723856 0.0012499591 0.0017943662 
17 61 0.0000414232 0.0001639013 0.0003695827 0.0006541251 0.0010039778 0.0014563383 0.0019508986 0.0025336520 0.0032489816 0.0039547882 
17 62 0.0000005906 0.0000058595 0.0000248294 0.0000720568 0.0001650196 0.0003445201 0.0006180029 0.0010402679 0.0016931831 0.0024610865 
17 63 0.0000036579 0.0000291397 0.0000988341 0.0002306173 0.0004305402 0.0007309550 0.0010958930 0.0015583427 0.0021569574 0.0027686197 
17 64 0.0000008737 0.0000084038 0.0000346765 0.0000984380 0.0002214934 0.0004553819 0.0008074678 0.0013461661 0.0021730395 0.0031403649 
18 1 0.0000107401 0.0000522307 0.0001437688 0.0003060702 0.0005526992 0.0009346170 0.0014159831 0.0020451151 0.0028752377 0.0037258159 
18 2 0.0016553086 0.0032569379 0.0048523417 0.0064169612 0.0079019308 0.0094297093 0.0107707174 0.0120334768 0.0132303704 0.0141219634 
18 3 0.0000085792 0.0000420818 0.0001167520 0.0002502748 0.0004545462 0.0007726267 0.0011753012 0.0017034221 0.0024023208 0.0031200733 
18 4 0.0002082899 0.0008278171 0.0018502271 0.0032043891 0.0047584241 0.0065802084 0.0083378333 0.0101208765 0.0119384196 0.0133993716 
18 5 0.0000004082 0.0000042780 0.0000189107 0.0000566120 0.0001325296 0.0002814396 0.0005107889 0.0008677302 0.0014232597 0.0020799152 
18 6 0.0000113383 0.0000467956 0.0001140046 0.0002246118 0.0003906235 0.0006562499 0.0010127918 0.0015185100 0.0022548427 0.0030881047 
18 7 0.0000003246 0.0000034175 0.0000151889 0.0000457322 0.0001076716 0.0002300270 0.0004197100 0.0007166258 0.0011811588 0.0017325521 
18 8 0.0000028647 0.0000235614 0.0000831186 0.0002038685 0.0004038244 0.0007379335 0.0011931519 0.0018401171 0.0027790333 0.0038366632 
18 9 0.0000002853 0.0000030056 0.0000134042 0.0000404514 0.0000950379 0.0002011602 0.0003611544 0.0006019799 0.0009597607 0.0013611079 
18 10 0.0000123592 0.0000525726 0.0001292706 0.0002519220 0.0004261749 0.0006842167 0.0010000107 0.0014046099 0.0019306556 0.0024643235 
18 11 0.0000002030 0.0000021755 0.0000098757 0.0000303304 0.0000724390 0.0001558712 0.0002838106 0.0004792642 0.0007735892 0.0011074071 
18 12 0.0000026112 0.0000224249 0.0000814241 0.0002019664 0.0003974891 0.0007085189 0.0011028738 0.0016160509 0.0022871813 0.0029685693 
18 13 0.0000004611 0.0000047984 0.0000210535 0.0000625566 0.0001454148 0.0003066200 0.0005531514 0.0009345759 0.0015252443 0.0022208387 
18 14 0.0000123065 0.0000510755 0.0001251190 0.0002474604 0.0004309040 0.0007228533 0.0011116552 0.0016584097 0.0024476655 0.0033344603 
18 15 0.0000001755 0.0000020127 0.0000097338 0.0000317359 0.0000802088 0.0001833176 0.0003532814 0.0006328386 0.0010887152 0.0016467819 
18 16 0.0000031721 0.0000261355 0.0000922695 0.0002261684 0.0004470268 0.0008136940 0.0013093573 0.0020080522 0.0030138151 0.0041390816 
18 17 0.0012570177 0.0027028999 0.0043558694 0.0061498529 0.0079702644 0.0099171912 0.0116457272 0.0132418060 0.0146554379 0.0155647150 
18 18 0.9612300992 0.9203765113 0.8767213153 0.8312627075 0.7855382506 0.7351057451 0.6866796200 0.6354813122 0.5786462663 0.5272798408 
18 19 0.0010649640 0.0022959353 0.0037093735 0.0052490629 0.0068158829 0.0084950077 0.0099874886 0.0113658042 0.0125850699 0.0133664786 
18 20 0.0217112767 0.0416504608 0.0596058274 0.0747013808 0.0863571237 0.0954191156 0.1007466751 0.1032266962 0.1027449450 0.0998803740 
18 21 0.0000235512 0.0001062593 0.0002691583 0.0005250105 0.0008693320 0.0013412532 0.0018716891 0.0024976152 0.0032500314 0.0039658553 
18 22 0.0013412644 0.0025922583 0.0037844833 0.0048978795 0.0059067145 0.0069057763 0.0077631928 0.0085703339 0.0093585906 0.0099858768 
18 23 0.0000195497 0.0000885851 0.0002252482 0.0004407571 0.0007316110 0.0011309940 0.0015803370 0.0021107186 0.0027481300 0.0033542021 
18 24 0.0001518066 0.0005874532 0.0012832716 0.0021806008 0.0031912331 0.0043653886 0.0055027286 0.0066797021 0.0079301447 0.0090001800 
18 25 0.0000189624 0.0000878555 0.0002282955 0.0004552310 0.0007661509 0.0011938227 0.0016671486 0.0022043735 0.0028053743 0.0033205204 
18 26 0.0018193072 0.0035945846 0.0053300296 0.0069567025 0.0084011886 0.0097618275 0.0108288963 0.0116939471 0.0123353288 0.0126345385 
18 27 0.0000154574 0.0000717639 0.0001868507 0.0003732778 0.0006292852 0.0009822585 0.0013739173 0.0018197750 0.0023205121 0.0027517961 
18 28 0.0001652330 0.0006611968 0.0014837440 0.0025692505 0.0037981262 0.0052021035 0.0065033212 0.0077474182 0.0089002513 0.0097008413 
18 29 0.0000250157 0.0001089946 0.0002677278 0.0005094215 0.0008286316 0.0012632806 0.0017545315 0.0023435616 0.0030700745 0.0037826471 
18 30 0.0014082406 0.0027122111 0.0039476927 0.0050950599 0.0061286792 0.0071463202 0.0080156944 0.0088329274 0.0096341121 0.0102783642 
18 31 0.0000208752 0.0000915616 0.0002259805 0.0004313134 0.0007027923 0.0010723185 0.0014894822 0.0019889499 0.0026040642 0.0032066215 
18 32 0.0001625996 0.0006248146 0.0013561200 0.0022909460 0.0033355874 0.0045412224 0.0057038509 0.0069053962 0.0081853485 0.0092880926 
18 33 0.0000267207 0.0001249510 0.0003304711 0.0006767648 0.0011792005 0.0019250325 0.0028317983 0.0039830607 0.0054671317 0.0069640602 
18 34 0.0027967262 0.0053357009 0.0077880037 0.0101598289 0.0123997905 0.0147073275 0.0167498985 0.0187081785 0.0206278741 0.0221352954 
18 35 0.0000218271 0.0001029180 0.0002739978 0.0005639534 0.0009862975 0.0016148962 0.0023804121 0.0033533040 0.0046081566 0.0058741903 
18 36 0.0004572020 0.0016813273 0.0035390481 0.0058551344 0.0084046248 0.0113119399 0.0140760927 0.0168742292 0.0197582232 0.0221336009 
18 37 0.0000014202 0.0000135309 0.0000547054 0.0001511876 0.0003304411 0.0006581819 0.0011344431 0.0018413861 0.0028981393 0.0041094331 
18 38 0.0000258539 0.0001013464 0.0002402154 0.0004651737 0.0007975717 0.0013193303 0.0020052235 0.0029582623 0.0043181051 0.0058308052 
18 39 0.0000011604 0.0000111327 0.0000452467 0.0001255509 0.0002752620 0.0005497593 0.0009495566 0.0015441048 0.0024342940 0.0034559766 
18 40 0.0000085419 0.0000620900 0.0002004264 0.0004609472 0.0008711308 0.0015311376 0.0024047236 0.0036178729 0.0053432102 0.0072555825 
18 41 0.0000009721 0.0000095135 0.0000391297 0.0001088883 0.0002373359 0.0004669339 0.0007895903 0.0012490446 0.0019025871 0.0026151729 
18 42 0.0000301277 0.0001185130 0.0002747609 0.0005110870 0.0008326067 0.0012924584 0.0018414348 0.0025345780 0.0034306622 0.0043418041 
18 43 0.0000007807 0.0000077057 0.0000319203 0.0000893546 0.0001957105 0.0003867478 0.0006563090 0.0010414622 0.0015909596 0.0021915214 
18 44 0.0000084687 0.0000628328 0.0002027254 0.0004579735 0.0008390844 0.0014098429 0.0021052431 0.0029895876 0.0041339780 0.0052955020 
18 45 0.0000015770 0.0000148604 0.0000595471 0.0001634053 0.0003551855 0.0007041734 0.0012095440 0.0019578198 0.0030742901 0.0043525002 
18 46 0.0000275150 0.0001075342 0.0002547019 0.0004933219 0.0008460780 0.0013996294 0.0021266518 0.0031356090 0.0045733244 0.0061708191 
18 47 0.0000012878 0.0000122043 0.0000491119 0.0001352273 0.0002947695 0.0005859870 0.0010088850 0.0016366314 0.0025754778 0.0036524238 
18 48 0.0000092300 0.0000666216 0.0002141750 0.0004913672 0.0009271610 0.0016274886 0.0025532462 0.0038371694 0.0056607914 0.0076799225 
18 49 0.0000000000 0.0000000000 0.0000000000 0.0000000000 0.0000000000 0.0000000000 0.0000000000 0.0000000000 0.0000000000 0.0000000000 
18 50 0.0036867217 0.0072143904 0.0106561177 0.0139224503 0.0168841704 0.0197428972 0.0220380825 0.0239369742 0.0253745403 0.0260686873 
18 51 0.0000000000 0.0000000000 0.0000000000 0.0000000000 0.0000000000 0.0000000000 0.0000000000 0.0000000000 0.0000000000 0.0000000000 
18 52 0.0004344799 0.0017026655 0.0037506601 0.0063923942 0.0093246807 0.0126105453 0.0155924018 0.0183724350 0.0208581567 0.0224962133 
18 53 0.0000006959 0.0000069903 0.0000295379 0.0000843581 0.0001882766 0.0003792272 0.0006544563 0.0010556918 0.0016400770 0.0022913618 
18 54 0.0000234642 0.0000945521 0.0002223710 0.0004182316 0.0006887820 0.0010830243 0.0015632501 0.0021818851 0.0029983360 0.0038445450 
18 55 0.0000005607 0.0000056673 0.0000240949 0.0000692059 0.0001552311 0.0003141410 0.0005442012 0.0008807943 0.0013725130 0.0019217501 
18 56 0.0000054879 0.0000436028 0.0001483594 0.0003494313 0.0006616779 0.0011449716 0.0017503728 0.0025388231 0.0035822858 0.0046625474 
18 57 0.0000000000 0.0000000000 0.0000000000 0.0000000000 0.0000000000 0.0000000000 0.0000000000 0.0000000000 0.0000000000 0.0000000000 
18 58 0.0000253564 0.0001065008 0.0002568799 0.0004876855 0.0007993035 0.0012327917 0.0017259208 0.0023064889 0.0029860574 0.0035984723 
18 59 0.0000001132 0.0000012539 0.0000058909 0.0000187504 0.0000464391 0.0001040447 0.0001968755 0.0003457983 0.0005813570 0.0008602200 
18 60 0.0000049672 0.0000417468 0.0001483992 0.0003597000 0.0006898944 0.0011904257 0.0017881188 0.0025110624 0.0033717071 0.0041560617 
18 61 0.0000012185 0.0000113191 0.0000445728 0.0001196314 0.0002532576 0.0004858159 0.0008065195 0.0012580477 0.0018973447 0.0025955088 
18 62 0.0000257899 0.0001056022 0.0002522084 0.0004803094 0.0007972699 0.0012574577 0.0018115751 0.0025135276 0.0034209573 0.0043422706 
18 63 0.0000008934 0.0000085134 0.0000342471 0.0000935415 0.0002008280 0.0003900593 0.0006538258 0.0010283889 0.0015625904 0.0021492389 
18 64 0.0000061710 0.0000497046 0.0001709547 0.0004054758 0.0007699919 0.0013308227 0.0020251498 0.0029152932 0.0040711041 0.0052452256 
19 1 0.0000972652 0.0004170079 0.0010020243 0.0018538238 0.0029151975 0.0042517654 0.0056173349 0.0070585120 0.0085559331 0.0097481205 
19 2 0.0000121817 0.0000599729 0.0001670297 0.0003594401 0.0006552209 0.0011178836 0.0017058516 0.0024792456 0.0035046848 0.0045583969 
19 3 0.0011867492 0.0024238313 0.0037240488 0.0050484114 0.0063409399 0.0077016842 0.0089171727 0.0100699092 0.0111479942 0.0119116736 
19 4 0.0000169405 0.0000816130 0.0002231198 0.0004729232 0.0008519615 0.0014391790 0.0021804228 0.0031510255 0.0044339828 0.0057499892 
19 5 0.0000008874 0.0000078734 0.0000298665 0.0000783931 0.0001652421 0.0003216832 0.0005502585 0.0008965010 0.0014303466 0.0020630218 
19 6 0.0000003293 0.0000035115 0.0000159239 0.0000491955 0.0001192084 0.0002632834 0.0004959755 0.0008748234 0.0014909163 0.0022469883 
19 7 0.0000055949 0.0000237210 0.0000583782 0.0001152839 0.0002012308 0.0003420262 0.0005383079 0.0008296579 0.0012755435 0.0018034293 
19 8 0.0000004741 0.0000049204 0.0000218105 0.0000661456 0.0001579608 0.0003445130 0.0006428905 0.0011250713 0.0019044613 0.0028566610 
19 9 0.0000015870 0.0000145914 0.0000564656 0.0001479235 0.0003039000 0.0005605384 0.0008909211 0.0013192229 0.0018656808 0.0023968026 
19 10 0.0000001729 0.0000019369 0.0000092199 0.0000297075 0.0000742967 0.0001676838 0.0003185456 0.0005604073 0.0009421051 0.0013930827 
19 11 0.0000134229 0.0000586390 0.0001453980 0.0002812494 0.0004674465 0.0007314920 0.0010401441 0.0014166494 0.0018778422 0.0023147496 
19 12 0.0000002720 0.0000029341 0.0000134888 0.0000421681 0.0001028568 0.0002270390 0.0004240391 0.0007354939 0.0012215385 0.0017911760 
19 13 0.0000007798 0.0000072439 0.0000285764 0.0000774085 0.0001670591 0.0003312148 0.0005731581 0.0009409104 0.0015080908 0.0021793804 
19 14 0.0000002554 0.0000029547 0.0000142608 0.0000461414 0.0001155828 0.0002619654 0.0005021407 0.0008971014 0.0015435602 0.0023397695 
19 15 0.0000064534 0.0000288224 0.0000735241 0.0001476799 0.0002576610 0.0004314129 0.0006638531 0.0009960994 0.0014883343 0.0020575828 
19 16 0.0000003893 0.0000042940 0.0000199889 0.0000629595 0.0001546304 0.0003448840 0.0006535081 0.0011567807 0.0019750584 0.0029780602 
19 17 0.0149549389 0.0304634695 0.0462619028 0.0613378369 0.0746100993 0.0866076994 0.0952365118 0.1011456337 0.1038910840 0.1031451304 
19 18 0.0015534759 0.0033491092 0.0054109100 0.0076568756 0.0099424177 0.0123917806 0.0145688841 0.0165794533 0.0183580144 0.0194978675 
19 19 0.9741679651 0.9449551907 0.9116662939 0.8749317490 0.8360398977 0.7910669489 0.7459776958 0.6964141534 0.6392897454 0.5859432620 
19 20 0.0019305721 0.0041359501 0.0066452891 0.0093606161 0.0121116756 0.0150525669 0.0176648280 0.0200803649 0.0222260597 0.0236139718 
19 21 0.0000704453 0.0002919763 0.0006796920 0.0012222818 0.0018768128 0.0026813934 0.0034934308 0.0043537603 0.0052727616 0.0060485876 
19 22 0.0000225534 0.0001038236 0.0002690853 0.0005378248 0.0009122694 0.0014432625 0.0020586204 0.0028034740 0.0037181109 0.0046019042 
19 23 0.0009552122 0.0019041271 0.0028497862 0.0037592006 0.0045972903 0.0054330532 0.0061474352 0.0068076497 0.0074264751 0.0078866082 
19 24 0.0000294849 0.0001342442 0.0003446886 0.0006837377 0.0011530525 0.0018156005 0.0025814130 0.0035074090 0.0046446945 0.0057448573 
19 25 0.0000759226 0.0003262766 0.0007851782 0.0014518819 0.0022759827 0.0032972715 0.0043139533 0.0053452627 0.0063484757 0.0070667328 
19 26 0.0000193547 0.0000912579 0.0002423176 0.0004950993 0.0008543818 0.0013674951 0.0019555651 0.0026431083 0.0034308552 0.0041155309 
19 27 0.0012892939 0.0026246410 0.0039979650 0.0053423332 0.0065820853 0.0077926885 0.0087765176 0.0096028849 0.0102402872 0.0105528566 
19 28 0.0000260542 0.0001211506 0.0003174857 0.0006410402 0.0010951366 0.0017369323 0.0024666435 0.0033150437 0.0042836716 0.0051246368 
19 29 0.0000724608 0.0002885476 0.0006504474 0.0011416661 0.0017238814 0.0024352380 0.0031570099 0.0039345299 0.0047906284 0.0055444405 
19 30 0.0000241142 0.0001082857 0.0002746510 0.0005396444 0.0009044165 0.0014194921 0.0020182011 0.0027495597 0.0036611643 0.0045581262 
19 31 0.0009809067 0.0019096499 0.0027977810 0.0036229562 0.0043640300 0.0050913917 0.0057113026 0.0062919078 0.0068561161 0.0073026156 
19 32 0.0000314848 0.0001399752 0.0003520641 0.0006871013 0.0011456015 0.0017904188 0.0025381009 0.0034503608 0.0045871668 0.0057061853 
19 33 0.0002199377 0.0008775129 0.0019794918 0.0034706036 0.0052230720 0.0073292679 0.0094093879 0.0115611102 0.0137862351 0.0155847445 
19 34 0.0000280984 0.0001333380 0.0003574918 0.0007416864 0.0013084720 0.0021643855 0.0032227278 0.0045881637 0.0063759868 0.0082032399 
19 35 0.0020240578 0.0040080648 0.0060058004 0.0079809332 0.0098687641 0.0118262727 0.0135592117 0.0152031919 0.0167666328 0.0179242908 
19 36 0.0000377203 0.0001754772 0.0004636948 0.0009520064 0.0016671347 0.0027419553 0.0040671554 0.0057741457 0.0080074051 0.0102894781 
19 37 0.0000027402 0.0000215237 0.0000741504 0.0001806938 0.0003601625 0.0006693654 0.0011068203 0.0017538239 0.0027322395 0.0038750708 
19 38 0.0000010567 0.0000103571 0.0000433341 0.0001244764 0.0002833160 0.0005904252 0.0010619462 0.0017992471 0.0029585448 0.0043459079 
19 39 0.0000128056 0.0000508119 0.0001197332 0.0002301869 0.0003951405 0.0006628574 0.0010320117 0.0015731491 0.0023901159 0.0033455749 
19 40 0.0000014537 0.0000139219 0.0000572893 0.0001625681 0.0003666932 0.0007584837 0.0013567187 0.0022882407 0.0037479077 0.0054902764 
19 41 0.0000027399 0.0000224461 0.0000788674 0.0001917957 0.0003743527 0.0006681589 0.0010494841 0.0015615069 0.0022571229 0.0029908324 
19 42 0.0000007860 0.0000078969 0.0000335303 0.0000966351 0.0002183139 0.0004465718 0.0007827071 0.0012826676 0.0020240485 0.0028610832 
19 43 0.0000151654 0.0000619968 0.0001468649 0.0002771066 0.0004575676 0.0007229180 0.0010508894 0.0014807617 0.0020582887 0.0026653093 
19 44 0.0000011220 0.0000109362 0.0000453621 0.0001284172 0.0002862344 0.0005790068 0.0010066421 0.0016389229 0.0025722272 0.0036225889 
19 45 0.0000029630 0.0000230959 0.0000792198 0.0001925971 0.0003834108 0.0007119458 0.0011763465 0.0018624026 0.0028983883 0.0041067698 
19 46 0.0000011631 0.0000112497 0.0000466125 0.0001330065 0.0003014508 0.0006264273 0.0011248365 0.0019037103 0.0031278097 0.0045921336 
19 47 0.0000136294 0.0000539132 0.0001270099 0.0002444422 0.0004201249 0.0007053304 0.0010981979 0.0016730907 0.0025391879 0.0035501297 
19 48 0.0000015944 0.0000150715 0.0000614477 0.0001732970 0.0003894065 0.0008034853 0.0014352814 0.0024187327 0.0039594022 0.0057980248 
19 49 0.0000000000 0.0000000000 0.0000000000 0.0000000000 0.0000000000 0.0000000000 0.0000000000 0.0000000000 0.0000000000 0.0000000000 
19 50 0.0000148513 0.0000719569 0.0001968813 0.0004158797 0.0007442636 0.0012448444 0.0018645257 0.0026577750 0.0036774562 0.0046915614 
19 51 0.0000000000 0.0000000000 0.0000000000 0.0000000000 0.0000000000 0.0000000000 0.0000000000 0.0000000000 0.0000000000 0.0000000000 
19 52 0.0000223593 0.0001046853 0.0002780847 0.0005731683 0.0010058694 0.0016541668 0.0024464177 0.0034509874 0.0047327711 0.0060008444 
19 53 0.0000008579 0.0000077683 0.0000298819 0.0000789989 0.0001666593 0.0003228191 0.0005471831 0.0008803947 0.0013831956 0.0019676650 
19 54 0.0000004487 0.0000046405 0.0000203469 0.0000606580 0.0001418109 0.0003013230 0.0005478396 0.0009330685 0.0015354249 0.0022506925 
19 55 0.0000057195 0.0000244563 0.0000604477 0.0001193708 0.0002074969 0.0003495403 0.0005435652 0.0008252286 0.0012463076 0.0017346029 
19 56 0.0000006750 0.0000067271 0.0000286067 0.0000832204 0.0001908917 0.0003990878 0.0007168838 0.0012088700 0.0019723666 0.0028739669 
19 57 0.0000000000 0.0000000000 0.0000000000 0.0000000000 0.0000000000 0.0000000000 0.0000000000 0.0000000000 0.0000000000 0.0000000000 
19 58 0.0000002116 0.0000023021 0.0000106411 0.0000333569 0.0000814025 0.0001793859 0.0003338739 0.0005759002 0.0009486825 0.0013787478 
19 59 0.0000043498 0.0000201085 0.0000527461 0.0001078000 0.0001889958 0.0003137261 0.0004730073 0.0006873519 0.0009819150 0.0012963676 
19 60 0.0000003584 0.0000037108 0.0000163989 0.0000494366 0.0001167927 0.0002500056 0.0004550121 0.0007701807 0.0012481856 0.0017934022 
19 61 0.0000043009 0.0000343308 0.0001166728 0.0002727328 0.0005099146 0.0008667373 0.0013003851 0.0018497596 0.0025603047 0.0032855565 
19 62 0.0000005063 0.0000051628 0.0000223996 0.0000663073 0.0001543299 0.0003268683 0.0005928478 0.0010072470 0.0016526716 0.0024157721 
19 63 0.0000296087 0.0001175917 0.0002669644 0.0004771213 0.0007410274 0.0010906102 0.0014822563 0.0019542760 0.0025459176 0.0031395345 
19 64 0.0000007598 0.0000074758 0.0000314795 0.0000909515 0.0002076921 0.0004327623 0.0007754170 0.0013042929 0.0021218740 0.0030832899 
20 1 0.0000120535 0.0000573928 0.0001550573 0.0003249478 0.0005793936 0.0009690167 0.0014560486 0.0020888476 0.0029202074 0.0037696922 
20 2 0.0001691970 0.0006713100 0.0014979442 0.0025902128 0.0038409304 0.0053040679 0.0067129675 0.0081397688 0.0095916958 0.0107568824 
20 3 0.0000096933 0.0000464746 0.0001263825 0.0002664099 0.0004773941 0.0008021038 0.0012096649 0.0017409636 0.0024409582 0.0031577987 
20 4 0.0020943901 0.0041554927 0.0062266832 0.0082596213 0.0101791413 0.0121362780 0.0138357366 0.0154183480 0.0169008030 0.0179921217 
20 5 0.0000005483 0.0000054133 0.0000227638 0.0000654668 0.0001485632 0.0003072927 0.0005470011 0.0009146600 0.0014803185 0.0021434376 
20 6 0.0000023256 0.0000190670 0.0000670928 0.0001642440 0.0003248796 0.0005930034 0.0009580222 0.0014764224 0.0022281978 0.0030744257 
20 7 0.0000004396 0.0000043485 0.0000183491 0.0000530055 0.0001208718 0.0002513751 0.0004497008 0.0007556087 0.0012286947 0.0017855909 
20 8 0.0000181333 0.0000752694 0.0001817088 0.0003506585 0.0005937455 0.0009669050 0.0014505037 0.0021176986 0.0030675775 0.0041251786 
20 9 0.0000003367 0.0000034378 0.0000149147 0.0000439843 0.0001014613 0.0002114112 0.0003751919 0.0006195542 0.0009801514 0.0013827969 
20 10 0.0000019569 0.0000169006 0.0000617613 0.0001542203 0.0003054657 0.0005480096 0.0008577166 0.0012631353 0.0017960524 0.0023392328 
20 11 0.0000002418 0.0000025042 0.0000110371 0.0000330789 0.0000774953 0.0001640413 0.0002951224 0.0004935744 0.0007903589 0.0011253790 
20 12 0.0000195844 0.0000834787 0.0002036188 0.0003902317 0.0006459108 0.0010102446 0.0014406527 0.0019758081 0.0026536922 0.0033276338 
20 13 0.0000006195 0.0000060713 0.0000253391 0.0000723324 0.0001629975 0.0003347857 0.0005923888 0.0009851797 0.0015865021 0.0022888249 
20 14 0.0000025954 0.0000213081 0.0000749874 0.0001833012 0.0003614711 0.0006566003 0.0010548324 0.0016153484 0.0024211247 0.0033216474 
20 15 0.0000002221 0.0000024421 0.0000113727 0.0000359169 0.0000884864 0.0001978101 0.0003749450 0.0006625236 0.0011266019 0.0016904059 
20 16 0.0000196884 0.0000821453 0.0001992387 0.0003856932 0.0006536870 0.0010630448 0.0015896546 0.0023102601 0.0033276756 0.0044525953 
20 17 0.0012481651 0.0026670912 0.0042746252 0.0060078181 0.0077589512 0.0096272521 0.0112850167 0.0128178541 0.0141812896 0.0150665431 
20 18 0.0173472204 0.0332785460 0.0476248097 0.0596860943 0.0689989843 0.0762394780 0.0804961756 0.0824777017 0.0820927840 0.0798040031 
20 19 0.0010574517 0.0022654254 0.0036398904 0.0051271831 0.0066340477 0.0082448905 0.0096757292 0.0109988142 0.0121740958 0.0129343099 
20 20 0.9624310014 0.9227607081 0.8802555694 0.8358508781 0.7910263753 0.7413934886 0.6935452303 0.6427631418 0.5861727337 0.5348515554 
20 21 0.0000276912 0.0001214087 0.0002999918 0.0005731256 0.0009332536 0.0014189337 0.0019581992 0.0025888500 0.0033417073 0.0040545078 
20 22 0.0001207782 0.0004670280 0.0010196163 0.0017319390 0.0025342118 0.0034667029 0.0043707081 0.0053073031 0.0063038782 0.0071581039 
20 23 0.0000230613 0.0001014798 0.0002515736 0.0004819425 0.0007864362 0.0011977317 0.0016547488 0.0021892659 0.0028271129 0.0034306136 
20 24 0.0016904750 0.0032850392 0.0048145184 0.0062450129 0.0075377122 0.0088105724 0.0098948676 0.0109075228 0.0118883657 0.0126630948 
20 25 0.0000218840 0.0000986117 0.0002500712 0.0004885553 0.0008088882 0.0012427840 0.0017175599 0.0022520845 0.0028465516 0.0033542482 
20 26 0.0001234227 0.0004963817 0.0011197050 0.0019488808 0.0028949905 0.0039845703 0.0050024761 0.0059835734 0.0069013302 0.0075461992 
20 27 0.0000179304 0.0000808874 0.0002053693 0.0004017096 0.0006658932 0.0010244299 0.0014176347 0.0018615416 0.0023570667 0.0027822483 
20 28 0.0022817129 0.0045138108 0.0066952707 0.0087335413 0.0105333098 0.0122153979 0.0135221733 0.0145701220 0.0153355941 0.0156826044 
20 29 0.0000294444 0.0001246734 0.0002987866 0.0005569392 0.0008910045 0.0013386763 0.0018386082 0.0024328119 0.0031607703 0.0038713960 
20 30 0.0001300510 0.0004990161 0.0010816549 0.0018252552 0.0026552971 0.0036127402 0.0045360991 0.0054910186 0.0065095866 0.0073886460 
20 31 0.0000246477 0.0001049938 0.0002526925 0.0004722755 0.0007566210 0.0011374097 0.0015620560 0.0020659547 0.0026822676 0.0032831036 
20 32 0.0017753077 0.0034383953 0.0050246702 0.0065003573 0.0078266680 0.0091256588 0.0102277400 0.0112559239 0.0122557086 0.0130534031 
20 33 0.0000306716 0.0001400237 0.0003627232 0.0007298813 0.0012536245 0.0020206130 0.0029434801 0.0041061768 0.0055959828 0.0070923449 
20 34 0.0003919421 0.0014296555 0.0029858340 0.0049043660 0.0069953686 0.0093586781 0.0115882176 0.0138301691 0.0161265355 0.0180074733 
20 35 0.0000251837 0.0001157723 0.0003015761 0.0006094525 0.0010501192 0.0016969213 0.0024762948 0.0034590297 0.0047188230 0.0059843770 
20 36 0.0035573445 0.0068633871 0.0100876933 0.0132027539 0.0161217356 0.0190945634 0.0216928391 0.0241528370 0.0265333827 0.0283796107 
20 37 0.0000019290 0.0000172229 0.0000661470 0.0001755687 0.0003719324 0.0007214304 0.0012192048 0.0019471235 0.0030224472 0.0042445803 
20 38 0.0000074190 0.0000532958 0.0001701688 0.0003875595 0.0007263351 0.0012667331 0.0019770203 0.0029579384 0.0043465002 0.0058801223 
20 39 0.0000015854 0.0000142248 0.0000548485 0.0001460451 0.0003101851 0.0006030596 0.0010210558 0.0016333745 0.0025393245 0.0035702307 
20 40 0.0000415885 0.0001633727 0.0003811395 0.0007188152 0.0011962433 0.0019166538 0.0028342084 0.0040787887 0.0058209897 0.0077327202 
20 41 0.0000012914 0.0000118704 0.0000465057 0.0001246336 0.0002639698 0.0005069631 0.0008422194 0.0013131475 0.0019758457 0.0026928537 
20 42 0.0000068161 0.0000505114 0.0001627489 0.0003671886 0.0006720400 0.0011281971 0.0016837187 0.0023900659 0.0033041213 0.0042319293 
20 43 0.0000010460 0.0000096701 0.0000380873 0.0001025572 0.0002181003 0.0004204809 0.0007007493 0.0010956878 0.0016530300 0.0022574142 
20 44 0.0000479094 0.0001884017 0.0004312727 0.0007856447 0.0012492407 0.0018876009 0.0026250650 0.0035316386 0.0046775439 0.0058230414 
20 45 0.0000021434 0.0000189254 0.0000720328 0.0001898244 0.0003998994 0.0007720160 0.0013001470 0.0020705236 0.0032064747 0.0044959838 
20 46 0.0000080685 0.0000574902 0.0001826339 0.0004145922 0.0007752406 0.0013494161 0.0021027474 0.0031413826 0.0046093562 0.0062286617 
20 47 0.0000017603 0.0000155991 0.0000595492 0.0001573333 0.0003322202 0.0006428727 0.0010849362 0.0017313352 0.0026866707 0.0037732223 
20 48 0.0000442819 0.0001733960 0.0004040686 0.0007619315 0.0012681152 0.0020317984 0.0030037719 0.0043208014 0.0061622500 0.0081807941 
20 49 0.0000000000 0.0000000000 0.0000000000 0.0000000000 0.0000000000 0.0000000000 0.0000000000 0.0000000000 0.0000000000 0.0000000000 
20 50 0.0003491903 0.0013684697 0.0030145449 0.0051378051 0.0074944140 0.0101347349 0.0125300382 0.0147620800 0.0167559844 0.0180677602 
20 51 0.0000000000 0.0000000000 0.0000000000 0.0000000000 0.0000000000 0.0000000000 0.0000000000 0.0000000000 0.0000000000 0.0000000000 
20 52 0.0046422080 0.0091214286 0.0135014458 0.0176442826 0.0213730304 0.0249359631 0.0277637179 0.0300739102 0.0317935023 0.0325974725 
20 53 0.0000009407 0.0000088744 0.0000356262 0.0000976982 0.0002113490 0.0004146705 0.0007019653 0.0011146703 0.0017088031 0.0023653991 
20 54 0.0000043908 0.0000348322 0.0001183832 0.0002786372 0.0005274660 0.0009127178 0.0013955607 0.0020247628 0.0028579393 0.0037208736 
20 55 0.0000007635 0.0000072316 0.0000291636 0.0000803415 0.0001745376 0.0003438692 0.0005841260 0.0009304401 0.0014304469 0.0019842216 
20 56 0.0000371764 0.0001498283 0.0003486438 0.0006434421 0.0010354972 0.0015855168 0.0022335603 0.0030459592 0.0040938009 0.0051611672 
20 57 0.0000000000 0.0000000000 0.0000000000 0.0000000000 0.0000000000 0.0000000000 0.0000000000 0.0000000000 0.0000000000 0.0000000000 
20 58 0.0000036706 0.0000310828 0.0001113833 0.0002721714 0.0005260095 0.0009145734 0.0013826254 0.0019530029 0.0026365798 0.0032629784 
20 59 0.0000001445 0.0000015216 0.0000068508 0.0000210709 0.0000508223 0.0001113679 0.0002073713 0.0003595788 0.0005981567 0.0008788134 
20 60 0.0000398890 0.0001670349 0.0003986128 0.0007439883 0.0011945999 0.0017991691 0.0024640780 0.0032241337 0.0040901879 0.0048531986 
20 61 0.0000014618 0.0000131439 0.0000503236 0.0001319349 0.0002740782 0.0005171242 0.0008477490 0.0013084337 0.0019552491 0.0026572915 
20 62 0.0000049814 0.0000400833 0.0001377260 0.0003263542 0.0006192122 0.0010693258 0.0016260605 0.0023392000 0.0032643988 0.0042035322 
20 63 0.0000010777 0.0000099229 0.0000387625 0.0001033323 0.0002175745 0.0004154778 0.0006875383 0.0010698356 0.0016104664 0.0022005017 
20 64 0.0000408616 0.0001671864 0.0003944484 0.0007359607 0.0011924762 0.0018307108 0.0025746015 0.0034924729 0.0046531338 0.0058121070 
21 1 0.0000081360 0.0000346192 0.0000848183 0.0001653559 0.0002831615 0.0004695060 0.0007214004 0.0010865738 0.0016359081 0.0022796542 
21 2 0.0000005061 0.0000053053 0.0000234506 0.0000701952 0.0001643442 0.0003491801 0.0006343391 0.0010792409 0.0017740420 0.0025984951 
21 3 0.0000007808 0.0000068950 0.0000260232 0.0000679607 0.0001425990 0.0002764700 0.0004716229 0.0007672021 0.0012238431 0.0017669161 
21 4 0.0000008329 0.0000082407 0.0000347300 0.0001001110 0.0002277226 0.0004723314 0.0008431578 0.0014143522 0.0022975111 0.0033380375 
21 5 0.0012839624 0.0024710586 0.0035806599 0.0045950258 0.0055003775 0.0063930392 0.0071648426 0.0079037600 0.0086430814 0.0092469286 
21 6 0.0000553032 0.0002399200 0.0005830571 0.0010912761 0.0017380732 0.0025779097 0.0034754932 0.0044868430 0.0056486830 0.0067098956 
21 7 0.0000720361 0.0002848524 0.0006356802 0.0011041547 0.0016522734 0.0023164048 0.0029880729 0.0037125297 0.0045140069 0.0052240519 
21 8 0.0000764182 0.0003253988 0.0007784448 0.0014383948 0.0022678451 0.0033344621 0.0044661850 0.0057346535 0.0071860279 0.0085080389 
21 9 0.0000072392 0.0000307270 0.0000741388 0.0001403137 0.0002304503 0.0003614394 0.0005241993 0.0007432097 0.0010520231 0.0013968817 
21 10 0.0000002226 0.0000023203 0.0000102769 0.0000310160 0.0000735044 0.0001586644 0.0002928934 0.0005066621 0.0008471591 0.0012578814 
21 11 0.0000004766 0.0000042700 0.0000162785 0.0000426263 0.0000889585 0.0001700847 0.0002847074 0.0004525877 0.0007033139 0.0009931544 
21 12 0.0000003703 0.0000036996 0.0000157415 0.0000458254 0.0001053193 0.0002210597 0.0003992293 0.0006778080 0.0011149290 0.0016364247 
21 13 0.0000199848 0.0000807273 0.0001880880 0.0003498945 0.0005732556 0.0009044948 0.0013198129 0.0018722670 0.0026246018 0.0034238514 
21 14 0.0000018249 0.0000170670 0.0000672685 0.0001801989 0.0003803631 0.0007270009 0.0012022366 0.0018662414 0.0027962340 0.0037985655 
21 15 0.0000013613 0.0000121088 0.0000458696 0.0001195544 0.0002483620 0.0004711122 0.0007786133 0.0012131176 0.0018299438 0.0025032113 
21 16 0.0000028069 0.0000251809 0.0000958934 0.0002499118 0.0005163709 0.0009692215 0.0015814085 0.0024279003 0.0036037921 0.0048637003 
21 17 0.0011703345 0.0023432816 0.0035207061 0.0046585130 0.0057090471 0.0067554008 0.0076461778 0.0084641804 0.0092240211 0.0097827227 
21 18 0.0000299078 0.0001349393 0.0003418059 0.0006667143 0.0011039707 0.0017032667 0.0023768708 0.0031717388 0.0041272373 0.0050362671 
21 19 0.0000613272 0.0002541843 0.0005917161 0.0010640759 0.0016338878 0.0023343277 0.0030412593 0.0037902323 0.0045902832 0.0052656906 
21 20 0.0000440119 0.0001929644 0.0004768007 0.0009109138 0.0014832936 0.0022552233 0.0031123206 0.0041146635 0.0053112393 0.0064441494 
21 21 0.9596909472 0.9168542237 0.8709339499 0.8231912248 0.7754190123 0.7231423174 0.6734092846 0.6213287160 0.5640766998 0.5127836908 
21 22 0.0070805479 0.0142563303 0.0213808508 0.0279930264 0.0336503721 0.0386178027 0.0420929758 0.0444207120 0.0455010221 0.0452715259 
21 23 0.0115877784 0.0222981109 0.0319875793 0.0401620666 0.0464914815 0.0514255708 0.0543356920 0.0556996986 0.0554533949 0.0539081962 
21 24 0.0087970708 0.0176032775 0.0262634402 0.0342420850 0.0410312106 0.0469669121 0.0511047724 0.0538664879 0.0551380200 0.0548516046 
21 25 0.0005984540 0.0011951890 0.0017880226 0.0023525692 0.0028653517 0.0033682136 0.0037915092 0.0041786977 0.0045406024 0.0048117838 
21 26 0.0000185766 0.0000833221 0.0002100640 0.0004080162 0.0006726329 0.0010317001 0.0014294096 0.0018892820 0.0024266956 0.0029211709 
21 27 0.0000231772 0.0000970447 0.0002285445 0.0004163346 0.0006482117 0.0009412839 0.0012467385 0.0015824137 0.0019572983 0.0022897269 
21 28 0.0000268229 0.0001180879 0.0002924322 0.0005587485 0.0009080060 0.0013740978 0.0018832832 0.0024656112 0.0031398883 0.0037559788 
21 29 0.0027825800 0.0052046313 0.0073369293 0.0091625098 0.0106746114 0.0120347247 0.0130823427 0.0139451142 0.0146311499 0.0150213418 
21 30 0.0001124354 0.0004687895 0.0010964804 0.0019778086 0.0030403646 0.0043398777 0.0056379333 0.0069899036 0.0083928901 0.0095262851 
21 31 0.0001430837 0.0005404331 0.0011586843 0.0019420516 0.0028138622 0.0038149932 0.0047677559 0.0057233501 0.0066812122 0.0074289348 
21 32 0.0001560215 0.0006377513 0.0014670700 0.0026105904 0.0039702433 0.0056149428 0.0072438904 0.0089295560 0.0106695980 0.0120696148 
21 33 0.0000185663 0.0000740646 0.0001737532 0.0003297855 0.0005560264 0.0009123179 0.0013909536 0.0020780520 0.0030977858 0.0042757853 
21 34 0.0000016339 0.0000156222 0.0000633762 0.0001759163 0.0003866199 0.0007756975 0.0013474332 0.0022060542 0.0035053759 0.0050113987 
21 35 0.0000025231 0.0000196894 0.0000673952 0.0001632598 0.0003237249 0.0005986343 0.0009856141 0.0015553501 0.0024132186 0.0034117901 
21 36 0.0000025364 0.0000229259 0.0000893476 0.0002409144 0.0005184855 0.0010228664 0.0017556025 0.0028470092 0.0044881731 0.0063819231 
21 37 0.0021513394 0.0039764211 0.0055987477 0.0070494585 0.0083442389 0.0096430187 0.0108012897 0.0119581411 0.0131827699 0.0142499667 
21 38 0.0001250997 0.0005077354 0.0011652946 0.0020813172 0.0031969551 0.0046032640 0.0060825668 0.0077433383 0.0096648683 0.0114469126 
21 39 0.0001649824 0.0005978566 0.0012469068 0.0020577189 0.0029660655 0.0040384032 0.0051112616 0.0062712216 0.0075731904 0.0087538097 
21 40 0.0001672018 0.0006679336 0.0015153625 0.0026835747 0.0040961469 0.0058675287 0.0077240318 0.0098030305 0.0122040824 0.0144282072 
21 41 0.0000079732 0.0000317925 0.0000748557 0.0001436110 0.0002463518 0.0004137789 0.0006456576 0.0009864463 0.0015011056 0.0021021056 
21 42 0.0000008575 0.0000079547 0.0000316084 0.0000866016 0.0001890516 0.0003785059 0.0006585182 0.0010824892 0.0017302649 0.0024879055 
21 43 0.0000008635 0.0000070566 0.0000253995 0.0000647662 0.0001347451 0.0002610751 0.0004462560 0.0007269317 0.0011584235 0.0016671009 
21 44 0.0000013207 0.0000117756 0.0000452806 0.0001207810 0.0002580864 0.0005071505 0.0008698730 0.0014129591 0.0022352916 0.0031908091 
21 45 0.0000432793 0.0001601569 0.0003551377 0.0006452464 0.0010469573 0.0016442187 0.0023914354 0.0033801564 0.0047184746 0.0061337465 
21 46 0.0000056671 0.0000473981 0.0001699286 0.0004212734 0.0008364931 0.0015171698 0.0024133501 0.0036299499 0.0052986069 0.0070736170 
21 47 0.0000059470 0.0000432334 0.0001403185 0.0003251149 0.0006178514 0.0010871264 0.0016986973 0.0025260027 0.0036604658 0.0048687946 
21 48 0.0000082625 0.0000664746 0.0002318909 0.0005635693 0.0011028433 0.0019764846 0.0031168500 0.0046552645 0.0067550509 0.0089809320 
21 49 0.0000000000 0.0000000000 0.0000000000 0.0000000000 0.0000000000 0.0000000000 0.0000000000 0.0000000000 0.0000000000 0.0000000000 
21 50 0.0000008844 0.0000088741 0.0000375266 0.0001074003 0.0002403906 0.0004858314 0.0008409011 0.0013596711 0.0021153860 0.0029558897 
21 51 0.0000000000 0.0000000000 0.0000000000 0.0000000000 0.0000000000 0.0000000000 0.0000000000 0.0000000000 0.0000000000 0.0000000000 
21 52 0.0000014960 0.0000140988 0.0000566277 0.0001555590 0.0003373588 0.0006639446 0.0011270804 0.0017939144 0.0027542986 0.0038137974 
21 53 0.0028711476 0.0055252850 0.0079906675 0.0102040795 0.0121108887 0.0138778780 0.0152612156 0.0163976976 0.0172718202 0.0177212315 
21 54 0.0001148530 0.0004885452 0.0011630546 0.0021292432 0.0033113444 0.0047703637 0.0062313007 0.0077447890 0.0092913046 0.0105077321 
21 55 0.0001505138 0.0005933662 0.0013175222 0.0022689307 0.0033518776 0.0046075897 0.0057982224 0.0069712675 0.0081049565 0.0089399024 
21 56 0.0001591927 0.0006632159 0.0015516898 0.0028009745 0.0043080707 0.0061478547 0.0079746658 0.0098554034 0.0117677073 0.0132664658 
21 57 0.0000000000 0.0000000000 0.0000000000 0.0000000000 0.0000000000 0.0000000000 0.0000000000 0.0000000000 0.0000000000 0.0000000000 
21 58 0.0000003857 0.0000038812 0.0000165729 0.0000481261 0.0001095526 0.0002257061 0.0003976274 0.0006538451 0.0010334617 0.0014608125 
21 59 0.0000003467 0.0000032625 0.0000130536 0.0000357798 0.0000777483 0.0001542312 0.0002651954 0.0004296532 0.0006747252 0.0009541724 
21 60 0.0000006593 0.0000063315 0.0000258871 0.0000723161 0.0001592830 0.0003184202 0.0005478423 0.0008827530 0.0013705656 0.0019127897 
21 61 0.0001185720 0.0004481219 0.0009657969 0.0016366157 0.0024105914 0.0033450470 0.0042896311 0.0053021870 0.0063977524 0.0073257603 
21 62 0.0000031896 0.0000293836 0.0001137126 0.0002975653 0.0006103590 0.0011239128 0.0017846517 0.0026433870 0.0037477127 0.0048365383 
21 63 0.0000103472 0.0000784718 0.0002536458 0.0005651153 0.0010096193 0.0016342052 0.0023371938 0.0031510832 0.0040883552 0.0049236486 
21 64 0.0000050340 0.0000441502 0.0001641888 0.0004163784 0.0008337927 0.0015047844 0.0023546524 0.0034465427 0.0048381122 0.0062013249 
22 1 0.0000003416 0.0000035303 0.0000155269 0.0000466303 0.0001102342 0.0002379167 0.0004400862 0.0007642828 0.0012853905 0.0019200731 
22 2 0.0000116554 0.0000481035 0.0001171560 0.0002306730 0.0004007949 0.0006725541 0.0010368713 0.0015533572 0.0023057113 0.0031582553 
22 3 0.0000002403 0.0000025474 0.0000114888 0.0000353182 0.0000852079 0.0001873985 0.0003518116 0.0006187326 0.0010520382 0.0015835342 
22 4 0.0000029260 0.0000240464 0.0000847831 0.0002078773 0.0004116747 0.0007521875 0.0012162324 0.0018761695 0.0028351509 0.0039173679 
22 5 0.0000455886 0.0001975811 0.0004797144 0.0008970078 0.0014272923 0.0021146672 0.0028479396 0.0036725472 0.0046178705 0.0054795970 
22 6 0.0015411493 0.0029133508 0.0041762939 0.0053327575 0.0063774842 0.0074255032 0.0083486423 0.0092485556 0.0101659628 0.0109289897 
22 7 0.0000364329 0.0001592608 0.0003896146 0.0007332253 0.0011728316 0.0017458540 0.0023599300 0.0030530751 0.0038503388 0.0045791093 
22 8 0.0001849037 0.0006971237 0.0014891223 0.0024881844 0.0036020622 0.0048970263 0.0061631237 0.0074931215 0.0089332647 0.0101892739 
22 9 0.0000002562 0.0000025645 0.0000109030 0.0000316097 0.0000721482 0.0001499919 0.0002682397 0.0004509885 0.0007351092 0.0010722223 
22 10 0.0000047928 0.0000202835 0.0000501310 0.0000997014 0.0001750309 0.0002979392 0.0004669258 0.0007127112 0.0010797515 0.0015042468 
22 11 0.0000001736 0.0000017756 0.0000077284 0.0000229460 0.0000535729 0.0001139468 0.0002077749 0.0003555691 0.0005891038 0.0008695837 
22 12 0.0000010010 0.0000086884 0.0000322317 0.0000827116 0.0001704003 0.0003232459 0.0005390771 0.0008551143 0.0013259975 0.0018676383 
22 13 0.0000015379 0.0000144438 0.0000569784 0.0001523680 0.0003205380 0.0006098407 0.0010038111 0.0015508829 0.0023127640 0.0031301694 
22 14 0.0000286370 0.0001122477 0.0002588620 0.0004812432 0.0007886418 0.0012399312 0.0017954244 0.0025186375 0.0034820684 0.0044867160 
22 15 0.0000007364 0.0000074149 0.0000313455 0.0000894650 0.0001994547 0.0004010923 0.0006907484 0.0011109080 0.0017182310 0.0023886487 
22 16 0.0000071338 0.0000548430 0.0001812847 0.0004178610 0.0007804076 0.0013396464 0.0020424933 0.0029638128 0.0041919766 0.0054703338 
22 17 0.0000211755 0.0000960008 0.0002451881 0.0004835388 0.0008107028 0.0012687100 0.0017939068 0.0024242863 0.0031928762 0.0039315275 
22 18 0.0013819133 0.0026708203 0.0038991772 0.0050463161 0.0060857250 0.0071150643 0.0079984657 0.0088300678 0.0096422132 0.0102885097 
22 19 0.0000159298 0.0000733318 0.0001900581 0.0003798718 0.0006443462 0.0010193924 0.0014540264 0.0019801246 0.0026261426 0.0032503753 
22 20 0.0001557435 0.0006022328 0.0013147959 0.0022333366 0.0032678680 0.0044703161 0.0056360317 0.0068437720 0.0081288567 0.0092303819 
22 21 0.0057446236 0.0115665119 0.0173468089 0.0227114271 0.0273013678 0.0313315633 0.0341510538 0.0360396011 0.0369160813 0.0367298844 
22 22 0.9532688451 0.9055464790 0.8560583701 0.8059852549 0.7569420116 0.7041862453 0.6546591918 0.6033059524 0.5472932238 0.4973908337 
22 23 0.0048724826 0.0098442671 0.0148092210 0.0194394049 0.0234163475 0.0269196220 0.0293775466 0.0310291111 0.0318014169 0.0316469321 
22 24 0.0204774417 0.0382848719 0.0535409692 0.0657924186 0.0748542686 0.0815766635 0.0852678916 0.0866849886 0.0857772000 0.0831299443 
22 25 0.0000141354 0.0000633950 0.0001597757 0.0003102758 0.0005115840 0.0007852846 0.0010895667 0.0014434746 0.0018608474 0.0022495605 
22 26 0.0007241336 0.0014256567 0.0021112065 0.0027611307 0.0033546937 0.0039442273 0.0044490223 0.0049197058 0.0053695168 0.0057146589 
22 27 0.0000108975 0.0000492182 0.0001249212 0.0002442454 0.0004052777 0.0006261756 0.0008739377 0.0011646744 0.0015108591 0.0018363391 
22 28 0.0000648991 0.0002612432 0.0005920080 0.0010396658 0.0015651500 0.0021974488 0.0028265941 0.0034889202 0.0041976245 0.0048016257 
22 29 0.0000901046 0.0003696644 0.0008527127 0.0015218190 0.0023231103 0.0033031248 0.0042881334 0.0053256519 0.0064200718 0.0073218565 
22 30 0.0034216377 0.0064097238 0.0090731047 0.0113897301 0.0133333869 0.0150912728 0.0164392224 0.0175330053 0.0183789620 0.0188378199 
22 31 0.0000721260 0.0002995860 0.0006978693 0.0012548828 0.0019263739 0.0027514940 0.0035835160 0.0044618595 0.0053899589 0.0061556575 
22 32 0.0003827236 0.0014115376 0.0029462464 0.0047981267 0.0067530625 0.0088736936 0.0107775817 0.0125804390 0.0142805134 0.0155275276 
22 33 0.0000011840 0.0000111691 0.0000451634 0.0001257837 0.0002784847 0.0005647744 0.0009925383 0.0016459538 0.0026522667 0.0038372747 
22 34 0.0000263789 0.0001033939 0.0002448578 0.0004735151 0.0008106779 0.0013392288 0.0020340200 0.0030006740 0.0043835597 0.0059270673 
22 35 0.0000008704 0.0000084631 0.0000350542 0.0000994839 0.0002234576 0.0004587093 0.0008133468 0.0013585909 0.0022025571 0.0031999296 
22 36 0.0000086364 0.0000627351 0.0002024051 0.0004653226 0.0008792510 0.0015456611 0.0024289637 0.0036584259 0.0054127048 0.0073643863 
22 37 0.0001086715 0.0004390676 0.0010030058 0.0017826762 0.0027246479 0.0039020271 0.0051302129 0.0064982695 0.0080689798 0.0095158635 
22 38 0.0025691449 0.0046742172 0.0065408129 0.0082349754 0.0097788546 0.0113596411 0.0127932611 0.0142425573 0.0157901551 0.0171459854 
22 39 0.0000887377 0.0003611926 0.0008297953 0.0014812194 0.0022713219 0.0032617535 0.0042971377 0.0054522343 0.0067800577 0.0080042807 
22 40 0.0003985119 0.0013818075 0.0027800119 0.0044520988 0.0062593314 0.0083285884 0.0103472281 0.0124862124 0.0148465845 0.0169590617 
22 41 0.0000007036 0.0000065255 0.0000259122 0.0000709155 0.0001545802 0.0003089181 0.0005364969 0.0008804308 0.0014052432 0.0020187410 
22 42 0.0000116198 0.0000457241 0.0001079701 0.0002086826 0.0003591649 0.0006004283 0.0009258096 0.0013898169 0.0020690885 0.0028413751 
22 43 0.0000005299 0.0000050102 0.0000202336 0.0000561843 0.0001239610 0.0002504590 0.0004387115 0.0007252371 0.0011649450 0.0016810580 
22 44 0.0000032517 0.0000246225 0.0000822344 0.0001948936 0.0003784365 0.0006836268 0.0010999418 0.0016938409 0.0025598242 0.0035396329 
22 45 0.0000050593 0.0000421216 0.0001501397 0.0003695241 0.0007277995 0.0013078405 0.0020623979 0.0030757254 0.0044518981 0.0059041475 
22 46 0.0000625834 0.0002286710 0.0005072958 0.0009221530 0.0014891177 0.0023123453 0.0033147142 0.0046073278 0.0063159136 0.0080887969 
22 47 0.0000039600 0.0000335048 0.0001208683 0.0003002377 0.0005955863 0.0010769611 0.0017065171 0.0025555598 0.0037127317 0.0049371835 
22 48 0.0000201986 0.0001350998 0.0004063793 0.0008781191 0.0015685771 0.0026011456 0.0038720714 0.0055150866 0.0076849248 0.0099319703 
22 49 0.0000000000 0.0000000000 0.0000000000 0.0000000000 0.0000000000 0.0000000000 0.0000000000 0.0000000000 0.0000000000 0.0000000000 
22 50 0.0000242275 0.0000979116 0.0002309384 0.0004355143 0.0007188761 0.0011325316 0.0016367829 0.0022861146 0.0031415445 0.0040253657 
22 51 0.0000000000 0.0000000000 0.0000000000 0.0000000000 0.0000000000 0.0000000000 0.0000000000 0.0000000000 0.0000000000 0.0000000000 
22 52 0.0000056370 0.0000448965 0.0001531393 0.0003615525 0.0006861187 0.0011897291 0.0018217319 0.0026455518 0.0037354022 0.0048616153 
22 53 0.0000939257 0.0004006964 0.0009570072 0.0017578056 0.0027420682 0.0039617316 0.0051863373 0.0064561536 0.0077515073 0.0087650668 
22 54 0.0034260081 0.0064313203 0.0091275313 0.0114983167 0.0135195751 0.0153869518 0.0168540264 0.0180733558 0.0190383694 0.0195721000 
22 55 0.0000746981 0.0003212843 0.0007729400 0.0014286315 0.0022402178 0.0032520260 0.0042732814 0.0053372048 0.0064277709 0.0072854590 
22 56 0.0003846203 0.0014265679 0.0029957073 0.0049114727 0.0069612313 0.0092166189 0.0112669051 0.0132235458 0.0150690202 0.0164073557 
22 57 0.0000000000 0.0000000000 0.0000000000 0.0000000000 0.0000000000 0.0000000000 0.0000000000 0.0000000000 0.0000000000 0.0000000000 
22 58 0.0000098134 0.0000408642 0.0000984576 0.0001888029 0.0003165266 0.0005076839 0.0007471309 0.0010636630 0.0014908714 0.0019404843 
22 59 0.0000001859 0.0000019028 0.0000082751 0.0000245059 0.0000569584 0.0001202663 0.0002172444 0.0003671851 0.0005984873 0.0008690808 
22 60 0.0000018959 0.0000160044 0.0000576470 0.0001429916 0.0002833255 0.0005118580 0.0008105246 0.0012127283 0.0017591223 0.0023343209 
22 61 0.0000050105 0.0000432708 0.0001575478 0.0003896241 0.0007595247 0.0013299225 0.0020219313 0.0028728436 0.0039064008 0.0048706803 
22 62 0.0000601433 0.0002331560 0.0005262076 0.0009469327 0.0014891959 0.0022211330 0.0030423057 0.0040110212 0.0051662722 0.0062431547 
22 63 0.0000035177 0.0000314024 0.0001175303 0.0002972441 0.0005898168 0.0010488412 0.0016134898 0.0023155992 0.0031769126 0.0039872604 
22 64 0.0000139253 0.0001049868 0.0003392318 0.0007596495 0.0013700621 0.0022492806 0.0032697367 0.0044944374 0.0059689247 0.0073507568 
23 1 0.0000009052 0.0000080061 0.0000302812 0.0000792858 0.0001668111 0.0003243104 0.0005544866 0.0009037070 0.0014438090 0.0020865101 
23 2 0.0000004702 0.0000049729 0.0000221814 0.0000669735 0.0001580184 0.0003382183 0.0006181053 0.0010571779 0.0017460723 0.0025664212 
23 3 0.0000057399 0.0000242804 0.0000595838 0.0001172753 0.0002040315 0.0003457242 0.0005430743 0.0008363743 0.0012867280 0.0018223253 
23 4 0.0000007817 0.0000077771 0.0000329995 0.0000958011 0.0002193872 0.0004580741 0.0008222463 0.0013861545 0.0022619977 0.0032974922 
23 5 0.0000842064 0.0003334327 0.0007450947 0.0012958743 0.0019414662 0.0027250358 0.0035186718 0.0043757029 0.0053247606 0.0061661141 
23 6 0.0000516671 0.0002263836 0.0005551677 0.0010473574 0.0016792971 0.0025059593 0.0033948091 0.0044011123 0.0055618035 0.0066252481 
23 7 0.0010797219 0.0020693027 0.0029880728 0.0038247794 0.0045712665 0.0053093882 0.0059509654 0.0065693114 0.0071927927 0.0077059414 
23 8 0.0000719056 0.0003087258 0.0007443158 0.0013849368 0.0021966043 0.0032475689 0.0043690058 0.0056316216 0.0070818043 0.0084066148 
23 9 0.0000005937 0.0000053007 0.0000201354 0.0000525277 0.0001092033 0.0002078979 0.0003465589 0.0005485273 0.0008485294 0.0011937591 
23 10 0.0000002046 0.0000021528 0.0000096349 0.0000293760 0.0000702628 0.0001530101 0.0002844766 0.0004951776 0.0008325583 0.0012411134 
23 11 0.0000051382 0.0000217462 0.0000525240 0.0000999783 0.0001658979 0.0002642724 0.0003900930 0.0005640797 0.0008155561 0.0011017568 
23 12 0.0000003441 0.0000034612 0.0000148453 0.0000435798 0.0001009549 0.0002135653 0.0003882108 0.0006629317 0.0010961882 0.0016150378 
23 13 0.0000017613 0.0000154743 0.0000581250 0.0001506020 0.0003113558 0.0005875208 0.0009657889 0.0014957154 0.0022411083 0.0030479641 
23 14 0.0000013680 0.0000136452 0.0000566239 0.0001578769 0.0003434465 0.0006729102 0.0011326943 0.0017832332 0.0027030481 0.0037009520 
23 15 0.0000147717 0.0000614685 0.0001465294 0.0002766818 0.0004571295 0.0007250088 0.0010618373 0.0015125993 0.0021319608 0.0027962661 
23 16 0.0000022185 0.0000208216 0.0000824556 0.0002219362 0.0004703612 0.0009021198 0.0014954288 0.0023255481 0.0034891442 0.0047437812 
23 17 0.0000723046 0.0002993099 0.0006959565 0.0012502923 0.0019183786 0.0027392918 0.0035679836 0.0044467173 0.0053869529 0.0061826182 
23 18 0.0000293816 0.0001331364 0.0003385304 0.0006624232 0.0010995538 0.0016997949 0.0023751222 0.0031722440 0.0041302231 0.0050411019 
23 19 0.0009841607 0.0019618332 0.0029361513 0.0038731263 0.0047366148 0.0055977060 0.0063337376 0.0070139600 0.0076515390 0.0081256164 
23 20 0.0000433786 0.0001908849 0.0004732132 0.0009065401 0.0014792968 0.0022529490 0.0031126041 0.0041180376 0.0053178362 0.0064530290 
23 21 0.0137140025 0.0263895583 0.0378569336 0.0475313465 0.0550221375 0.0608615769 0.0643056731 0.0659199605 0.0656284639 0.0637997396 
23 22 0.0071075519 0.0143599578 0.0216024005 0.0283565106 0.0341577296 0.0392680028 0.0428534108 0.0452625707 0.0463891444 0.0461637963 
23 23 0.9592432922 0.9159183155 0.8694832682 0.8212367349 0.7730108943 0.7203120363 0.6702598860 0.6179368092 0.5605262448 0.5091818771 
23 24 0.0088305256 0.0177305991 0.0265338005 0.0346832608 0.0416444724 0.0477501464 0.0520185551 0.0548761699 0.0562015493 0.0559190397 
23 25 0.0000288566 0.0001206492 0.0002836722 0.0005158367 0.0008015939 0.0011613538 0.0015345285 0.0019422596 0.0023942336 0.0027915957 
23 26 0.0000178291 0.0000804697 0.0002040740 0.0003984913 0.0006599081 0.0010163695 0.0014127110 0.0018723111 0.0024105526 0.0029064464 
23 27 0.0005030688 0.0009994809 0.0014875971 0.0019481581 0.0023636445 0.0027696803 0.0031117659 0.0034264709 0.0037240920 0.0039510271 
23 28 0.0000259053 0.0001146553 0.0002853686 0.0005477422 0.0008935905 0.0013571015 0.0018651544 0.0024476044 0.0031232133 0.0037411527 
23 29 0.0001686561 0.0006371989 0.0013664066 0.0022905604 0.0033193548 0.0045013024 0.0056268559 0.0067566010 0.0078900192 0.0087755850 
23 30 0.0001059568 0.0004471659 0.0010564513 0.0019210347 0.0029716733 0.0042644335 0.0055616224 0.0069171982 0.0083276098 0.0094691722 
23 31 0.0023548784 0.0044080495 0.0062152026 0.0077604063 0.0090384005 0.0101868051 0.0110712307 0.0118001191 0.0123805248 0.0127112497 
23 32 0.0001480514 0.0006115552 0.0014192643 0.0025436886 0.0038903127 0.0055283377 0.0071574418 0.0088483908 0.0105979840 0.0120080130 
23 33 0.0000027751 0.0000218126 0.0000752845 0.0001839631 0.0003678116 0.0006857468 0.0011366374 0.0018041810 0.0028136476 0.0039921590 
23 34 0.0000014861 0.0000144305 0.0000593319 0.0001665973 0.0003696797 0.0007482487 0.0013087975 0.0021557258 0.0034438492 0.0049425891 
23 35 0.0000130506 0.0000517815 0.0001221144 0.0002351821 0.0004046711 0.0006806243 0.0010618086 0.0016207937 0.0024642397 0.0034498050 
23 36 0.0000023287 0.0000213017 0.0000839572 0.0002286947 0.0004965343 0.0009876361 0.0017063477 0.0027831890 0.0044104903 0.0062952937 
23 37 0.0001852800 0.0006756961 0.0014177165 0.0023524111 0.0034071208 0.0046601196 0.0059203590 0.0072887412 0.0088302764 0.0102321418 
23 38 0.0001147192 0.0004719116 0.0010958433 0.0019769684 0.0030620064 0.0044422935 0.0059048835 0.0075563121 0.0094761550 0.0112631190 
23 39 0.0018044628 0.0033152803 0.0046462637 0.0058320104 0.0068918477 0.0079609294 0.0089220174 0.0098903066 0.0109244837 0.0118327365 
23 40 0.0001543564 0.0006239192 0.0014304472 0.0025564186 0.0039320774 0.0056721542 0.0075086073 0.0095764501 0.0119755758 0.0142057178 
23 41 0.0000010131 0.0000082824 0.0000298303 0.0000761230 0.0001585019 0.0003073716 0.0005257919 0.0008571078 0.0013668200 0.0019680828 
23 42 0.0000007587 0.0000071839 0.0000290622 0.0000808644 0.0001788095 0.0003621746 0.0006358161 0.0010532329 0.0016948404 0.0024485604 
23 43 0.0000056202 0.0000223069 0.0000527996 0.0001028198 0.0001801391 0.0003104088 0.0004957921 0.0007738266 0.0012002502 0.0017034730 
23 44 0.0000011844 0.0000107325 0.0000418924 0.0001132507 0.0002447888 0.0004861461 0.0008408804 0.0013758131 0.0021905343 0.0031412639 
23 45 0.0000065555 0.0000481499 0.0001578294 0.0003689970 0.0007066813 0.0012522196 0.0019674162 0.0029391899 0.0042763848 0.0057041742 
23 46 0.0000049017 0.0000420974 0.0001542850 0.0003895328 0.0007849740 0.0014424440 0.0023176016 0.0035156217 0.0051698963 0.0069383213 
23 47 0.0000305671 0.0001131450 0.0002536519 0.0004695491 0.0007785749 0.0012516060 0.0018568976 0.0026712265 0.0037877387 0.0049792093 
23 48 0.0000072494 0.0000595777 0.0002117804 0.0005231159 0.0010375900 0.0018823112 0.0029966104 0.0045120945 0.0065942370 0.0088121444 
23 49 0.0000000000 0.0000000000 0.0000000000 0.0000000000 0.0000000000 0.0000000000 0.0000000000 0.0000000000 0.0000000000 0.0000000000 
23 50 0.0000008453 0.0000085487 0.0000364048 0.0001048152 0.0002357535 0.0004785174 0.0008309559 0.0013472529 0.0021009416 0.0029404306 
23 51 0.0000000000 0.0000000000 0.0000000000 0.0000000000 0.0000000000 0.0000000000 0.0000000000 0.0000000000 0.0000000000 0.0000000000 
23 52 0.0000014374 0.0000136299 0.0000550615 0.0001520399 0.0003311687 0.0006543393 0.0011141733 0.0017779484 0.0027358684 0.0037941702 
23 53 0.0001775656 0.0007008711 0.0015581778 0.0026866366 0.0039733656 0.0054677384 0.0068864694 0.0082854016 0.0096377527 0.0106331490 
23 54 0.0001077970 0.0004630091 0.0011120278 0.0020515845 0.0032112589 0.0046533797 0.0061064176 0.0076194203 0.0091725036 0.0103989183 
23 55 0.0024154028 0.0046295124 0.0066716654 0.0084965146 0.0100661133 0.0115230820 0.0126691200 0.0136177607 0.0143564338 0.0147453641 
23 56 0.0001504941 0.0006321379 0.0014902844 0.0027084308 0.0041898095 0.0060107727 0.0078294036 0.0097106568 0.0116316376 0.0131427075 
23 57 0.0000000000 0.0000000000 0.0000000000 0.0000000000 0.0000000000 0.0000000000 0.0000000000 0.0000000000 0.0000000000 0.0000000000 
23 58 0.0000003748 0.0000037910 0.0000162666 0.0000474371 0.0001083623 0.0002239409 0.0003954213 0.0006514051 0.0010310916 0.0014587576 
23 59 0.0000049467 0.0000217484 0.0000544807 0.0001070589 0.0001819979 0.0002946848 0.0004372036 0.0006290019 0.0008949831 0.0011837339 
23 60 0.0000006398 0.0000061768 0.0000253788 0.0000712040 0.0001574005 0.0003156667 0.0005444142 0.0008789340 0.0013667637 0.0019093510 
23 61 0.0000121225 0.0000921006 0.0002982729 0.0006658204 0.0011916242 0.0019319919 0.0027665823 0.0037337119 0.0048477753 0.0058402783 
23 62 0.0000028948 0.0000271569 0.0001067008 0.0002826999 0.0005856267 0.0010877116 0.0017385191 0.0025892420 0.0036884616 0.0047760994 
23 63 0.0000849227 0.0003227280 0.0007012779 0.0012009925 0.0017902809 0.0025189758 0.0032731496 0.0040994481 0.0050128260 0.0058019270 
23 64 0.0000046293 0.0000411671 0.0001549828 0.0003971760 0.0008022467 0.0014591026 0.0022968960 0.0033791884 0.0047648001 0.0061268142 
24 1 0.0000003960 0.0000039928 0.0000171786 0.0000506328 0.0001178697 0.0002509226 0.0004592191 0.0007902733 0.0013184680 0.0019582072 
24 2 0.0000024022 0.0000197073 0.0000693320 0.0001695570 0.0003348737 0.0006100521 0.0009838023 0.0015138610 0.0022823611 0.0031482111 
24 3 0.0000002823 0.0000029049 0.0000127746 0.0000384645 0.0000912733 0.0001978439 0.0003673208 0.0006399743 0.0010792687 0.0016150862 
24 4 0.0000186402 0.0000773702 0.0001867206 0.0003601008 0.0006091912 0.0009909552 0.0014850997 0.0021665165 0.0031371087 0.0042192592 
24 5 0.0000511804 0.0002173956 0.0005187323 0.0009560253 0.0015035764 0.0022050268 0.0029465492 0.0037747553 0.0047190462 0.0055764309 
24 6 0.0001501632 0.0005651144 0.0012050974 0.0020105073 0.0029065887 0.0039463285 0.0049611207 0.0060254942 0.0071763409 0.0081787698 
24 7 0.0000411775 0.0001761352 0.0004229461 0.0007837682 0.0012382906 0.0018235249 0.0024448066 0.0031411532 0.0039376224 0.0046627152 
24 8 0.0019461769 0.0037039561 0.0053348298 0.0068308609 0.0081776813 0.0095190493 0.0106898933 0.0118206794 0.0129627993 0.0139051406 
24 9 0.0000002861 0.0000028136 0.0000117722 0.0000336598 0.0000759511 0.0001562794 0.0002772527 0.0004629480 0.0007500154 0.0010891617 
24 10 0.0000007535 0.0000065805 0.0000245744 0.0000634784 0.0001315764 0.0002510998 0.0004208635 0.0006706262 0.0010442633 0.0014753636 
24 11 0.0000001956 0.0000019599 0.0000083774 0.0000244964 0.0000564891 0.0001188421 0.0002148865 0.0003651222 0.0006011443 0.0008833750 
24 12 0.0000076394 0.0000325870 0.0000802667 0.0001573362 0.0002700968 0.0004465377 0.0006800141 0.0010089658 0.0014872694 0.0020296321 
24 13 0.0000019391 0.0000173960 0.0000660727 0.0001713893 0.0003520743 0.0006563237 0.0010639853 0.0016232224 0.0023945267 0.0032162296 
24 14 0.0000058671 0.0000449647 0.0001481643 0.0003404693 0.0006340606 0.0010853674 0.0016508978 0.0023904418 0.0033742912 0.0043967700 
24 15 0.0000008728 0.0000085275 0.0000351087 0.0000980156 0.0002146665 0.0004250150 0.0007233393 0.0011518366 0.0017662791 0.0024405689 
24 16 0.0000455241 0.0001784815 0.0004064555 0.0007394135 0.0011809649 0.0018041748 0.0025465225 0.0034886134 0.0047180415 0.0059810660 
24 17 0.0000219992 0.0000987550 0.0002501108 0.0004898942 0.0008170680 0.0012732467 0.0017951569 0.0024210885 0.0031845542 0.0039192154 
24 18 0.0001249685 0.0004835965 0.0010564000 0.0017950889 0.0026270498 0.0035936243 0.0045298919 0.0054987861 0.0065281606 0.0074090223 
24 19 0.0000166394 0.0000757591 0.0001945209 0.0003858592 0.0006507114 0.0010246124 0.0014567895 0.0019793642 0.0026211776 0.0032420412 
24 20 0.0017417018 0.0033845864 0.0049604139 0.0064342572 0.0077661296 0.0090775619 0.0101947150 0.0112380574 0.0122486235 0.0130468298 
24 21 0.0057026353 0.0114111935 0.0170250803 0.0221971786 0.0265981800 0.0304459557 0.0331282940 0.0349185565 0.0357428185 0.0355571523 
24 22 0.0163613631 0.0305894011 0.0427789373 0.0525677760 0.0598081421 0.0651792963 0.0681285651 0.0692608160 0.0685354965 0.0664203528 
24 23 0.0048368165 0.0097117280 0.0145335800 0.0189973535 0.0228102780 0.0261545920 0.0284925649 0.0300577918 0.0307837542 0.0306290136 
24 24 0.9541329584 0.9072957580 0.8586924475 0.8094479604 0.7611255124 0.7090229723 0.6599807015 0.6089926536 0.5532204707 0.5034022926 
24 25 0.0000152809 0.0000675305 0.0001679947 0.0003226563 0.0005272775 0.0008031420 0.0011079734 0.0014611014 0.0018765195 0.0022630006 
24 26 0.0000486569 0.0001969745 0.0004489472 0.0007928667 0.0011998409 0.0016933580 0.0021879680 0.0027120885 0.0032765279 0.0037604234 
24 27 0.0000118722 0.0000527650 0.0001320342 0.0002550703 0.0004191583 0.0006422018 0.0008907287 0.0011810834 0.0015258411 0.0018495470 
24 28 0.0009106734 0.0018002407 0.0026744391 0.0035050625 0.0042626967 0.0050119115 0.0056492719 0.0062391381 0.0067983099 0.0072241723 
24 29 0.0001002963 0.0004028532 0.0009130118 0.0016062681 0.0024245557 0.0034141901 0.0044004918 0.0054329461 0.0065167875 0.0074068206 
24 30 0.0003073970 0.0011329003 0.0023629115 0.0038454089 0.0054087480 0.0071030069 0.0086229598 0.0100614754 0.0114174621 0.0124118650 
24 31 0.0000808486 0.0003282818 0.0007504426 0.0013290186 0.0020159423 0.0028501069 0.0036837900 0.0045581428 0.0054773125 0.0062328759 
24 32 0.0042996184 0.0080760499 0.0114483693 0.0143762069 0.0168209299 0.0190164808 0.0206857701 0.0220275022 0.0230527743 0.0235988226 
24 33 0.0000014136 0.0000129371 0.0000509620 0.0001388171 0.0003017686 0.0006020181 0.0010445435 0.0017133466 0.0027343949 0.0039289990 
24 34 0.0000075908 0.0000545529 0.0001740339 0.0003957077 0.0007402124 0.0012885892 0.0020087869 0.0030041004 0.0044161679 0.0059806881 
24 35 0.0000010511 0.0000098757 0.0000397448 0.0001101324 0.0002426291 0.0004895777 0.0008566593 0.0014149396 0.0022714500 0.0032770395 
24 36 0.0000424286 0.0001666410 0.0003884010 0.0007314771 0.0012155080 0.0019449345 0.0028739841 0.0041359164 0.0059072760 0.0078578161 
24 37 0.0001246504 0.0004919846 0.0011021065 0.0019273086 0.0029072622 0.0041151599 0.0053614361 0.0067379719 0.0083075109 0.0097458126 
24 38 0.0003412020 0.0011729379 0.0023413634 0.0037235106 0.0052034077 0.0068839279 0.0085118239 0.0102267052 0.0121093286 0.0137872369 
24 39 0.0001023204 0.0004063617 0.0009146440 0.0016053274 0.0024282747 0.0034451729 0.0044963062 0.0056588531 0.0069857835 0.0082026776 
24 40 0.0032595727 0.0059867588 0.0084288591 0.0106461190 0.0126540153 0.0146890300 0.0165134231 0.0183375611 0.0202653310 0.0219398834 
24 41 0.0000008759 0.0000078065 0.0000299778 0.0000797863 0.0001700238 0.0003330254 0.0005694944 0.0009224367 0.0014556060 0.0020743219 
24 42 0.0000026316 0.0000199285 0.0000665136 0.0001574564 0.0003053277 0.0005507089 0.0008848365 0.0013607835 0.0020539178 0.0028374476 
24 43 0.0000006683 0.0000060474 0.0000235496 0.0000634674 0.0001367114 0.0002704634 0.0004662013 0.0007603477 0.0012071594 0.0017277348 
24 44 0.0000186230 0.0000736975 0.0001722935 0.0003258287 0.0005454834 0.0008832868 0.0013233654 0.0019342602 0.0028094380 0.0037891009 
24 45 0.0000064926 0.0000513762 0.0001759078 0.0004193421 0.0008055501 0.0014167496 0.0021982372 0.0032342441 0.0046267996 0.0060853897 
24 46 0.0000177385 0.0001171164 0.0003480253 0.0007437887 0.0013159972 0.0021628647 0.0031965330 0.0045241259 0.0062680250 0.0080667934 
24 47 0.0000051389 0.0000411595 0.0001422737 0.0003417619 0.0006605686 0.0011682057 0.0018205405 0.0026888391 0.0038599991 0.0050899465 
24 48 0.0000998921 0.0003638698 0.0007927496 0.0014036696 0.0022035907 0.0033225930 0.0046457183 0.0063148317 0.0084832378 0.0107056457 
24 49 0.0000000000 0.0000000000 0.0000000000 0.0000000000 0.0000000000 0.0000000000 0.0000000000 0.0000000000 0.0000000000 0.0000000000 
24 50 0.0000045636 0.0000363702 0.0001240787 0.0002928573 0.0005553770 0.0009619917 0.0014712248 0.0021336145 0.0030080241 0.0039099027 
24 51 0.0000000000 0.0000000000 0.0000000000 0.0000000000 0.0000000000 0.0000000000 0.0000000000 0.0000000000 0.0000000000 0.0000000000 
24 52 0.0000383857 0.0001551454 0.0003620125 0.0006697708 0.0010800668 0.0016565830 0.0023362600 0.0031879501 0.0042845785 0.0053982954 
24 53 0.0001045937 0.0004368662 0.0010249496 0.0018553509 0.0028610801 0.0040929507 0.0053187874 0.0065812725 0.0078619878 0.0088597469 
24 54 0.0003089063 0.0011450732 0.0024033201 0.0039384621 0.0055800457 0.0073854370 0.0090259496 0.0105908900 0.0120661781 0.0131353363 
24 55 0.0000837654 0.0003522027 0.0008313482 0.0015129654 0.0023436976 0.0033668656 0.0043899836 0.0054483241 0.0065268729 0.0073712543 
24 56 0.0043074067 0.0081109008 0.0115312463 0.0145332914 0.0170792633 0.0194126830 0.0212281652 0.0227209276 0.0238866015 0.0245186206 
24 57 0.0000000000 0.0000000000 0.0000000000 0.0000000000 0.0000000000 0.0000000000 0.0000000000 0.0000000000 0.0000000000 0.0000000000 
24 58 0.0000014067 0.0000119681 0.0000434613 0.0001086731 0.0002169309 0.0003947863 0.0006289798 0.0009463158 0.0013796945 0.0018377575 
24 59 0.0000002128 0.0000021219 0.0000090243 0.0000262392 0.0000601097 0.0001253494 0.0002243363 0.0003762993 0.0006094217 0.0008810805 
24 60 0.0000155255 0.0000648244 0.0001552964 0.0002936965 0.0004828172 0.0007552709 0.0010844129 0.0015061084 0.0020598950 0.0026305411 
24 61 0.0000056539 0.0000476611 0.0001700751 0.0004138066 0.0007964203 0.0013793679 0.0020801668 0.0029360565 0.0039701826 0.0049314575 
24 62 0.0000112985 0.0000851347 0.0002748495 0.0006148081 0.0011075101 0.0018158021 0.0026363145 0.0036193220 0.0048007937 0.0059063196 
24 63 0.0000040042 0.0000347998 0.0001274128 0.0003166244 0.0006197624 0.0010894259 0.0016617123 0.0023683504 0.0032305228 0.0040386271 
24 64 0.0000947724 0.0003656328 0.0008134889 0.0014338577 0.0022031297 0.0032035199 0.0042904799 0.0055399576 0.0069978283 0.0083340754 
25 1 0.0000390768 0.0001684856 0.0004105590 0.0007770288 0.0012596401 0.0019142029 0.0026467768 0.0035074128 0.0045302762 0.0054823630 
25 2 0.0000006693 0.0000071281 0.0000319946 0.0000968009 0.0002273980 0.0004804414 0.0008605640 0.0014312009 0.0022781606 0.0032294859 
25 3 0.0000028755 0.0000257872 0.0000973374 0.0002490014 0.0005007138 0.0009049788 0.0014157299 0.0020701244 0.0029021451 0.0037160442 
25 4 0.0000010357 0.0000105328 0.0000454966 0.0001335401 0.0003065830 0.0006356525 0.0011234141 0.0018487299 0.0029176561 0.0041125351 
25 5 0.0000145889 0.0000611921 0.0001460463 0.0002737551 0.0004460032 0.0006945931 0.0010023235 0.0014159510 0.0019995201 0.0026519969 
25 6 0.0000006151 0.0000060940 0.0000256620 0.0000738116 0.0001675231 0.0003469948 0.0006196791 0.0010420078 0.0017007290 0.0024847982 
25 7 0.0000010498 0.0000091931 0.0000343240 0.0000882425 0.0001813109 0.0003417433 0.0005656407 0.0008904904 0.0013719910 0.0019255365 
25 8 0.0000008644 0.0000083891 0.0000346952 0.0000982953 0.0002203926 0.0004516713 0.0008001184 0.0013363163 0.0021682578 0.0031546569 
25 9 0.0036212327 0.0074065300 0.0113006675 0.0150650710 0.0184373901 0.0215651396 0.0239076053 0.0256353151 0.0266471800 0.0267811473 
25 10 0.0000164878 0.0000772314 0.0002035710 0.0004128194 0.0007076481 0.0011266582 0.0016081286 0.0021792730 0.0028565808 0.0034810342 
25 11 0.0001100684 0.0004754576 0.0011472745 0.0021201517 0.0033095414 0.0047532853 0.0061462436 0.0074995919 0.0087345701 0.0095380229 
25 12 0.0000228935 0.0001054168 0.0002732697 0.0005457711 0.0009234098 0.0014528939 0.0020551884 0.0027648095 0.0036028602 0.0043744296 
25 13 0.0000159336 0.0000679290 0.0001638242 0.0003084231 0.0005020822 0.0007780100 0.0011147021 0.0015614389 0.0021848996 0.0028766341 
25 14 0.0000006770 0.0000065889 0.0000273570 0.0000779154 0.0001758138 0.0003631077 0.0006480777 0.0010904922 0.0017823093 0.0026074242 
25 15 0.0000007180 0.0000069273 0.0000282264 0.0000781278 0.0001700781 0.0003359173 0.0005734520 0.0009220186 0.0014396995 0.0020329463 
25 16 0.0000009505 0.0000090716 0.0000370180 0.0001038910 0.0002316241 0.0004732827 0.0008377833 0.0013998719 0.0022739944 0.0033122860 
25 17 0.0029963165 0.0061303470 0.0093844691 0.0125972251 0.0155794984 0.0185040497 0.0208843795 0.0228808377 0.0244121786 0.0251518324 
25 18 0.0000456700 0.0002115955 0.0005498386 0.0010964016 0.0018452371 0.0028752641 0.0040152469 0.0053091272 0.0067566091 0.0079973138 
25 19 0.0001253542 0.0005387085 0.0012963915 0.0023971723 0.0037578281 0.0054440568 0.0071226789 0.0088254524 0.0104818362 0.0116677353 
25 20 0.0000659661 0.0002972502 0.0007538022 0.0014726768 0.0024382722 0.0037461856 0.0051773261 0.0067885702 0.0085805018 0.0101108767 
25 21 0.0011350010 0.0022667418 0.0033910836 0.0044617777 0.0054342982 0.0063880042 0.0071908082 0.0079251333 0.0086115064 0.0091258179 
25 22 0.0000330431 0.0001481927 0.0003734928 0.0007253028 0.0011958825 0.0018356872 0.0025469795 0.0033742773 0.0043499316 0.0052585905 
25 23 0.0000462431 0.0001933419 0.0004545883 0.0008266349 0.0012845643 0.0018610842 0.0024591014 0.0031124959 0.0038367901 0.0044735682 
25 24 0.0000447071 0.0001975731 0.0004915001 0.0009439918 0.0015426497 0.0023497435 0.0032415854 0.0042747281 0.0054901126 0.0066208365 
25 25 0.9735850832 0.9432345906 0.9081905254 0.8691630243 0.8276732750 0.7797555743 0.7320158916 0.6800781652 0.6210445610 0.5667310396 
25 26 0.0038845812 0.0081565353 0.0127810670 0.0174771272 0.0218776280 0.0261332579 0.0294495454 0.0320024697 0.0336170207 0.0339888054 
25 27 0.0064702904 0.0131772559 0.0199891622 0.0264506488 0.0320873092 0.0371161747 0.0406663297 0.0430258222 0.0440232165 0.0435772991 
25 28 0.0048320815 0.0100841214 0.0157067072 0.0213577685 0.0266048905 0.0316366385 0.0355262957 0.0384946352 0.0403436716 0.0407350612 
25 29 0.0011612148 0.0022589903 0.0033031468 0.0042642245 0.0051170010 0.0059433975 0.0066406793 0.0072911589 0.0079261920 0.0084358189 
25 30 0.0000351273 0.0001543043 0.0003822747 0.0007326343 0.0011969222 0.0018259504 0.0025266421 0.0033473158 0.0043270336 0.0052538511 
25 31 0.0000479180 0.0001918200 0.0004359626 0.0007735309 0.0011829434 0.0016972933 0.0022358373 0.0028359595 0.0035222855 0.0041497633 
25 32 0.0000474564 0.0002056732 0.0005034656 0.0009550653 0.0015473111 0.0023431656 0.0032243602 0.0042521451 0.0054755878 0.0066310793 
25 33 0.0000343089 0.0001446612 0.0003507125 0.0006716255 0.0011173180 0.0017688011 0.0025657966 0.0035980969 0.0049675980 0.0063909086 
25 34 0.0000016100 0.0000161438 0.0000682192 0.0001955198 0.0004393677 0.0008940388 0.0015600733 0.0025462466 0.0040027491 0.0056420986 
25 35 0.0000037775 0.0000318289 0.0001148713 0.0002861962 0.0005702446 0.0010369833 0.0016522856 0.0024875937 0.0036311829 0.0048430078 
25 36 0.0000024555 0.0000233115 0.0000947626 0.0002642270 0.0005823742 0.0011672356 0.0020156756 0.0032634943 0.0050972567 0.0071542589 
25 37 0.0000124954 0.0000510754 0.0001228345 0.0002397900 0.0004172328 0.0007104441 0.0011222571 0.0017361921 0.0026772307 0.0037908219 
25 38 0.0000011695 0.0000111484 0.0000455646 0.0001284649 0.0002883884 0.0005947085 0.0010627376 0.0017933699 0.0029426925 0.0043203582 
25 39 0.0000013660 0.0000114172 0.0000419182 0.0001087157 0.0002294707 0.0004509016 0.0007803233 0.0012867543 0.0020764763 0.0030192161 
25 40 0.0000016649 0.0000154023 0.0000615426 0.0001705644 0.0003779927 0.0007711612 0.0013672638 0.0022925259 0.0037414545 0.0054726173 
25 41 0.0012468525 0.0024887297 0.0037277612 0.0049165437 0.0060050098 0.0070794229 0.0079871324 0.0088177825 0.0095922811 0.0101696706 
25 42 0.0000378336 0.0001662119 0.0004108127 0.0007842556 0.0012755767 0.0019369546 0.0026704695 0.0035279804 0.0045518643 0.0055216029 
25 43 0.0000538343 0.0002230674 0.0005212092 0.0009437353 0.0014620740 0.0021126653 0.0027854107 0.0035181364 0.0043275821 0.0050364890 
25 44 0.0000507514 0.0002193386 0.0005347834 0.0010098107 0.0016286716 0.0024560182 0.0033696849 0.0044355219 0.0057074920 0.0069130737 
25 45 0.0000134081 0.0000546332 0.0001313344 0.0002565253 0.0004465035 0.0007599710 0.0011991425 0.0018520498 0.0028500513 0.0040283406 
25 46 0.0000012894 0.0000121465 0.0000491988 0.0001378123 0.0003079910 0.0006330207 0.0011287381 0.0019016373 0.0031162290 0.0045709698 
25 47 0.0000015076 0.0000124545 0.0000454045 0.0001172493 0.0002467588 0.0004836126 0.0008350183 0.0013737652 0.0022115768 0.0032093995 
25 48 0.0000018277 0.0000167164 0.0000662351 0.0001824887 0.0004028161 0.0008194434 0.0014502133 0.0024283658 0.0039589529 0.0057865446 
25 49 0.0000000000 0.0000000000 0.0000000000 0.0000000000 0.0000000000 0.0000000000 0.0000000000 0.0000000000 0.0000000000 0.0000000000 
25 50 0.0000007493 0.0000079653 0.0000355901 0.0001069877 0.0002493568 0.0005214464 0.0009232893 0.0015140979 0.0023678902 0.0032985224 
25 51 0.0000000000 0.0000000000 0.0000000000 0.0000000000 0.0000000000 0.0000000000 0.0000000000 0.0000000000 0.0000000000 0.0000000000 
25 52 0.0000013006 0.0000128740 0.0000542596 0.0001557818 0.0003506511 0.0007125362 0.0012360236 0.0019942784 0.0030776017 0.0042490157 
25 53 0.0000081165 0.0000349069 0.0000860798 0.0001683432 0.0002884023 0.0004769492 0.0007284652 0.0010860333 0.0016099901 0.0022069449 
25 54 0.0000006280 0.0000062910 0.0000267052 0.0000771529 0.0001751997 0.0003615008 0.0006405976 0.0010644971 0.0017093060 0.0024569138 
25 55 0.0000006950 0.0000063949 0.0000250304 0.0000673133 0.0001441520 0.0002828564 0.0004834296 0.0007811714 0.0012273903 0.0017404562 
25 56 0.0000009657 0.0000092998 0.0000381766 0.0001073061 0.0002384291 0.0004828291 0.0008436828 0.0013858312 0.0022034410 0.0031455467 
25 57 0.0000000000 0.0000000000 0.0000000000 0.0000000000 0.0000000000 0.0000000000 0.0000000000 0.0000000000 0.0000000000 0.0000000000 
25 58 0.0000188412 0.0000882732 0.0002327082 0.0004718722 0.0008084373 0.0012851122 0.0018288079 0.0024649178 0.0032003148 0.0038520241 
25 59 0.0000216742 0.0000996066 0.0002581754 0.0005164325 0.0008759540 0.0013814916 0.0019542143 0.0026165260 0.0033624059 0.0039906264 
25 60 0.0000287064 0.0001308805 0.0003360293 0.0006649810 0.0011153712 0.0017383794 0.0024354447 0.0032387414 0.0041559084 0.0049611792 
25 61 0.0000413682 0.0001630348 0.0003653684 0.0006420333 0.0009788809 0.0014122514 0.0018867823 0.0024500895 0.0031496250 0.0038481454 
25 62 0.0000007042 0.0000069654 0.0000293416 0.0000844068 0.0001911859 0.0003936116 0.0006959002 0.0011530957 0.0018448966 0.0026426891 
25 63 0.0000032429 0.0000259647 0.0000886606 0.0002086389 0.0003933746 0.0006759626 0.0010258207 0.0014772634 0.0020712669 0.0026853304 
25 64 0.0000010811 0.0000102970 0.0000419714 0.0001174639 0.0002602704 0.0005257322 0.0009163506 0.0015007108 0.0023773814 0.0033822280 
26 1 0.0000005406 0.0000056291 0.0000248991 0.0000747787 0.0001753536 0.0003713156 0.0006681010 0.0011176592 0.0017911025 0.0025535749 
26 2 0.0000227970 0.0000964192 0.0002355915 0.0004564178 0.0007687933 0.0012316603 0.0018015591 0.0025396910 0.0035143383 0.0045203597 
26 3 0.0000003717 0.0000040072 0.0000182976 0.0000564874 0.0001354896 0.0002926700 0.0005345744 0.0009054818 0.0014665068 0.0021061379 
26 4 0.0000043528 0.0000374789 0.0001365917 0.0003405529 0.0006746924 0.0012134956 0.0019081710 0.0028297276 0.0040621343 0.0053416449 
26 5 0.0000004161 0.0000042217 0.0000182219 0.0000536838 0.0001245156 0.0002632983 0.0004780011 0.0008149841 0.0013456715 0.0019809936 
26 6 0.0000086039 0.0000362700 0.0000893827 0.0001775801 0.0003121023 0.0005331082 0.0008396145 0.0012895902 0.0019681885 0.0027600252 
26 7 0.0000003117 0.0000032167 0.0000141105 0.0000421874 0.0000991089 0.0002120894 0.0003887241 0.0006682797 0.0011115643 0.0016449363 
26 8 0.0000016364 0.0000143047 0.0000535357 0.0001388015 0.0002891765 0.0005556780 0.0009383029 0.0015075097 0.0023688437 0.0033729053 
26 9 0.0000287788 0.0001319636 0.0003398061 0.0006719690 0.0011217946 0.0017315349 0.0023936668 0.0031269693 0.0039201641 0.0045719899 
26 10 0.0008849735 0.0017991004 0.0027394169 0.0036647272 0.0045289705 0.0053945761 0.0061312367 0.0068032011 0.0074173188 0.0078554127 
26 11 0.0000210138 0.0000976347 0.0002549031 0.0005110535 0.0008642727 0.0013515459 0.0018894257 0.0024941562 0.0031581620 0.0037116368 
26 12 0.0000588621 0.0002516714 0.0006024608 0.0011095576 0.0017369355 0.0025233241 0.0033281460 0.0041884174 0.0051113163 0.0058894670 
26 13 0.0000004666 0.0000047115 0.0000202217 0.0000592092 0.0001364872 0.0002867563 0.0005176591 0.0008779861 0.0014426098 0.0021159985 
26 14 0.0000094027 0.0000397726 0.0000983169 0.0001956060 0.0003434775 0.0005847642 0.0009167164 0.0014003046 0.0021244948 0.0029649730 
26 15 0.0000002140 0.0000023320 0.0000108082 0.0000340559 0.0000838514 0.0001876117 0.0003563872 0.0006319798 0.0010802492 0.0016296690 
26 16 0.0000018438 0.0000160608 0.0000598571 0.0001544196 0.0003199142 0.0006107081 0.0010247296 0.0016360395 0.0025549178 0.0036205549 
26 17 0.0000338682 0.0001578014 0.0004140661 0.0008365545 0.0014291882 0.0022656591 0.0032147621 0.0043151981 0.0055667090 0.0066477701 
26 18 0.0035549687 0.0070239020 0.0104150021 0.0135935587 0.0164161182 0.0190748382 0.0211599156 0.0228502451 0.0241035199 0.0246881829 
26 19 0.0000259266 0.0001222449 0.0003245975 0.0006632123 0.0011444904 0.0018318329 0.0026195837 0.0035405841 0.0045958123 0.0055129711 
26 20 0.0003018424 0.0012139499 0.0027383481 0.0047661789 0.0070799831 0.0097446576 0.0122340467 0.0146334173 0.0168778825 0.0184549741 
26 21 0.0000285841 0.0001282091 0.0003232289 0.0006278209 0.0010349906 0.0015874925 0.0021994538 0.0029070660 0.0037339920 0.0044948479 
26 22 0.0013733561 0.0027038301 0.0040040098 0.0052366235 0.0063623452 0.0074804245 0.0084377927 0.0093304662 0.0101835538 0.0108381314 
26 23 0.0000231805 0.0001046228 0.0002653271 0.0005180990 0.0008579803 0.0013214339 0.0018367375 0.0024342868 0.0031340818 0.0037788184 
26 24 0.0001154953 0.0004675522 0.0010656521 0.0018820029 0.0028480250 0.0040194713 0.0051935118 0.0064376003 0.0077773928 0.0089260006 
26 25 0.0031516404 0.0066175635 0.0103695391 0.0141795464 0.0177497596 0.0212024354 0.0238930038 0.0259642402 0.0272741556 0.0275757905 
26 26 0.9704367509 0.9371580811 0.8994862114 0.8582996128 0.8152207219 0.7661769122 0.7179021615 0.6658928695 0.6072681258 0.5536776614 
26 27 0.0026643304 0.0055969932 0.0087742622 0.0120030227 0.0150306457 0.0179608414 0.0202465548 0.0220088520 0.0231272080 0.0233897020 
26 28 0.0116243187 0.0232869396 0.0347364775 0.0452202018 0.0540382430 0.0615896529 0.0666522163 0.0697435887 0.0706577757 0.0694662385 
26 29 0.0000301354 0.0001306189 0.0003194968 0.0006054840 0.0009803852 0.0014850348 0.0020460724 0.0027042959 0.0034933753 0.0042433692 
26 30 0.0014418121 0.0028281204 0.0041742671 0.0054423927 0.0065927081 0.0077270366 0.0086923333 0.0095896457 0.0104493219 0.0111158742 
26 31 0.0000245858 0.0001074826 0.0002647294 0.0005044104 0.0008200680 0.0012463626 0.0017213136 0.0022792415 0.0029484648 0.0035844878 
26 32 0.0001245939 0.0005000080 0.0011303260 0.0019811639 0.0029780702 0.0041768221 0.0053712593 0.0066342064 0.0079974946 0.0091746235 
26 33 0.0000012343 0.0000121838 0.0000511777 0.0001466994 0.0003308971 0.0006775934 0.0011907975 0.0019588246 0.0031057466 0.0044097395 
26 34 0.0000477155 0.0001902623 0.0004460332 0.0008383954 0.0013806595 0.0021710303 0.0031349356 0.0043801154 0.0060307068 0.0077497363 
26 35 0.0000009268 0.0000093831 0.0000402295 0.0001171989 0.0002676594 0.0005538309 0.0009807060 0.0016231243 0.0025866220 0.0036853840 
26 36 0.0000117213 0.0000897476 0.0002984881 0.0006939267 0.0013054509 0.0022533382 0.0034468473 0.0050128387 0.0071042213 0.0092883247 
26 37 0.0000011115 0.0000104332 0.0000420201 0.0001167658 0.0002584574 0.0005251316 0.0009260122 0.0015428483 0.0025004991 0.0036364062 
26 38 0.0000180293 0.0000718509 0.0001713147 0.0003341615 0.0005811077 0.0009847459 0.0015412595 0.0023533115 0.0035706865 0.0049842747 
26 39 0.0000008860 0.0000084121 0.0000341962 0.0000957387 0.0002131764 0.0004353814 0.0007707877 0.0012885057 0.0020943256 0.0030519229 
26 40 0.0000044387 0.0000346907 0.0001193913 0.0002910877 0.0005803531 0.0010774841 0.0017772269 0.0028050616 0.0043468960 0.0061342452 
26 41 0.0000327959 0.0001430634 0.0003511190 0.0006657367 0.0010759130 0.0016231918 0.0022252207 0.0029240160 0.0037532590 0.0045352697 
26 42 0.0014832925 0.0028703831 0.0041847366 0.0053968564 0.0064782814 0.0075335517 0.0084299208 0.0092709070 0.0100963446 0.0107620637 
26 43 0.0000266817 0.0001170835 0.0002889473 0.0005506141 0.0008938065 0.0013541882 0.0018629388 0.0024555355 0.0031604660 0.0038258986 
26 44 0.0001291586 0.0005038466 0.0011132434 0.0019177807 0.0028486659 0.0039638553 0.0050804935 0.0062768064 0.0075974515 0.0087715082 
26 45 0.0000012358 0.0000114804 0.0000458503 0.0001265497 0.0002786177 0.0005634474 0.0009900171 0.0016444777 0.0026581431 0.0038584244 
26 46 0.0000193184 0.0000766610 0.0001824999 0.0003558355 0.0006186590 0.0010478294 0.0016386309 0.0024992404 0.0037872160 0.0052807006 
26 47 0.0000009855 0.0000092482 0.0000372413 0.0001034961 0.0002291622 0.0004658613 0.0008219789 0.0013703682 0.0022223757 0.0032335737 
26 48 0.0000048794 0.0000377300 0.0001289535 0.0003129125 0.0006217220 0.0011508858 0.0018938864 0.0029830110 0.0046138484 0.0065017665 
26 49 0.0000000000 0.0000000000 0.0000000000 0.0000000000 0.0000000000 0.0000000000 0.0000000000 0.0000000000 0.0000000000 0.0000000000 
26 50 0.0000484278 0.0002020776 0.0004839638 0.0009122584 0.0014855612 0.0022782849 0.0031781607 0.0042402777 0.0054936260 0.0066382727 
26 51 0.0000000000 0.0000000000 0.0000000000 0.0000000000 0.0000000000 0.0000000000 0.0000000000 0.0000000000 0.0000000000 0.0000000000 
26 52 0.0000086514 0.0000727056 0.0002585929 0.0006276208 0.0012063695 0.0020888575 0.0031517154 0.0044523609 0.0060260074 0.0074887865 
26 53 0.0000006127 0.0000061407 0.0000260524 0.0000750538 0.0001694382 0.0003461138 0.0006055446 0.0009903112 0.0015596538 0.0022021383 
26 54 0.0000181717 0.0000750756 0.0001795008 0.0003418758 0.0005701381 0.0009110499 0.0013387826 0.0019071512 0.0026811627 0.0035051619 
26 55 0.0000005111 0.0000051444 0.0000219241 0.0000634203 0.0001436529 0.0002942375 0.0005156574 0.0008441010 0.0013296375 0.0018765746 
26 56 0.0000032190 0.0000271775 0.0000980134 0.0002437325 0.0004847349 0.0008804128 0.0014027967 0.0021147832 0.0030963634 0.0041461574 
26 57 0.0000000000 0.0000000000 0.0000000000 0.0000000000 0.0000000000 0.0000000000 0.0000000000 0.0000000000 0.0000000000 0.0000000000 
26 58 0.0019745645 0.0040054611 0.0060780616 0.0080877040 0.0099182859 0.0116762251 0.0130739498 0.0142157047 0.0150608363 0.0154437028 
26 59 0.0000117058 0.0000556797 0.0001497128 0.0003108996 0.0005468387 0.0008958542 0.0013114320 0.0018163857 0.0024174766 0.0029562504 
26 60 0.0001234805 0.0005228178 0.0012386516 0.0022544895 0.0034808661 0.0049648892 0.0064096073 0.0078479156 0.0092284404 0.0102150343 
26 61 0.0000014108 0.0000129462 0.0000504365 0.0001340765 0.0002813477 0.0005346756 0.0008796982 0.0013590255 0.0020275612 0.0027468986 
26 62 0.0000201127 0.0000842888 0.0002042487 0.0003930684 0.0006592955 0.0010544020 0.0015435873 0.0021825725 0.0030359282 0.0039279937 
26 63 0.0000010416 0.0000098354 0.0000392531 0.0001064297 0.0002268463 0.0004368911 0.0007258831 0.0011301573 0.0016965564 0.0023072934 
26 64 0.0000036885 0.0000314413 0.0001141286 0.0002845613 0.0005652657 0.0010215556 0.0016155598 0.0024121243 0.0034908859 0.0046257480 
27 1 0.0000031062 0.0000279298 0.0001057627 0.0002715655 0.0005483473 0.0009959891 0.0015660742 0.0023030951 0.0032503683 0.0041880022 
27 2 0.0000005890 0.0000063501 0.0000288495 0.0000883030 0.0002096658 0.0004477655 0.0008095890 0.0013585841 0.0021820595 0.0031157996 
27 3 0.0000277339 0.0001191750 0.0002904028 0.0005517755 0.0009011528 0.0013849446 0.0019395840 0.0026079247 0.0034242916 0.0042046253 
27 4 0.0000009290 0.0000095105 0.0000414097 0.0001226066 0.0002839558 0.0005942594 0.0010591940 0.0017576565 0.0027975824 0.0039708474 
27 5 0.0000011411 0.0000100460 0.0000377218 0.0000975472 0.0002016194 0.0003825474 0.0006372627 0.0010100506 0.0015675205 0.0022134562 
27 6 0.0000004959 0.0000050221 0.0000216429 0.0000636997 0.0001477105 0.0003125503 0.0005682956 0.0009714068 0.0016099144 0.0023791924 
27 7 0.0000103494 0.0000432724 0.0001033795 0.0001949098 0.0003208329 0.0005073926 0.0007449042 0.0010726396 0.0015462530 0.0020858636 
27 8 0.0000007098 0.0000070075 0.0000295450 0.0000854074 0.0001952560 0.0004081519 0.0007354063 0.0012476451 0.0020544709 0.0030225578 
27 9 0.0001283028 0.0005534087 0.0013333408 0.0024603863 0.0038356360 0.0055023161 0.0071085891 0.0086685500 0.0100930480 0.0110223660 
27 10 0.0000153267 0.0000722172 0.0001914971 0.0003906107 0.0006732486 0.0010778760 0.0015460967 0.0021052939 0.0027731429 0.0033931256 
27 11 0.0030546577 0.0062377894 0.0095041798 0.0126570529 0.0154815970 0.0181066006 0.0200816578 0.0215508374 0.0224289600 0.0225690300 
27 12 0.0000214498 0.0000992218 0.0002584429 0.0005186439 0.0008815728 0.0013937773 0.0019801971 0.0026755210 0.0035022495 0.0042684568 
27 13 0.0000008752 0.0000081929 0.0000325154 0.0000881675 0.0001893476 0.0003712351 0.0006332170 0.0010221635 0.0016088431 0.0022914814 
27 14 0.0000003434 0.0000038145 0.0000177602 0.0000556191 0.0001352637 0.0002976732 0.0005564462 0.0009716348 0.0016372869 0.0024451051 
27 15 0.0000118347 0.0000524521 0.0001312361 0.0002550150 0.0004252547 0.0006705388 0.0009690674 0.0013608138 0.0018996634 0.0024901681 
27 16 0.0000005306 0.0000056054 0.0000250949 0.0000762990 0.0001815730 0.0003926603 0.0007249941 0.0012536517 0.0020956356 0.0031126727 
27 17 0.0001404788 0.0006035742 0.0014522897 0.0026854491 0.0042105242 0.0061027151 0.0079902601 0.0099113896 0.0117911427 0.0131504088 
27 18 0.0000440593 0.0002045532 0.0005325929 0.0010639785 0.0017936931 0.0027997965 0.0039161674 0.0051870255 0.0066143095 0.0078436270 
27 19 0.0025193193 0.0051286280 0.0078121445 0.0104390801 0.0128615925 0.0152271464 0.0171495767 0.0187643215 0.0200098225 0.0206205905 
27 20 0.0000639655 0.0002885608 0.0007326423 0.0014330743 0.0023755327 0.0036545900 0.0050573233 0.0066409329 0.0084086874 0.0099254955 
27 21 0.0000520221 0.0002178208 0.0005129776 0.0009344804 0.0014549387 0.0021127520 0.0027983584 0.0035517966 0.0043932421 0.0051393936 
27 22 0.0000301483 0.0001361633 0.0003455973 0.0006757103 0.0011212097 0.0017323287 0.0024177681 0.0032220977 0.0041798257 0.0050802738 
27 23 0.0009540934 0.0018955620 0.0028212971 0.0036947725 0.0044827621 0.0052528283 0.0059016102 0.0064984636 0.0070629171 0.0074933111 
27 24 0.0000411077 0.0001826992 0.0004571693 0.0008831829 0.0014513385 0.0022236283 0.0030841546 0.0040895098 0.0052832363 0.0064040709 
27 25 0.0076574791 0.0155950595 0.0236568360 0.0313038973 0.0379747910 0.0439263702 0.0481279207 0.0509203421 0.0521007434 0.0515730091 
27 26 0.0038864995 0.0081644198 0.0127991515 0.0175089949 0.0219254364 0.0261997592 0.0295339658 0.0321046572 0.0337360213 0.0341189261 
27 27 0.9726175218 0.9412453809 0.9051452081 0.8650998291 0.8227104537 0.7739821602 0.7256666828 0.6733452224 0.6141486895 0.5599047808 
27 28 0.0048344603 0.0100938138 0.0157287544 0.0213963305 0.0266623769 0.0317161473 0.0356267919 0.0386158524 0.0404844260 0.0408886811 
27 29 0.0000537367 0.0002156142 0.0004912909 0.0008740934 0.0013405714 0.0019298229 0.0025505604 0.0032468522 0.0040491298 0.0047881111 
27 30 0.0000321014 0.0001423200 0.0003554894 0.0006862925 0.0011285043 0.0017327703 0.0024115806 0.0032132839 0.0041787966 0.0050997625 
27 31 0.0009798615 0.0019021167 0.0027739618 0.0035713477 0.0042755321 0.0049567887 0.0055329462 0.0060737662 0.0066068515 0.0070392898 
27 32 0.0000436940 0.0001908446 0.0004704423 0.0008980714 0.0014632968 0.0022288540 0.0030832626 0.0040877950 0.0052937816 0.0064420341 
27 33 0.0000038932 0.0000330806 0.0001205308 0.0003033908 0.0006108116 0.0011233095 0.0018085110 0.0027512496 0.0040594455 0.0054628815 
27 34 0.0000014321 0.0000145244 0.0000620412 0.0001796372 0.0004075194 0.0008372842 0.0014736015 0.0024252233 0.0038446528 0.0054564440 
27 35 0.0000241550 0.0001009877 0.0002443917 0.0004705186 0.0007915318 0.0012740954 0.0018819048 0.0026910267 0.0037928470 0.0049636057 
27 36 0.0000022132 0.0000211611 0.0000867021 0.0002437643 0.0005417062 0.0010952705 0.0019065604 0.0031113533 0.0048991078 0.0069220262 
27 37 0.0000014191 0.0000120134 0.0000446824 0.0001173719 0.0002507285 0.0004986923 0.0008721705 0.0014525414 0.0023665307 0.0034665114 
27 38 0.0000009698 0.0000094528 0.0000394649 0.0001135055 0.0002594362 0.0005445243 0.0009876022 0.0016893565 0.0028075570 0.0041618053 
27 39 0.0000087866 0.0000356183 0.0000857153 0.0001690592 0.0002993795 0.0005219390 0.0008438089 0.0013351950 0.0021034277 0.0030260515 
27 40 0.0000014032 0.0000132038 0.0000536961 0.0001514364 0.0003411429 0.0007075397 0.0012722956 0.0021613889 0.0035714530 0.0052734625 
27 41 0.0000602379 0.0002504381 0.0005872075 0.0010669463 0.0016584395 0.0024045969 0.0031800033 0.0040287949 0.0049719207 0.0058033216 
27 42 0.0000344363 0.0001525682 0.0003803004 0.0007320264 0.0011998519 0.0018362767 0.0025490355 0.0033896427 0.0044018210 0.0053675349 
27 43 0.0010492367 0.0020863277 0.0031147874 0.0040982683 0.0049990383 0.0058920180 0.0066524162 0.0073554463 0.0080188986 0.0085191520 
27 44 0.0000465441 0.0002025783 0.0004975292 0.0009463092 0.0015368383 0.0023340849 0.0032226386 0.0042678996 0.0055254466 0.0067258747 
27 45 0.0000015602 0.0000130643 0.0000482798 0.0001263316 0.0002691645 0.0005341151 0.0009321925 0.0015492444 0.0025185595 0.0036826248 
27 46 0.0000010629 0.0000102196 0.0000422645 0.0001208453 0.0002753021 0.0005767270 0.0010450210 0.0017865325 0.0029676754 0.0043975366 
27 47 0.0000094306 0.0000381685 0.0000920266 0.0001819949 0.0003227895 0.0005626295 0.0009080101 0.0014328688 0.0022498204 0.0032275199 
27 48 0.0000015309 0.0000142166 0.0000573070 0.0001607709 0.0003611636 0.0007479942 0.0013442745 0.0022830743 0.0037718514 0.0055684430 
27 49 0.0000000000 0.0000000000 0.0000000000 0.0000000000 0.0000000000 0.0000000000 0.0000000000 0.0000000000 0.0000000000 0.0000000000 
27 50 0.0000007595 0.0000080619 0.0000359756 0.0001080308 0.0002515674 0.0005256518 0.0009301388 0.0015244112 0.0023824947 0.0033168908 
27 51 0.0000000000 0.0000000000 0.0000000000 0.0000000000 0.0000000000 0.0000000000 0.0000000000 0.0000000000 0.0000000000 0.0000000000 
27 52 0.0000013158 0.0000130105 0.0000547827 0.0001571507 0.0003534768 0.0007177970 0.0012444654 0.0020068519 0.0030952694 0.0042711411 
27 53 0.0000008406 0.0000077286 0.0000302253 0.0000811883 0.0001735901 0.0003398942 0.0005796124 0.0009343859 0.0014646066 0.0020729773 
27 54 0.0000006279 0.0000063134 0.0000269008 0.0000779656 0.0001774417 0.0003666225 0.0006498884 0.0010794298 0.0017311702 0.0024846327 
27 55 0.0000089818 0.0000384915 0.0000943473 0.0001825744 0.0003079487 0.0004981482 0.0007426223 0.0010780128 0.0015529687 0.0020788096 
27 56 0.0000009599 0.0000092815 0.0000382619 0.0001079428 0.0002405098 0.0004879900 0.0008534418 0.0014019303 0.0022274365 0.0031762856 
27 57 0.0000000000 0.0000000000 0.0000000000 0.0000000000 0.0000000000 0.0000000000 0.0000000000 0.0000000000 0.0000000000 0.0000000000 
27 58 0.0000215001 0.0001004301 0.0002639320 0.0005334644 0.0009109487 0.0014425117 0.0020445096 0.0027423524 0.0035383302 0.0042308354 
27 59 0.0014174807 0.0030178724 0.0048163917 0.0067389031 0.0086646296 0.0106990265 0.0124787712 0.0140821215 0.0154226401 0.0161644554 
27 60 0.0000320093 0.0001458642 0.0003742086 0.0007397179 0.0012388997 0.0019267908 0.0026922567 0.0035675063 0.0045548199 0.0054069614 
27 61 0.0000036570 0.0000294076 0.0001008868 0.0002385360 0.0004517572 0.0007797612 0.0011878348 0.0017165550 0.0024147862 0.0031387891 
27 62 0.0000006451 0.0000064924 0.0000277563 0.0000808385 0.0001849465 0.0003841242 0.0006836041 0.0011387361 0.0018297016 0.0026280051 
27 63 0.0000330069 0.0001316574 0.0002989824 0.0005326617 0.0008229141 0.0012027303 0.0016232891 0.0021244873 0.0027447175 0.0033581653 
27 64 0.0000010012 0.0000096649 0.0000398706 0.0001127626 0.0002520763 0.0005132834 0.0009001856 0.0014817388 0.0023571181 0.0033624104 
28 1 0.0000006060 0.0000062106 0.0000270449 0.0000800518 0.0001853575 0.0003879155 0.0006915320 0.0011477478 0.0018267699 0.0025920658 
28 2 0.0000038768 0.0000330719 0.0001193188 0.0002944165 0.0005774801 0.0010280224 0.0016020809 0.0023558364 0.0033545462 0.0043837447 
28 3 0.0000004254 0.0000044876 0.0000200831 0.0000609093 0.0001439398 0.0003067907 0.0005546210 0.0009313552 0.0014973171 0.0021394957 
28 4 0.0000361255 0.0001531631 0.0003714944 0.0007083538 0.0011682032 0.0018239612 0.0026031136 0.0035819981 0.0048406969 0.0061135582 
28 5 0.0000005280 0.0000051889 0.0000217056 0.0000621266 0.0001405205 0.0002902495 0.0005171290 0.0008673732 0.0014113442 0.0020558000 
28 6 0.0000014504 0.0000125503 0.0000464662 0.0001191804 0.0002457860 0.0004674837 0.0007824830 0.0012470205 0.0019446696 0.0027531806 
28 7 0.0000004036 0.0000040112 0.0000169771 0.0000491531 0.0001123536 0.0002344679 0.0004213119 0.0007120361 0.0011665607 0.0017077023 
28 8 0.0000137124 0.0000582571 0.0001430568 0.0002800381 0.0004810800 0.0007977348 0.0012204383 0.0018218172 0.0027053915 0.0037168495 
28 9 0.0000289700 0.0001319005 0.0003373000 0.0006628207 0.0011006659 0.0016911110 0.0023302785 0.0030375370 0.0038040040 0.0044371721 
28 10 0.0000478737 0.0002045710 0.0004893986 0.0009007026 0.0014089427 0.0020450596 0.0026949609 0.0033882360 0.0041300843 0.0047537158 
28 11 0.0000211978 0.0000977687 0.0002534268 0.0005047788 0.0008489659 0.0013212559 0.0018408877 0.0024245170 0.0030664436 0.0036041689 
28 12 0.0011086334 0.0022546908 0.0034324214 0.0045879574 0.0056622297 0.0067317579 0.0076361412 0.0084564685 0.0092032680 0.0097358819 
28 13 0.0000005942 0.0000058036 0.0000241205 0.0000685815 0.0001541255 0.0003162499 0.0005602282 0.0009346844 0.0015133482 0.0021963023 
28 14 0.0000016455 0.0000141891 0.0000522997 0.0001334023 0.0002733830 0.0005161275 0.0008577908 0.0013574443 0.0021022960 0.0029606464 
28 15 0.0000002523 0.0000027027 0.0000122911 0.0000380041 0.0000919648 0.0002023324 0.0003790585 0.0006639152 0.0011220977 0.0016788368 
28 16 0.0000149930 0.0000639133 0.0001573826 0.0003084366 0.0005293810 0.0008751034 0.0013329703 0.0019793522 0.0029222817 0.0039956944 
28 17 0.0000361606 0.0001663708 0.0004313343 0.0008620019 0.0014590151 0.0022934666 0.0032332254 0.0043171874 0.0055460471 0.0066067069 
28 18 0.0002579714 0.0010322990 0.0023165074 0.0040112633 0.0059298554 0.0081218264 0.0101533629 0.0120957191 0.0138955888 0.0151455160 
28 19 0.0000278858 0.0001296672 0.0003398042 0.0006861038 0.0011721221 0.0018590344 0.0026400424 0.0035480829 0.0045848026 0.0054848852 
28 20 0.0044585237 0.0088200982 0.0130827251 0.0170655566 0.0205823490 0.0238691912 0.0264226630 0.0284703812 0.0299661329 0.0306442000 
28 21 0.0000329767 0.0001451803 0.0003595235 0.0006869397 0.0011163259 0.0016893513 0.0023153571 0.0030312864 0.0038602605 0.0046176985 
28 22 0.0000983439 0.0003958710 0.0008970906 0.0015754422 0.0023717266 0.0033298709 0.0042832364 0.0052868818 0.0063608055 0.0072760691 
28 23 0.0000269108 0.0001191055 0.0002964448 0.0005690022 0.0009282745 0.0014097764 0.0019375493 0.0025426070 0.0032444397 0.0038863645 
28 24 0.0017271388 0.0034142486 0.0050722109 0.0066475310 0.0080844235 0.0095053484 0.0107141355 0.0118328478 0.0128933467 0.0137010172 
28 25 0.0031323523 0.0065369390 0.0101817289 0.0138449781 0.0172463775 0.0205081629 0.0230295984 0.0249537980 0.0261524197 0.0264061348 
28 26 0.0092877993 0.0186062016 0.0277543506 0.0361308167 0.0431764061 0.0492099601 0.0532549325 0.0557249287 0.0564553597 0.0555033233 
28 27 0.0026480207 0.0055287723 0.0086152484 0.0117196008 0.0146040203 0.0173721686 0.0195141825 0.0211514090 0.0221749012 0.0223963286 
28 28 0.9700616124 0.9364781729 0.8985881267 0.8572886858 0.8142014617 0.7652482180 0.7171329854 0.6653416835 0.6069882728 0.5536485937 
28 29 0.0000348350 0.0001481820 0.0003560352 0.0006637901 0.0010595741 0.0015835869 0.0021582787 0.0028252826 0.0036177275 0.0043658200 
28 30 0.0001066057 0.0004251661 0.0009550282 0.0016634964 0.0024860999 0.0034666845 0.0044359681 0.0054535982 0.0065447126 0.0074812979 
28 31 0.0000285938 0.0001225687 0.0002962888 0.0005549760 0.0008889360 0.0013322399 0.0018191956 0.0023848372 0.0030569997 0.0036913296 
28 32 0.0018137016 0.0035728765 0.0052912791 0.0069142123 0.0083850793 0.0098299280 0.0110521683 0.0121803489 0.0132526552 0.0140776288 
28 33 0.0000015321 0.0000146333 0.0000596463 0.0001664854 0.0003671274 0.0007363181 0.0012729284 0.0020644970 0.0032326172 0.0045490945 
28 34 0.0000111574 0.0000838610 0.0002737273 0.0006248957 0.0011560561 0.0019626321 0.0029602577 0.0042498805 0.0059500640 0.0077079414 
28 35 0.0000011678 0.0000113881 0.0000472276 0.0001336742 0.0002980045 0.0006032569 0.0010500754 0.0017126259 0.0026943191 0.0038038511 
28 36 0.0000758983 0.0003032153 0.0007038988 0.0012989699 0.0020909072 0.0032016594 0.0045104143 0.0061531109 0.0082776107 0.0104490294 
28 37 0.0000015068 0.0000135195 0.0000522404 0.0001399030 0.0003000269 0.0005919730 0.0010197505 0.0016648038 0.0026496674 0.0038034529 
28 38 0.0000042061 0.0000322570 0.0001089370 0.0002607836 0.0005112136 0.0009333024 0.0015176690 0.0023644806 0.0036202376 0.0050633407 
28 39 0.0000012139 0.0000109841 0.0000427433 0.0001151420 0.0002481132 0.0004916634 0.0008498299 0.0013914634 0.0022203853 0.0031931899 
28 40 0.0000288985 0.0001160961 0.0002750048 0.0005264819 0.0008921823 0.0014650720 0.0022264548 0.0033052322 0.0048839177 0.0066850649 
28 41 0.0000378421 0.0001616170 0.0003890301 0.0007250208 0.0011546544 0.0017186035 0.0023309379 0.0030346995 0.0038634273 0.0046408447 
28 42 0.0001109370 0.0004299593 0.0009438012 0.0016156113 0.0023857513 0.0033001367 0.0042081188 0.0051736154 0.0062318418 0.0071667672 
28 43 0.0000309705 0.0001329380 0.0003215071 0.0006017612 0.0009620022 0.0014371046 0.0019550360 0.0025521206 0.0032566778 0.0039180876 
28 44 0.0018609506 0.0036086104 0.0052693681 0.0068025077 0.0081690486 0.0094989425 0.0106242428 0.0116756291 0.0127034223 0.0135298247 
28 45 0.0000016776 0.0000148901 0.0000570360 0.0001516842 0.0003235116 0.0006352671 0.0010903478 0.0017745878 0.0028168454 0.0040358106 
28 46 0.0000046489 0.0000352467 0.0001181268 0.0002812640 0.0005491570 0.0009990813 0.0016201527 0.0025179685 0.0038465921 0.0053710342 
28 47 0.0000013517 0.0000120819 0.0000465591 0.0001244749 0.0002666980 0.0005260112 0.0009061275 0.0014796368 0.0023558194 0.0033828612 
28 48 0.0000309865 0.0001239625 0.0002930994 0.0005606934 0.0009496866 0.0015584538 0.0023663293 0.0035091367 0.0051788450 0.0070813431 
28 49 0.0000000000 0.0000000000 0.0000000000 0.0000000000 0.0000000000 0.0000000000 0.0000000000 0.0000000000 0.0000000000 0.0000000000 
28 50 0.0000075946 0.0000633815 0.0002237345 0.0005388163 0.0010279077 0.0017659945 0.0026461876 0.0037133861 0.0049926878 0.0061716556 
28 51 0.0000000000 0.0000000000 0.0000000000 0.0000000000 0.0000000000 0.0000000000 0.0000000000 0.0000000000 0.0000000000 0.0000000000 
28 52 0.0000761880 0.0003170400 0.0007516241 0.0013938639 0.0022253813 0.0033350545 0.0045532921 0.0059493841 0.0075527253 0.0089837667 
28 53 0.0000008203 0.0000078653 0.0000320424 0.0000890635 0.0001950775 0.0003876390 0.0006636207 0.0010651293 0.0016497479 0.0023014700 
28 54 0.0000028105 0.0000235275 0.0000841044 0.0002073272 0.0004089739 0.0007367226 0.0011655651 0.0017455498 0.0025395591 0.0033839140 
28 55 0.0000006835 0.0000065790 0.0000269140 0.0000751049 0.0001650517 0.0003289004 0.0005641174 0.0009064766 0.0014046470 0.0019591590 
28 56 0.0000287482 0.0001190958 0.0002831607 0.0005319816 0.0008701199 0.0013562934 0.0019446798 0.0027025770 0.0037070525 0.0047542452 
28 57 0.0000000000 0.0000000000 0.0000000000 0.0000000000 0.0000000000 0.0000000000 0.0000000000 0.0000000000 0.0000000000 0.0000000000 
28 58 0.0000992865 0.0004205983 0.0009970017 0.0018155690 0.0028044022 0.0040015319 0.0051672034 0.0063275337 0.0074404350 0.0082344442 
28 59 0.0000122607 0.0000576805 0.0001534394 0.0003155175 0.0005502797 0.0008945848 0.0013019611 0.0017949300 0.0023806099 0.0029058874 
28 60 0.0024680071 0.0049974635 0.0075658045 0.0100394600 0.0122746202 0.0144009980 0.0160742411 0.0174258435 0.0184117904 0.0188463552 
28 61 0.0000016570 0.0000148993 0.0000569163 0.0001485791 0.0003068291 0.0005742973 0.0009332202 0.0014258172 0.0021056651 0.0028311985 
28 62 0.0000032457 0.0000274576 0.0000988321 0.0002442664 0.0004810765 0.0008616878 0.0013520475 0.0020035954 0.0028784979 0.0037924575 
28 63 0.0000012286 0.0000113494 0.0000443588 0.0001180002 0.0002473595 0.0004690024 0.0007694338 0.0011846284 0.0017603032 0.0023760757 
28 64 0.0000318231 0.0001336457 0.0003216672 0.0006098774 0.0010024609 0.0015634883 0.0022339379 0.0030834511 0.0041882048 0.0053195343 
29 1 0.0000083154 0.0000350961 0.0000852047 0.0001645880 0.0002795878 0.0004605098 0.0007048852 0.0010601900 0.0015976435 0.0022314787 
29 2 0.0000005319 0.0000054308 0.0000234978 0.0000692536 0.0001605572 0.0003392437 0.0006153355 0.0010480206 0.0017280611 0.0025403352 
29 3 0.0000007040 0.0000062957 0.0000240441 0.0000634633 0.0001343760 0.0002627350 0.0004513172 0.0007389636 0.0011865142 0.0017222486 
29 4 0.0000008754 0.0000084318 0.0000347824 0.0000987253 0.0002223964 0.0004587592 0.0008177002 0.0013731481 0.0022375463 0.0032627796 
29 5 0.0000188117 0.0000754145 0.0001750261 0.0003252763 0.0005333658 0.0008431945 0.0012331497 0.0017536123 0.0024645251 0.0032215343 
29 6 0.0000017429 0.0000161982 0.0000634849 0.0001693594 0.0003566355 0.0006810611 0.0011267357 0.0017512049 0.0026285745 0.0035767183 
29 7 0.0000015791 0.0000135682 0.0000499554 0.0001272567 0.0002595866 0.0004844267 0.0007902202 0.0012168193 0.0018153522 0.0024623045 
29 8 0.0000026881 0.0000239016 0.0000903950 0.0002344912 0.0004833176 0.0009065003 0.0014799659 0.0022754645 0.0033843562 0.0045759490 
29 9 0.0000072281 0.0000301940 0.0000718461 0.0001344544 0.0002190769 0.0003419332 0.0004954045 0.0007039614 0.0010018618 0.0013388212 
29 10 0.0000002347 0.0000023834 0.0000103373 0.0000307246 0.0000721087 0.0001547817 0.0002852397 0.0004938154 0.0008279138 0.0012332614 
29 11 0.0000004317 0.0000038721 0.0000148341 0.0000391279 0.0000823409 0.0001589313 0.0002684154 0.0004305115 0.0006751430 0.0009604928 
29 12 0.0000003906 0.0000038002 0.0000158295 0.0000453797 0.0001032876 0.0002155931 0.0003887077 0.0006604872 0.0010893994 0.0016041221 
29 13 0.0013792384 0.0026982393 0.0039645298 0.0051420752 0.0061993445 0.0072368805 0.0081215898 0.0089510937 0.0097576835 0.0103946334 
29 14 0.0000601217 0.0002557771 0.0006117177 0.0011315047 0.0017886364 0.0026416608 0.0035576168 0.0045977387 0.0058043621 0.0069169724 
29 15 0.0000465788 0.0001997118 0.0004811309 0.0008950930 0.0014194386 0.0020965037 0.0028139606 0.0036118604 0.0045105837 0.0053113323 
29 16 0.0000830132 0.0003464775 0.0008154805 0.0014889770 0.0023299001 0.0034112482 0.0045644019 0.0058675434 0.0073739346 0.0087597542 
29 17 0.0011354203 0.0022142223 0.0032507925 0.0042186014 0.0050909912 0.0059486821 0.0066790757 0.0073609434 0.0080197930 0.0085373849 
29 18 0.0000301245 0.0001312538 0.0003224041 0.0006134574 0.0009978579 0.0015212725 0.0021128486 0.0028221728 0.0036970570 0.0045551540 
29 19 0.0000598191 0.0002382068 0.0005369686 0.0009424880 0.0014231285 0.0020103800 0.0026062297 0.0032481017 0.0039548432 0.0045771436 
29 20 0.0000443778 0.0001879043 0.0004503229 0.0008394036 0.0013428976 0.0020176161 0.0027710996 0.0036666670 0.0047638258 0.0058348610 
29 21 0.0026386582 0.0049354350 0.0069574453 0.0086886021 0.0101224940 0.0114122587 0.0124056911 0.0132238377 0.0138743895 0.0142443995 
29 22 0.0001053143 0.0004320643 0.0009966520 0.0017787048 0.0027152558 0.0038606988 0.0050119789 0.0062246329 0.0075037934 0.0085578015 
29 23 0.0001351366 0.0005105591 0.0010948408 0.0018353241 0.0026596512 0.0036066932 0.0045085492 0.0054137636 0.0063219211 0.0070314856 
29 24 0.0001467178 0.0005893113 0.0013355935 0.0023497188 0.0035467454 0.0049944253 0.0064372298 0.0079475483 0.0095330379 0.0108350162 
29 25 0.0005806074 0.0011294951 0.0016515733 0.0021321120 0.0025585001 0.0029716981 0.0033203387 0.0036455780 0.0039630940 0.0042179070 
29 26 0.0000185718 0.0000804976 0.0001968989 0.0003731467 0.0006041903 0.0009151952 0.0012609508 0.0016666001 0.0021528933 0.0026150988 
29 27 0.0000227028 0.0000910930 0.0002075614 0.0003692883 0.0005663665 0.0008153142 0.0010775640 0.0013717340 0.0017106808 0.0020228861 
29 28 0.0000268689 0.0001142955 0.0002746163 0.0005119931 0.0008172682 0.0012214484 0.0016647181 0.0021791896 0.0027904158 0.0033674321 
29 29 0.9469336409 0.8941311634 0.8406426075 0.7876565112 0.7367184631 0.6828327463 0.6329688633 0.5818756814 0.5267088422 0.4779389081 
29 30 0.0072349316 0.0141472868 0.0206587671 0.0264363194 0.0312054420 0.0352772504 0.0380662528 0.0399026195 0.0407287485 0.0405110451 
29 31 0.0115733521 0.0212892345 0.0294349671 0.0359199245 0.0407337809 0.0443657081 0.0464382160 0.0473393180 0.0470209207 0.0457339552 
29 32 0.0089885902 0.0174704133 0.0253849627 0.0323576394 0.0380838039 0.0429544023 0.0462813891 0.0484672250 0.0494471739 0.0491842421 
29 33 0.0000188793 0.0000743269 0.0001727689 0.0003258684 0.0005471962 0.0008955119 0.0013639947 0.0020383370 0.0030431296 0.0042089357 
29 34 0.0000017370 0.0000162229 0.0000645675 0.0001766665 0.0003844739 0.0007663087 0.0013268540 0.0021701208 0.0034507144 0.0049411731 
29 35 0.0000026160 0.0000200425 0.0000676990 0.0001624792 0.0003202020 0.0005897056 0.0009690783 0.0015287144 0.0023743122 0.0033625799 
29 36 0.0000026948 0.0000237847 0.0000909467 0.0002417689 0.0005153227 0.0010100716 0.0017282542 0.0027999804 0.0044174081 0.0062916138 
29 37 0.0000417915 0.0001547452 0.0003432929 0.0006234134 0.0010100434 0.0015826755 0.0022966555 0.0032389581 0.0045118783 0.0058559943 
29 38 0.0000055028 0.0000457378 0.0001631565 0.0004029651 0.0007980548 0.0014447808 0.0022957732 0.0034509180 0.0050353297 0.0067205922 
29 39 0.0000057412 0.0000417457 0.0001354357 0.0003134165 0.0005945730 0.0010439519 0.0016280940 0.0024166932 0.0034962407 0.0046445001 
29 40 0.0000080611 0.0000643355 0.0002230453 0.0005396392 0.0010528041 0.0018828061 0.0029655532 0.0044261190 0.0064197609 0.0085330055 
29 41 0.0000081884 0.0000323252 0.0000756262 0.0001444613 0.0002469823 0.0004135687 0.0006438348 0.0009820265 0.0014930485 0.0020906404 
29 42 0.0000009118 0.0000082900 0.0000324087 0.0000877056 0.0001898075 0.0003776576 0.0006547372 0.0010743150 0.0017163723 0.0024689908 
29 43 0.0000009165 0.0000073856 0.0000263074 0.0000665163 0.0001374092 0.0002645152 0.0004499064 0.0007300390 0.0011600550 0.0016669066 
29 44 0.0000014047 0.0000122624 0.0000463740 0.0001221738 0.0002588306 0.0005055354 0.0008642059 0.0014014242 0.0022163027 0.0031653956 
29 45 0.0022529011 0.0041553848 0.0058575812 0.0073987433 0.0087925283 0.0102058662 0.0114743700 0.0127428017 0.0140800529 0.0152355072 
29 46 0.0001365325 0.0005456995 0.0012375509 0.0021919554 0.0033498358 0.0048103806 0.0063523789 0.0080921413 0.0101154395 0.0119991621 
29 47 0.0001807955 0.0006500091 0.0013507079 0.0022264935 0.0032096459 0.0043722732 0.0055356686 0.0067910474 0.0081935791 0.0094566467 
29 48 0.0001821692 0.0007161144 0.0016048905 0.0028182548 0.0042802091 0.0061156188 0.0080473270 0.0102224750 0.0127489191 0.0150994726 
29 49 0.0000000000 0.0000000000 0.0000000000 0.0000000000 0.0000000000 0.0000000000 0.0000000000 0.0000000000 0.0000000000 0.0000000000 
29 50 0.0000009453 0.0000093316 0.0000388618 0.0001097291 0.0002429014 0.0004863389 0.0008364443 0.0013467045 0.0020903790 0.0029197190 
29 51 0.0000000000 0.0000000000 0.0000000000 0.0000000000 0.0000000000 0.0000000000 0.0000000000 0.0000000000 0.0000000000 0.0000000000 
29 52 0.0000015949 0.0000147745 0.0000584347 0.0001584217 0.0003399552 0.0006631940 0.0011191839 0.0017744526 0.0027190286 0.0037642137 
29 53 0.0001156718 0.0004340859 0.0009289485 0.0015634090 0.0022884151 0.0031568026 0.0040300456 0.0049643681 0.0059768931 0.0068387302 
29 54 0.0000050217 0.0000434799 0.0001587810 0.0003942630 0.0007726796 0.0013629862 0.0020896579 0.0029987613 0.0041265934 0.0052034412 
29 55 0.0000101159 0.0000759435 0.0002431197 0.0005370115 0.0009525786 0.0015325535 0.0021828773 0.0029352906 0.0038038183 0.0045816876 
29 56 0.0000072550 0.0000608993 0.0002168951 0.0005280599 0.0010194182 0.0017756988 0.0026975190 0.0038425372 0.0052553522 0.0065993514 
29 57 0.0000000000 0.0000000000 0.0000000000 0.0000000000 0.0000000000 0.0000000000 0.0000000000 0.0000000000 0.0000000000 0.0000000000 
29 58 0.0000004180 0.0000041704 0.0000176359 0.0000506968 0.0001142870 0.0002331804 0.0004075035 0.0006654311 0.0010455733 0.0014722274 
29 59 0.0000013150 0.0000108726 0.0000383879 0.0000933512 0.0001813971 0.0003209373 0.0004986279 0.0007324052 0.0010433034 0.0013649823 
29 60 0.0000007116 0.0000067598 0.0000273449 0.0000756229 0.0001650589 0.0003270895 0.0005587876 0.0008949673 0.0013825390 0.0019232777 
29 61 0.0146401616 0.0272485492 0.0380316685 0.0467461329 0.0532878709 0.0582717313 0.0611506234 0.0624438764 0.0620848844 0.0603995436 
29 62 0.0001260568 0.0005306545 0.0012530411 0.0022799501 0.0035298465 0.0050667010 0.0066011193 0.0081871507 0.0098049196 0.0110761298 
29 63 0.0007781789 0.0028562533 0.0058991277 0.0094501773 0.0130140732 0.0166012451 0.0194953727 0.0218453423 0.0235525581 0.0243077395 
29 64 0.0001745352 0.0007188724 0.0016667525 0.0029882331 0.0045734926 0.0065013576 0.0084107759 0.0103734303 0.0123674898 0.0139308318 
30 1 0.0000003611 0.0000036651 0.0000158908 0.0000472370 0.0001109256 0.0002383519 0.0004398581 0.0007629493 0.0012825295 0.0019158063 
30 2 0.0000119763 0.0000494191 0.0001203710 0.0002368361 0.0004107279 0.0006870459 0.0010554662 0.0015753478 0.0023298645 0.0031828418 
30 3 0.0000001961 0.0000021941 0.0000103228 0.0000327486 0.0000807897 0.0001807035 0.0003429652 0.0006078747 0.0010394423 0.0015699154 
30 4 0.0000030899 0.0000252497 0.0000885127 0.0002157600 0.0004248567 0.0007716618 0.0012412572 0.0019057035 0.0028674946 0.0039502245 
30 5 0.0000014482 0.0000135552 0.0000533832 0.0001427069 0.0003003838 0.0005721747 0.0009431081 0.0014592672 0.0021795001 0.0029534257 
30 6 0.0000271175 0.0001057775 0.0002430083 0.0004506358 0.0007376417 0.0011597863 0.0016809011 0.0023614789 0.0032709198 0.0042216663 
30 7 0.0000009612 0.0000094291 0.0000386360 0.0001066985 0.0002304464 0.0004487664 0.0007519263 0.0011791347 0.0017810428 0.0024321842 
30 8 0.0000068081 0.0000520243 0.0001711656 0.0003932927 0.0007332612 0.0012579543 0.0019185188 0.0027863671 0.0039460872 0.0051557586 
30 9 0.0000002669 0.0000026253 0.0000110038 0.0000315711 0.0000715762 0.0001482008 0.0002646435 0.0004449952 0.0007262894 0.0010611376 
30 10 0.0000049667 0.0000210137 0.0000519275 0.0001031612 0.0001806536 0.0003062597 0.0004777912 0.0007258410 0.0010945572 0.0015196954 
30 11 0.0000001502 0.0000015720 0.0000069951 0.0000211858 0.0000502945 0.0001085647 0.0002001692 0.0003456697 0.0005770419 0.0008561380 
30 12 0.0000010773 0.0000092789 0.0000341452 0.0000869044 0.0001776217 0.0003342178 0.0005535295 0.0008726086 0.0013456978 0.0018881549 
30 13 0.0000505253 0.0002181728 0.0005276683 0.0009829003 0.0015583269 0.0023003496 0.0030880438 0.0039697740 0.0049757416 0.0058883964 
30 14 0.0016293923 0.0030906012 0.0044469591 0.0056976250 0.0068308385 0.0079657998 0.0089601691 0.0099223155 0.0108946631 0.0116966058 
30 15 0.0000211962 0.0000983067 0.0002556923 0.0005111337 0.0008647937 0.0013612236 0.0019291631 0.0026066323 0.0034245381 0.0042010878 
30 16 0.0002058018 0.0007756759 0.0016545879 0.0027577013 0.0039786778 0.0053853251 0.0067473591 0.0081650366 0.0096867870 0.0110042723 
30 17 0.0000214171 0.0000945403 0.0002361756 0.0004579844 0.0007591149 0.0011793832 0.0016632497 0.0022498277 0.0029762733 0.0036875401 
30 18 0.0013758711 0.0026498689 0.0038569521 0.0049779464 0.0059878074 0.0069820576 0.0078314490 0.0086298979 0.0094126673 0.0100421115 
30 19 0.0000161512 0.0000725275 0.0001839554 0.0003614422 0.0006057586 0.0009507450 0.0013517472 0.0018415951 0.0024521678 0.0030529332 
30 20 0.0001590269 0.0006101989 0.0013226519 0.0022319292 0.0032469077 0.0044176728 0.0055467596 0.0067144389 0.0079599476 0.0090348649 
30 21 0.0000865032 0.0003606676 0.0008435875 0.0015216455 0.0023391329 0.0033389254 0.0043375966 0.0053777476 0.0064571484 0.0073291365 
30 22 0.0032446549 0.0060781837 0.0086038027 0.0108006024 0.0126437254 0.0143106867 0.0155889155 0.0166261244 0.0174283259 0.0178634508 
30 23 0.0000688800 0.0002906922 0.0006867745 0.0012488202 0.0019318162 0.0027722099 0.0036154828 0.0044967116 0.0054135880 0.0061556917 
30 24 0.0003648306 0.0013445696 0.0028043940 0.0045638788 0.0064193096 0.0084301211 0.0102340594 0.0119413449 0.0135506819 0.0147308774 
30 25 0.0000142498 0.0000625953 0.0001550739 0.0002972012 0.0004855447 0.0007407169 0.0010249603 0.0013578756 0.0017553089 0.0021312826 
30 26 0.0007209061 0.0014140603 0.0020871339 0.0027211972 0.0032963556 0.0038635208 0.0043461702 0.0047948277 0.0052246674 0.0055579451 
30 27 0.0000110033 0.0000487828 0.0001218506 0.0002352394 0.0003868156 0.0005939389 0.0008266137 0.0011014122 0.0014323594 0.0017480373 
30 28 0.0000667125 0.0002660636 0.0005976445 0.0010409949 0.0015557696 0.0021694069 0.0027759721 0.0034127920 0.0040955974 0.0046817005 
30 29 0.0058698668 0.0114780204 0.0167609353 0.0214483976 0.0253176978 0.0286212508 0.0308840336 0.0323739210 0.0330441790 0.0328675514 
30 30 0.9515026612 0.9024332791 0.8519051085 0.8010532455 0.7514567596 0.6983053654 0.6485833438 0.5972028354 0.5413538680 0.4917522293 
30 31 0.0049969609 0.0098274462 0.0144135170 0.0185022197 0.0218854169 0.0247757356 0.0267535649 0.0280519016 0.0286294487 0.0284653326 
30 32 0.0214245173 0.0397557334 0.0551907012 0.0673448750 0.0761304715 0.0824507189 0.0857435417 0.0867893885 0.0855731810 0.0827551088 
30 33 0.0000012676 0.0000117862 0.0000470924 0.0001299127 0.0002855197 0.0005754636 0.0010067368 0.0016633789 0.0026722270 0.0038583636 
30 34 0.0000270821 0.0001057496 0.0002501012 0.0004833030 0.0008265783 0.0013630762 0.0020657308 0.0030398065 0.0044287287 0.0059751452 
30 35 0.0000009294 0.0000089048 0.0000364508 0.0001025091 0.0002286771 0.0004667530 0.0008241715 0.0013720418 0.0022181456 0.0032165397 
30 36 0.0000091049 0.0000654868 0.0002098407 0.0004799109 0.0009028980 0.0015804789 0.0024743963 0.0037135594 0.0054754553 0.0074305705 
30 37 0.0000048744 0.0000405551 0.0001444680 0.0003553254 0.0006992601 0.0012551846 0.0019770093 0.0029444510 0.0042555657 0.0056365454 
30 38 0.0000603507 0.0002203027 0.0004884406 0.0008873504 0.0014318435 0.0022211057 0.0031802391 0.0044145590 0.0060425527 0.0077284292 
30 39 0.0000037992 0.0000321693 0.0001161353 0.0002885954 0.0005724530 0.0010345312 0.0016377429 0.0024494944 0.0035531777 0.0047184056 
30 40 0.0000196960 0.0001313402 0.0003940458 0.0008494945 0.0015142585 0.0025056967 0.0037228217 0.0052924302 0.0073602881 0.0094970965 
30 41 0.0000007513 0.0000068888 0.0000270979 0.0000735902 0.0001594024 0.0003167195 0.0005474805 0.0008947180 0.0014226183 0.0020380239 
30 42 0.0000119934 0.0000469675 0.0001106951 0.0002137446 0.0003674524 0.0006130935 0.0009430597 0.0014117200 0.0020952094 0.0028699787 
30 43 0.0000005646 0.0000052801 0.0000211371 0.0000582811 0.0001278501 0.0002569378 0.0004480649 0.0007376849 0.0011804045 0.0016984804 
30 44 0.0000034745 0.0000259826 0.0000860106 0.0002024605 0.0003909395 0.0007024435 0.0011250595 0.0017251108 0.0025964599 0.0035792636 
30 45 0.0001197099 0.0004800845 0.0010904371 0.0019299180 0.0029408366 0.0042015229 0.0055141179 0.0069732328 0.0086439594 0.0101778603 
30 46 0.0026862111 0.0048673881 0.0068018285 0.0085663757 0.0101848185 0.0118522227 0.0133718849 0.0149134020 0.0165628813 0.0180088532 
30 47 0.0000975547 0.0003934674 0.0008976248 0.0015942995 0.0024365737 0.0034907946 0.0045920924 0.0058199552 0.0072297509 0.0085270173 
30 48 0.0004367486 0.0015006648 0.0030009925 0.0047864938 0.0067105534 0.0089088849 0.0110498169 0.0133150038 0.0158105963 0.0180400907 
30 49 0.0000000000 0.0000000000 0.0000000000 0.0000000000 0.0000000000 0.0000000000 0.0000000000 0.0000000000 0.0000000000 0.0000000000 
30 50 0.0000249916 0.0001014675 0.0002403739 0.0004545734 0.0007506878 0.0011802683 0.0016993627 0.0023615689 0.0032260349 0.0041127843 
30 51 0.0000000000 0.0000000000 0.0000000000 0.0000000000 0.0000000000 0.0000000000 0.0000000000 0.0000000000 0.0000000000 0.0000000000 
30 52 0.0000059824 0.0000476662 0.0001624184 0.0003824511 0.0007228401 0.0012463054 0.0018967438 0.0027364422 0.0038373293 0.0049670458 
30 53 0.0000037537 0.0000330268 0.0001225212 0.0003086132 0.0006121412 0.0010912174 0.0016857359 0.0024329153 0.0033613828 0.0042470044 
30 54 0.0000565219 0.0002175677 0.0004892549 0.0008802046 0.0013872716 0.0020771435 0.0028568164 0.0037816853 0.0048885702 0.0059215622 
30 55 0.0000026834 0.0000243761 0.0000928023 0.0002386278 0.0004809919 0.0008693327 0.0013569907 0.0019756696 0.0027508141 0.0034952692 
30 56 0.0000132190 0.0000991072 0.0003193561 0.0007149220 0.0012911328 0.0021248814 0.0030968709 0.0042673709 0.0056793941 0.0070028881 
30 57 0.0000000000 0.0000000000 0.0000000000 0.0000000000 0.0000000000 0.0000000000 0.0000000000 0.0000000000 0.0000000000 0.0000000000 
30 58 0.0000102298 0.0000428621 0.0001038623 0.0001999366 0.0003355523 0.0005371122 0.0007869632 0.0011134120 0.0015487916 0.0020024557 
30 59 0.0000003319 0.0000031916 0.0000130449 0.0000364056 0.0000801449 0.0001603604 0.0002766806 0.0004481274 0.0007013028 0.0009871023 
30 60 0.0000020583 0.0000173905 0.0000625450 0.0001545482 0.0003044903 0.0005458682 0.0008573743 0.0012717313 0.0018280338 0.0024080723 
30 61 0.0002272754 0.0009238341 0.0021038279 0.0036896694 0.0055091109 0.0076040285 0.0095479017 0.0113953293 0.0130815818 0.0142218371 
30 62 0.0036568491 0.0069503264 0.0099858022 0.0127180333 0.0150827988 0.0172765607 0.0189859236 0.0203769423 0.0214338516 0.0219723438 
30 63 0.0001682254 0.0006993285 0.0016228744 0.0028903471 0.0043686023 0.0060938803 0.0077130384 0.0092673306 0.0107013408 0.0116837894 
30 64 0.0004342625 0.0016311375 0.0034585276 0.0057045666 0.0081043179 0.0107195272 0.0130570664 0.0152374364 0.0172318826 0.0186236195 
31 1 0.0000008225 0.0000073925 0.0000283555 0.0000750915 0.0001593442 0.0003119535 0.0005360900 0.0008776819 0.0014086183 0.0020435859 
31 2 0.0000004096 0.0000044194 0.0000200176 0.0000612034 0.0001459759 0.0003158371 0.0005827728 0.0010061597 0.0016775953 0.0024845168 
31 3 0.0000060207 0.0000257986 0.0000636596 0.0001250193 0.0002157350 0.0003610021 0.0005600446 0.0008527180 0.0012996188 0.0018304319 
31 4 0.0000006949 0.0000069884 0.0000299480 0.0000877773 0.0002028866 0.0004278673 0.0007751547 0.0013189000 0.0021725941 0.0031912717 
31 5 0.0000018472 0.0000159043 0.0000586371 0.0001495059 0.0003051607 0.0005697982 0.0009299793 0.0014328727 0.0021391358 0.0029032742 
31 6 0.0000013488 0.0000131679 0.0000538198 0.0001486276 0.0003216753 0.0006289071 0.0010587158 0.0016689887 0.0025352225 0.0034781108 
31 7 0.0000136430 0.0000556304 0.0001314627 0.0002487450 0.0004146774 0.0006661087 0.0009868396 0.0014192184 0.0020145363 0.0026521510 
31 8 0.0000021271 0.0000196996 0.0000772656 0.0002067716 0.0004371315 0.0008382843 0.0013916424 0.0021693322 0.0032644355 0.0044496926 
31 9 0.0000005428 0.0000048333 0.0000183924 0.0000482151 0.0001008990 0.0001936682 0.0003255040 0.0005197026 0.0008114642 0.0011506075 
31 10 0.0000001718 0.0000018575 0.0000085026 0.0000264244 0.0000642352 0.0001420373 0.0002674319 0.0004708921 0.0008003192 0.0012028310 
31 11 0.0000052427 0.0000222674 0.0000539226 0.0001027158 0.0001702017 0.0002701646 0.0003969768 0.0005711590 0.0008217884 0.0011065084 
31 12 0.0000002964 0.0000030326 0.0000132156 0.0000393820 0.0000925006 0.0001984129 0.0003650009 0.0006302913 0.0010533792 0.0015646478 
31 13 0.0000599055 0.0002518751 0.0005957846 0.0010904383 0.0017057376 0.0024893535 0.0033125171 0.0042248155 0.0052540104 0.0061765171 
31 14 0.0000384558 0.0001749147 0.0004444130 0.0008666865 0.0014322448 0.0022025408 0.0030620224 0.0040675962 0.0052633473 0.0063869132 
31 15 0.0012053975 0.0024342275 0.0036815593 0.0048920438 0.0060063638 0.0071056783 0.0080283237 0.0088619960 0.0096232400 0.0101742915 
31 16 0.0000561989 0.0002472661 0.0006116003 0.0011679178 0.0018994393 0.0028824443 0.0039688085 0.0052314117 0.0067255227 0.0081249355 
31 17 0.0000708170 0.0002815759 0.0006338727 0.0011113251 0.0016766537 0.0023670589 0.0030676572 0.0038228867 0.0046555154 0.0053899189 
31 18 0.0000297509 0.0001304916 0.0003220625 0.0006146985 0.0010016045 0.0015282453 0.0021227781 0.0028346089 0.0037112567 0.0045700085 
31 19 0.0009583570 0.0018657496 0.0027334638 0.0035396691 0.0042637064 0.0049743467 0.0055800062 0.0061472633 0.0066985004 0.0071347347 
31 20 0.0000439644 0.0001872789 0.0004507309 0.0008424042 0.0013495950 0.0020288127 0.0027862599 0.0036850706 0.0047843959 0.0058561148 
31 21 0.0001605785 0.0006065115 0.0013003559 0.0021795052 0.0031579118 0.0042814508 0.0053507077 0.0064231422 0.0074981221 0.0083372688 
31 22 0.0000997687 0.0004144043 0.0009653323 0.0017358249 0.0026646697 0.0038060230 0.0049569235 0.0061718987 0.0074556991 0.0085148577 
31 23 0.0022330635 0.0041800267 0.0058936982 0.0073589708 0.0085708564 0.0096598561 0.0104985321 0.0111897168 0.0117400997 0.0120537175 
31 24 0.0001399691 0.0005683380 0.0012992038 0.0023008633 0.0034900998 0.0049342470 0.0063775605 0.0078912833 0.0094825955 0.0107906642 
31 25 0.0000283551 0.0001135078 0.0002579771 0.0004577302 0.0006999965 0.0010043585 0.0013230371 0.0016781540 0.0020842811 0.0024555852 
31 26 0.0000179318 0.0000783930 0.0001930817 0.0003678944 0.0005981209 0.0009090413 0.0012554496 0.0016623775 0.0021504794 0.0026143665 
31 27 0.0004899307 0.0009510583 0.0013869807 0.0017856735 0.0021377654 0.0024783933 0.0027664717 0.0030368810 0.0033034229 0.0035196412 
31 28 0.0000261016 0.0001118859 0.0002704648 0.0005066052 0.0008114578 0.0012161237 0.0016606369 0.0021769776 0.0027905548 0.0033695968 
31 29 0.0136968660 0.0251954480 0.0348357844 0.0425106215 0.0482077389 0.0525060631 0.0549588410 0.0560252799 0.0556484621 0.0541253602 
31 30 0.0072891045 0.0143353691 0.0210251041 0.0269893242 0.0319244181 0.0361405463 0.0390256197 0.0409195122 0.0417619838 0.0415225862 
31 31 0.9480596830 0.8958527783 0.8425554364 0.7894612050 0.7382317961 0.6839217136 0.6336201944 0.5820808137 0.5264719540 0.4773644012 
31 32 0.0090557332 0.0177016821 0.0258324811 0.0330296759 0.0389540265 0.0439957864 0.0474358380 0.0496885190 0.0506861339 0.0503959310 
31 33 0.0000028930 0.0000223177 0.0000759857 0.0001838860 0.0003652322 0.0006777769 0.0011206910 0.0017772868 0.0027731079 0.0039399178 
31 34 0.0000015782 0.0000149371 0.0000601521 0.0001663380 0.0003654218 0.0007350126 0.0012823540 0.0021117044 0.0033788970 0.0048606013 
31 35 0.0000132881 0.0000521188 0.0001219716 0.0002336831 0.0004006114 0.0006719082 0.0010465762 0.0015967511 0.0024292308 0.0034053728 
31 36 0.0000024704 0.0000220200 0.0000850156 0.0002281155 0.0004904347 0.0009695858 0.0016710905 0.0027253609 0.0043260954 0.0061894878 
31 37 0.0000063887 0.0000468279 0.0001530946 0.0003567668 0.0006809370 0.0012024515 0.0018840305 0.0028082289 0.0040782216 0.0054330833 
31 38 0.0000047739 0.0000406423 0.0001479049 0.0003715047 0.0007461274 0.0013681360 0.0021960674 0.0033301834 0.0048976072 0.0065743965 
31 39 0.0000295108 0.0001092733 0.0002449722 0.0004529906 0.0007496271 0.0012019538 0.0017790164 0.0025537800 0.0036145266 0.0047453883 
31 40 0.0000070903 0.0000576608 0.0002032987 0.0004992495 0.0009865501 0.0017855109 0.0028394481 0.0042738685 0.0062465140 0.0083494026 
31 41 0.0000010781 0.0000086728 0.0000308540 0.0000779618 0.0001610449 0.0003101620 0.0005279745 0.0008576243 0.0013644923 0.0019627941 
31 42 0.0000008080 0.0000074885 0.0000297708 0.0000817564 0.0001791567 0.0003606187 0.0006309968 0.0010436839 0.0016792824 0.0024278282 
31 43 0.0000058114 0.0000230050 0.0000544578 0.0001060080 0.0001852786 0.0003177841 0.0005049258 0.0007840030 0.0012104219 0.0017127324 
31 44 0.0000012605 0.0000111684 0.0000428258 0.0001142684 0.0002448177 0.0004833163 0.0008334594 0.0013619827 0.0021687825 0.0031128391 
31 45 0.0002030728 0.0007348646 0.0015363289 0.0025463157 0.0036879806 0.0050460218 0.0064115876 0.0078909984 0.0095497161 0.0110479825 
31 46 0.0001249530 0.0005051288 0.0011570168 0.0020675027 0.0031841878 0.0046067600 0.0061216911 0.0078434423 0.0098588799 0.0117452154 
31 47 0.0018883452 0.0034610199 0.0048563715 0.0061168841 0.0072603260 0.0084275638 0.0094839114 0.0105490074 0.0116809636 0.0126656944 
31 48 0.0001678037 0.0006660065 0.0015056516 0.0026650581 0.0040763780 0.0058650636 0.0077634117 0.0099163037 0.0124329608 0.0147866396 
31 49 0.0000000000 0.0000000000 0.0000000000 0.0000000000 0.0000000000 0.0000000000 0.0000000000 0.0000000000 0.0000000000 0.0000000000 
31 50 0.0000009058 0.0000090249 0.0000378571 0.0001074876 0.0002389400 0.0004800929 0.0008278609 0.0013357917 0.0020773855 0.0029055196 
31 51 0.0000000000 0.0000000000 0.0000000000 0.0000000000 0.0000000000 0.0000000000 0.0000000000 0.0000000000 0.0000000000 0.0000000000 
31 52 0.0000015364 0.0000143384 0.0000570494 0.0001554003 0.0003347012 0.0006550157 0.0011080454 0.0017603898 0.0027023783 0.0037460844 
31 53 0.0000119825 0.0000900285 0.0002884417 0.0006375849 0.0011316508 0.0018215127 0.0025951632 0.0034900712 0.0045224419 0.0054461283 
31 54 0.0000042637 0.0000381151 0.0001428658 0.0003622215 0.0007215454 0.0012906977 0.0019996768 0.0028948086 0.0040138320 0.0050886544 
31 55 0.0000827777 0.0003121878 0.0006733386 0.0011450034 0.0016960080 0.0023722629 0.0030689236 0.0038311921 0.0046755268 0.0054087281 
31 56 0.0000062825 0.0000541163 0.0001970005 0.0004883512 0.0009564511 0.0016871405 0.0025876876 0.0037160145 0.0051184254 0.0064601771 
31 57 0.0000000000 0.0000000000 0.0000000000 0.0000000000 0.0000000000 0.0000000000 0.0000000000 0.0000000000 0.0000000000 0.0000000000 
31 58 0.0000004331 0.0000042975 0.0000180911 0.0000518104 0.0001164420 0.0002369249 0.0004131342 0.0006732729 0.0010558349 0.0014843411 
31 59 0.0000178413 0.0000735868 0.0001723082 0.0003149088 0.0004956642 0.0007335486 0.0009945496 0.0012986331 0.0016613563 0.0020039930 
31 60 0.0000007246 0.0000068769 0.0000277851 0.0000767381 0.0001672712 0.0003310111 0.0005647696 0.0009033951 0.0013936745 0.0019365093 
31 61 0.0009166648 0.0033639026 0.0069469628 0.0111288961 0.0153273377 0.0195555095 0.0229694106 0.0257443238 0.0277638353 0.0286610091 
31 62 0.0001189836 0.0005074221 0.0012106831 0.0022207125 0.0034591169 0.0049901697 0.0065249390 0.0081159978 0.0097426933 0.0110231699 
31 63 0.0124173146 0.0231878664 0.0324582098 0.0399943274 0.0456835257 0.0500454506 0.0525884545 0.0537584568 0.0534938948 0.0520655748 
31 64 0.0001658748 0.0006909359 0.0016165868 0.0029189671 0.0044916821 0.0064137832 0.0083244711 0.0102937047 0.0122987040 0.0138730943 
32 1 0.0000004176 0.0000041353 0.0000175460 0.0000512115 0.0001184707 0.0002511784 0.0004587313 0.0007886259 0.0013152862 0.0019536581 
32 2 0.0000025188 0.0000205677 0.0000720185 0.0001752874 0.0003445491 0.0006244929 0.0010025286 0.0015361557 0.0023069898 0.0031734056 
32 3 0.0000002278 0.0000024817 0.0000114094 0.0000355080 0.0000862556 0.0001903251 0.0003574759 0.0006279983 0.0010655100 0.0016003364 
32 4 0.0000191597 0.0000794839 0.0001917253 0.0003693418 0.0006236053 0.0010114111 0.0015108589 0.0021965839 0.0031698635 0.0042524959 
32 5 0.0000018144 0.0000162380 0.0000616253 0.0001599251 0.0003289285 0.0006142789 0.0009976736 0.0015249487 0.0022538365 0.0030317482 
32 6 0.0000055176 0.0000420934 0.0001382925 0.0003173461 0.0005909653 0.0010126189 0.0015427120 0.0022382616 0.0031666376 0.0041340611 
32 7 0.0000012313 0.0000114480 0.0000449512 0.0001200989 0.0002529490 0.0004823360 0.0007958037 0.0012323207 0.0018415877 0.0024962233 
32 8 0.0000431074 0.0001681823 0.0003815256 0.0006922841 0.0011043364 0.0016869736 0.0023830311 0.0032692618 0.0044295819 0.0056248348 
32 9 0.0000002978 0.0000028780 0.0000118756 0.0000336139 0.0000753559 0.0001544531 0.0002736289 0.0004569643 0.0007412779 0.0010782393 
32 10 0.0000008062 0.0000069918 0.0000259221 0.0000664687 0.0001367917 0.0002591270 0.0004315561 0.0006837038 0.0010591331 0.0014909616 
32 11 0.0000001665 0.0000017158 0.0000075244 0.0000224967 0.0000528325 0.0001129339 0.0002066397 0.0003545027 0.0005883306 0.0008691942 
32 12 0.0000079201 0.0000337683 0.0000831200 0.0001626783 0.0002785319 0.0004586791 0.0006955366 0.0010274104 0.0015078017 0.0020508958 
32 13 0.0000566768 0.0002397343 0.0005696711 0.0010457762 0.0016388092 0.0023947212 0.0031900866 0.0040745661 0.0050784815 0.0059859478 
32 14 0.0001672392 0.0006295216 0.0013411470 0.0022325728 0.0032173223 0.0043495094 0.0054435190 0.0065798986 0.0077971128 0.0088488442 
32 15 0.0000223387 0.0001026263 0.0002646282 0.0005250891 0.0008830769 0.0013827586 0.0019521043 0.0026294115 0.0034456848 0.0042200027 
32 16 0.0020596701 0.0039357521 0.0056917541 0.0073131860 0.0087763934 0.0102304677 0.0114921897 0.0127010019 0.0139105384 0.0148994297 
32 17 0.0000222268 0.0000972487 0.0002411368 0.0004647978 0.0007668452 0.0011868721 0.0016694221 0.0022538413 0.0029775568 0.0036865394 
32 18 0.0001269297 0.0004877474 0.0010586244 0.0017883752 0.0026038509 0.0035450026 0.0044525824 0.0053905416 0.0063897073 0.0072505396 
32 19 0.0000168490 0.0000749075 0.0001884064 0.0003677008 0.0006130662 0.0009581387 0.0013582589 0.0018464526 0.0024548115 0.0030536513 
32 20 0.0017344958 0.0033593513 0.0049091599 0.0063509228 0.0076467431 0.0089158716 0.0099926169 0.0109971638 0.0119739641 0.0127533200 
32 21 0.0000959084 0.0003920337 0.0009018262 0.0016047624 0.0024405578 0.0034515749 0.0044529090 0.0054891083 0.0065587334 0.0074193407 
32 22 0.0002899766 0.0010694737 0.0022322699 0.0036353762 0.0051165639 0.0067232934 0.0081658039 0.0095317669 0.0108198548 0.0117646745 
32 23 0.0000768989 0.0003176458 0.0007371753 0.0013212088 0.0020206543 0.0028714555 0.0037176231 0.0045959133 0.0055046636 0.0062370421 
32 24 0.0040772231 0.0076583207 0.0108562085 0.0136326047 0.0159508748 0.0180328609 0.0196158059 0.0208881362 0.0218603751 0.0223781779 
32 25 0.0000153816 0.0000666629 0.0001631835 0.0003095561 0.0005015150 0.0007594675 0.0010450805 0.0013782062 0.0017747486 0.0021492665 
32 26 0.0000497749 0.0001997517 0.0004515620 0.0007914693 0.0011897306 0.0016686288 0.0021458033 0.0026503473 0.0031949775 0.0036652374 
32 27 0.0000119665 0.0000522666 0.0001288398 0.0002459544 0.0004007525 0.0006104152 0.0008444116 0.0011195223 0.0014498050 0.0017642760 
32 28 0.0009068508 0.0017864382 0.0026456393 0.0034571056 0.0041925386 0.0049149624 0.0055260818 0.0060901713 0.0066263233 0.0070388091 
32 29 0.0058267736 0.0113250395 0.0164555751 0.0209755498 0.0246874841 0.0278448053 0.0300014943 0.0314184423 0.0320536851 0.0318832417 
32 30 0.0171180140 0.0317645061 0.0440969197 0.0538080060 0.0608276267 0.0658774537 0.0685083932 0.0693440171 0.0683722781 0.0661206620 
32 31 0.0049601881 0.0096959205 0.0141494844 0.0180916758 0.0213366794 0.0240982526 0.0259825062 0.0272163895 0.0277628228 0.0276038669 
32 32 0.9525262695 0.9044692677 0.8549191687 0.8049534622 0.7561040024 0.7036089212 0.6543586448 0.6033205699 0.5476829132 0.4981391796 
32 33 0.0000015089 0.0000136133 0.0000530128 0.0001431061 0.0003089546 0.0006128007 0.0010587589 0.0017307184 0.0027542636 0.0039500029 
32 34 0.0000079466 0.0000565985 0.0001795017 0.0004064156 0.0007576343 0.0013144197 0.0020427404 0.0030456093 0.0044637551 0.0060311589 
32 35 0.0000011186 0.0000103588 0.0000412218 0.0001132520 0.0002479163 0.0004976212 0.0008674039 0.0014282388 0.0022868458 0.0032934592 
32 36 0.0000435816 0.0001704506 0.0003964865 0.0007458193 0.0012378888 0.0019774758 0.0029164038 0.0041875497 0.0059663169 0.0079203468 
32 37 0.0000062117 0.0000491649 0.0001684016 0.0004015519 0.0007713624 0.0013561377 0.0021028849 0.0030912987 0.0044175379 0.0058043412 
32 38 0.0000170704 0.0001126018 0.0003343754 0.0007141562 0.0012627069 0.0020735153 0.0030616558 0.0043286358 0.0059898142 0.0077002074 
32 39 0.0000048977 0.0000392937 0.0001360531 0.0003272381 0.0006329356 0.0011194645 0.0017438746 0.0025735280 0.0036901880 0.0048604826 
32 40 0.0000963272 0.0003504693 0.0007629026 0.0013497920 0.0021173197 0.0031893578 0.0044546964 0.0060478736 0.0081133782 0.0102262418 
32 41 0.0000009313 0.0000082074 0.0000312385 0.0000825551 0.0001749242 0.0003408462 0.0005804129 0.0009365594 0.0014727178 0.0020932774 
32 42 0.0000027945 0.0000209123 0.0000692355 0.0001629262 0.0003144257 0.0005645246 0.0009034386 0.0013841347 0.0020814896 0.0028674438 
32 43 0.0000007087 0.0000063441 0.0000245021 0.0000656130 0.0001406132 0.0002768734 0.0004753782 0.0007724944 0.0012221918 0.0017446455 
32 44 0.0000192359 0.0000757452 0.0001766456 0.0003335630 0.0005576328 0.0009011880 0.0013471129 0.0019638033 0.0028441084 0.0038266829 
32 45 0.0001372171 0.0005373993 0.0011967776 0.0020839426 0.0031341011 0.0044257699 0.0057561887 0.0072229740 0.0088912654 0.0104153184 
32 46 0.0003738364 0.0012733608 0.0025266031 0.0040021379 0.0055776453 0.0073632374 0.0090901499 0.0109066332 0.0128974265 0.0146683584 
32 47 0.0001123944 0.0004421416 0.0009880510 0.0017254009 0.0026012013 0.0036819460 0.0047985493 0.0060330525 0.0074408532 0.0087297665 
32 48 0.0034128916 0.0062483458 0.0087894225 0.0111072700 0.0132180944 0.0153685742 0.0173042190 0.0192446274 0.0212980636 0.0230818980 
32 49 0.0000000000 0.0000000000 0.0000000000 0.0000000000 0.0000000000 0.0000000000 0.0000000000 0.0000000000 0.0000000000 0.0000000000 
32 50 0.0000048092 0.0000383762 0.0001309113 0.0003084655 0.0005831242 0.0010051901 0.0015289682 0.0022040772 0.0030875508 0.0039925543 
32 51 0.0000000000 0.0000000000 0.0000000000 0.0000000000 0.0000000000 0.0000000000 0.0000000000 0.0000000000 0.0000000000 0.0000000000 
32 52 0.0000395984 0.0001606842 0.0003762125 0.0006974128 0.0011247336 0.0017217197 0.0024198756 0.0032871167 0.0043941891 0.0055107950 
32 53 0.0000043269 0.0000369775 0.0001339224 0.0003309115 0.0006466602 0.0011382975 0.0017422052 0.0024954784 0.0034260233 0.0043099506 
32 54 0.0000105580 0.0000791513 0.0002550668 0.0005710883 0.0010315689 0.0016980546 0.0024752092 0.0034111726 0.0045402429 0.0055983932 
32 55 0.0000031602 0.0000276925 0.0001024533 0.0002576421 0.0005106142 0.0009099819 0.0014060041 0.0020302506 0.0028075060 0.0035507211 
32 56 0.0000890505 0.0003409362 0.0007550949 0.0013290768 0.0020444410 0.0029818089 0.0040083059 0.0051960814 0.0065888492 0.0078687849 
32 57 0.0000000000 0.0000000000 0.0000000000 0.0000000000 0.0000000000 0.0000000000 0.0000000000 0.0000000000 0.0000000000 0.0000000000 
32 58 0.0000015186 0.0000129418 0.0000469645 0.0001170766 0.0002325465 0.0004202253 0.0006644113 0.0009913703 0.0014327667 0.0018949023 
32 59 0.0000003461 0.0000032977 0.0000133719 0.0000370784 0.0000812203 0.0001618430 0.0002784266 0.0004499551 0.0007029771 0.0009884691 
32 60 0.0000161859 0.0000679557 0.0001635438 0.0003101375 0.0005100249 0.0007960615 0.0011382610 0.0015719419 0.0021351466 0.0027100495 
32 61 0.0002279806 0.0009197716 0.0020819008 0.0036341831 0.0054078671 0.0074451254 0.0093338030 0.0111299630 0.0127739199 0.0138921690 
32 62 0.0003492399 0.0013125359 0.0027842374 0.0045937227 0.0065270337 0.0086331107 0.0105141014 0.0122665057 0.0138664687 0.0149798212 
32 63 0.0001690164 0.0006970704 0.0016073160 0.0028485895 0.0042901531 0.0059683176 0.0075417205 0.0090529892 0.0104510010 0.0114142650 
32 64 0.0046007265 0.0087734586 0.0126247472 0.0160785844 0.0190461414 0.0217724214 0.0238734504 0.0255631970 0.0268280776 0.0274567891 
33 1 0.0033347606 0.0065066436 0.0095774029 0.0124589291 0.0150350397 0.0174823367 0.0194164615 0.0209942034 0.0221728268 0.0227337116 
33 2 0.0000472060 0.0002123188 0.0005364705 0.0010440520 0.0017239856 0.0026474858 0.0036689116 0.0048436136 0.0061998234 0.0074230974 
33 3 0.0002698627 0.0010396712 0.0022593943 0.0038106197 0.0055154051 0.0074132164 0.0091301119 0.0107321478 0.0121736335 0.0131375198 
33 4 0.0000669473 0.0002931660 0.0007249417 0.0013869377 0.0022601762 0.0034325688 0.0047184125 0.0061884910 0.0078784383 0.0093986060 
33 5 0.0000260053 0.0001003376 0.0002270695 0.0004135303 0.0006645334 0.0010253899 0.0014629381 0.0020266291 0.0027715849 0.0035440776 
33 6 0.0000020881 0.0000187332 0.0000715461 0.0001871915 0.0003882217 0.0007310627 0.0011953767 0.0018376884 0.0027295744 0.0036845051 
33 7 0.0000034217 0.0000257405 0.0000846838 0.0001962378 0.0003702993 0.0006441905 0.0009946498 0.0014607820 0.0020895609 0.0027496636 
33 8 0.0000030709 0.0000266632 0.0000991881 0.0002541303 0.0005184871 0.0009627386 0.0015577004 0.0023738442 0.0034995138 0.0046988858 
33 9 0.0000261982 0.0001072948 0.0002514137 0.0004625974 0.0007353375 0.0011004247 0.0015045994 0.0019740652 0.0025240561 0.0030273338 
33 10 0.0000009314 0.0000090279 0.0000368981 0.0001020486 0.0002206807 0.0004290068 0.0007145436 0.0011081502 0.0016449290 0.0022034854 
33 11 0.0000026329 0.0000214772 0.0000746639 0.0001783187 0.0003393299 0.0005843613 0.0008809255 0.0012478647 0.0016998497 0.0021298643 
33 12 0.0000015068 0.0000139708 0.0000549358 0.0001470480 0.0003096100 0.0005877868 0.0009613597 0.0014682385 0.0021506129 0.0028539075 
33 13 0.0000287855 0.0001119213 0.0002537076 0.0004606913 0.0007362271 0.0011278127 0.0015979588 0.0021989989 0.0029884651 0.0038035847 
33 14 0.0000023303 0.0000205277 0.0000774334 0.0002009551 0.0004146043 0.0007778710 0.0012689392 0.0019474349 0.0028887080 0.0038958803 
33 15 0.0000031234 0.0000245523 0.0000837770 0.0001995504 0.0003836819 0.0006761310 0.0010512891 0.0015496428 0.0022197688 0.0029207975 
33 16 0.0000034274 0.0000292572 0.0001075494 0.0002733343 0.0005546853 0.0010259025 0.0016556105 0.0025181455 0.0037064693 0.0049716007 
33 17 0.0011571537 0.0023092576 0.0034813837 0.0046453688 0.0057567796 0.0069031390 0.0079097461 0.0088553081 0.0097437708 0.0103924951 
33 18 0.0000157637 0.0000737140 0.0001949591 0.0003992528 0.0006956613 0.0011356598 0.0016706001 0.0023497797 0.0032252974 0.0041084004 
33 19 0.0000889487 0.0003548898 0.0008005596 0.0014036052 0.0021123503 0.0029641523 0.0038054085 0.0046756226 0.0055755226 0.0063028880 
33 20 0.0000226465 0.0001033874 0.0002678189 0.0005389124 0.0009256214 0.0014919322 0.0021733368 0.0030318210 0.0041318285 0.0052366767 
33 21 0.0000086251 0.0000344072 0.0000807182 0.0001532040 0.0002583057 0.0004238232 0.0006461765 0.0009653725 0.0014390964 0.0019863435 
33 22 0.0000006779 0.0000063953 0.0000258601 0.0000720225 0.0001594577 0.0003233844 0.0005683179 0.0009424574 0.0015186626 0.0021971869 
33 23 0.0000010893 0.0000085621 0.0000295515 0.0000722113 0.0001443775 0.0002691770 0.0004461656 0.0007081972 0.0011044443 0.0015670467 
33 24 0.0000010130 0.0000092712 0.0000365214 0.0000994818 0.0002162593 0.0004314300 0.0007485612 0.0012278519 0.0019595754 0.0028156759 
33 25 0.0000084039 0.0000354343 0.0000859060 0.0001645127 0.0002736838 0.0004332627 0.0006284845 0.0008813435 0.0012167988 0.0015654346 
33 26 0.0000003726 0.0000036784 0.0000154511 0.0000442903 0.0000999018 0.0002045735 0.0003595159 0.0005913925 0.0009376620 0.0013313531 
33 27 0.0000008058 0.0000068467 0.0000249464 0.0000627931 0.0001264203 0.0002324926 0.0003743094 0.0005694290 0.0008401877 0.0011306583 
33 28 0.0000005789 0.0000055294 0.0000225382 0.0000629089 0.0001387244 0.0002782283 0.0004809942 0.0007800996 0.0012214904 0.0017189401 
33 29 0.0000092489 0.0000364124 0.0000846386 0.0001596413 0.0002680687 0.0004387068 0.0006682143 0.0009985712 0.0014908142 0.0020619368 
33 30 0.0000007654 0.0000071168 0.0000284354 0.0000784442 0.0001724031 0.0003474778 0.0006078901 0.0010043853 0.0016135503 0.0023297661 
33 31 0.0000011976 0.0000092383 0.0000314538 0.0000761184 0.0001511854 0.0002805613 0.0004639027 0.0007356962 0.0011479098 0.0016309032 
33 32 0.0000011403 0.0000102880 0.0000400633 0.0001081495 0.0002334862 0.0004631117 0.0008001357 0.0013079556 0.0020814792 0.0029851351 
33 33 0.9551848686 0.9103144389 0.8642043175 0.8175614239 0.7715961919 0.7216303356 0.6741273425 0.6242317237 0.5690907537 0.5193928077 
33 34 0.0031275041 0.0064821849 0.0100509753 0.0136574508 0.0170824805 0.0205328280 0.0234528540 0.0260718983 0.0283908662 0.0299634622 
33 35 0.0239212589 0.0444023413 0.0617375798 0.0755100358 0.0855840970 0.0929488457 0.0968909526 0.0982753964 0.0970646417 0.0939674505 
33 36 0.0038838621 0.0080084649 0.0123748965 0.0167790373 0.0209617733 0.0251817254 0.0287629673 0.0319883137 0.0348626283 0.0368312721 
33 37 0.0021437070 0.0039685238 0.0056165651 0.0071223936 0.0084938770 0.0098903767 0.0111445585 0.0123947286 0.0137027935 0.0148201828 
33 38 0.0001010731 0.0004204933 0.0009896397 0.0018114088 0.0028461823 0.0041914550 0.0056443969 0.0073094941 0.0092656184 0.0110951665 
33 39 0.0002150686 0.0007622226 0.0015550292 0.0025134977 0.0035561077 0.0047539739 0.0059227654 0.0071566478 0.0085062955 0.0096981465 
33 40 0.0001311258 0.0005404911 0.0012635919 0.0023016115 0.0036036317 0.0052917657 0.0071116700 0.0091948394 0.0116402101 0.0139263833 
33 41 0.0029432990 0.0055881247 0.0080070690 0.0101578823 0.0119925213 0.0136684028 0.0149550105 0.0159882078 0.0167633061 0.0171531837 
33 42 0.0000860802 0.0003681570 0.0008824528 0.0016282143 0.0025536583 0.0037162688 0.0049070943 0.0061784836 0.0075368397 0.0086731735 
33 43 0.0002276196 0.0008479831 0.0017858873 0.0029304605 0.0041482829 0.0054737534 0.0066605834 0.0077734324 0.0088024476 0.0095343719 
33 44 0.0001143867 0.0004820391 0.0011417121 0.0020869065 0.0032498323 0.0047018052 0.0061829019 0.0077603898 0.0094439731 0.0108526799 
33 45 0.0022468322 0.0041436823 0.0058506561 0.0074093914 0.0088308737 0.0102819368 0.0115894539 0.0128977719 0.0142728277 0.0154529654 
33 46 0.0001101147 0.0004544021 0.0010623720 0.0019343990 0.0030274708 0.0044442614 0.0059718173 0.0077211747 0.0097763093 0.0116994571 
33 47 0.0002306379 0.0008108366 0.0016449194 0.0026486153 0.0037379148 0.0049885511 0.0062094086 0.0074999428 0.0089144308 0.0101665635 
33 48 0.0001425502 0.0005829614 0.0013542900 0.0024546944 0.0038291710 0.0056063753 0.0075194018 0.0097079160 0.0122772393 0.0146806892 
33 49 0.0000000000 0.0000000000 0.0000000000 0.0000000000 0.0000000000 0.0000000000 0.0000000000 0.0000000000 0.0000000000 0.0000000000 
33 50 0.0000121275 0.0000575279 0.0001545780 0.0003221165 0.0005717663 0.0009537380 0.0014334936 0.0020636156 0.0029063024 0.0037867709 
33 51 0.0000000000 0.0000000000 0.0000000000 0.0000000000 0.0000000000 0.0000000000 0.0000000000 0.0000000000 0.0000000000 0.0000000000 
33 52 0.0000183059 0.0000841809 0.0002201747 0.0004483773 0.0007808927 0.0012804598 0.0018990230 0.0027025927 0.0037676797 0.0048731880 
33 53 0.0000059430 0.0000234583 0.0000552935 0.0001071641 0.0001869096 0.0003212794 0.0005138686 0.0008064252 0.0012628264 0.0018108589 
33 54 0.0000006358 0.0000059833 0.0000242036 0.0000676448 0.0001507087 0.0003085312 0.0005480198 0.0009198211 0.0015021112 0.0021980348 
33 55 0.0000008156 0.0000063388 0.0000219344 0.0000544707 0.0001118233 0.0002161731 0.0003720067 0.0006139822 0.0009963464 0.0014587599 
33 56 0.0000009651 0.0000087917 0.0000345775 0.0000943473 0.0002060569 0.0004143088 0.0007255958 0.0012032081 0.0019440137 0.0028230768 
33 57 0.0000000000 0.0000000000 0.0000000000 0.0000000000 0.0000000000 0.0000000000 0.0000000000 0.0000000000 0.0000000000 0.0000000000 
33 58 0.0000002748 0.0000027738 0.0000119248 0.0000350182 0.0000809558 0.0001703989 0.0003074985 0.0005200085 0.0008492348 0.0012364425 
33 59 0.0000003650 0.0000031178 0.0000115069 0.0000296169 0.0000615716 0.0001186392 0.0002018112 0.0003283120 0.0005255653 0.0007631645 
33 60 0.0000004603 0.0000044489 0.0000183855 0.0000521270 0.0001169337 0.0002393434 0.0004223867 0.0007005517 0.0011244191 0.0016167820 
33 61 0.0000068516 0.0000278464 0.0000668411 0.0001301262 0.0002252502 0.0003806479 0.0005969317 0.0009178515 0.0014095022 0.0019928281 
33 62 0.0000006163 0.0000059580 0.0000246922 0.0000704152 0.0001592721 0.0003297349 0.0005893086 0.0009918377 0.0016194975 0.0023653303 
33 63 0.0000009565 0.0000075258 0.0000261408 0.0000645828 0.0001310341 0.0002490964 0.0004215520 0.0006846076 0.0010945582 0.0015858092 
33 64 0.0000009656 0.0000089638 0.0000358860 0.0000994125 0.0002196277 0.0004453239 0.0007833273 0.0013008580 0.0020996125 0.0030416922 
34 1 0.0000362362 0.0001632333 0.0004130392 0.0008052867 0.0013328024 0.0020531676 0.0028552012 0.0037845347 0.0048668147 0.0058516785 
34 2 0.0038292705 0.0071047542 0.0100711074 0.0127306245 0.0150283563 0.0171512235 0.0187955382 0.0201282577 0.0211472643 0.0216883640 
34 3 0.0000282599 0.0001290187 0.0003302719 0.0006502535 0.0010848631 0.0016831996 0.0023537051 0.0031346104 0.0040479513 0.0048818592 
34 4 0.0006905663 0.0024001938 0.0047768192 0.0074814637 0.0101929096 0.0129872558 0.0153658947 0.0174937452 0.0193672583 0.0206332411 
34 5 0.0000019325 0.0000174896 0.0000666311 0.0001727191 0.0003536676 0.0006557341 0.0010564310 0.0016005407 0.0023435167 0.0031285587 
34 6 0.0000365654 0.0001373660 0.0003103482 0.0005687254 0.0009178080 0.0014142854 0.0020041289 0.0027459889 0.0037022510 0.0046729930 
34 7 0.0000014959 0.0000137178 0.0000528534 0.0001383439 0.0002856387 0.0005337419 0.0008653803 0.0013185972 0.0019409278 0.0026013917 
34 8 0.0000133687 0.0000904910 0.0002716426 0.0005805150 0.0010203310 0.0016573311 0.0024162981 0.0033678208 0.0045878096 0.0058198163 
34 9 0.0000006836 0.0000066198 0.0000269646 0.0000743399 0.0001605443 0.0003125110 0.0005226155 0.0008160433 0.0012233459 0.0016555988 
34 10 0.0000364782 0.0001418410 0.0003227036 0.0005842701 0.0009198165 0.0013654938 0.0018540522 0.0024159105 0.0030690621 0.0036654181 
34 11 0.0000004867 0.0000048026 0.0000199186 0.0000558593 0.0001225198 0.0002421676 0.0004102660 0.0006483604 0.0009832155 0.0013425514 
34 12 0.0000109423 0.0000788320 0.0002456243 0.0005330893 0.0009347833 0.0014911276 0.0021124933 0.0028320958 0.0036701178 0.0044349469 
34 13 0.0000022030 0.0000197601 0.0000746214 0.0001918033 0.0003896987 0.0007169857 0.0011476247 0.0017284772 0.0025171541 0.0033470303 
34 14 0.0000399043 0.0001504481 0.0003411192 0.0006262865 0.0010104631 0.0015535424 0.0021937867 0.0029925570 0.0040138651 0.0050434954 
34 15 0.0000010474 0.0000098870 0.0000395147 0.0001076349 0.0002311252 0.0004497383 0.0007553722 0.0011896542 0.0018072884 0.0024815039 
34 16 0.0000148732 0.0001004653 0.0003011349 0.0006422716 0.0011257458 0.0018214234 0.0026441023 0.0036676324 0.0049699225 0.0062764266 
34 17 0.0000119239 0.0000558814 0.0001481109 0.0003041381 0.0005318187 0.0008724491 0.0012904462 0.0018264740 0.0025247582 0.0032356843 
34 18 0.0013386051 0.0025538419 0.0037275948 0.0048628285 0.0059349481 0.0070394116 0.0080170536 0.0089543513 0.0098731811 0.0105946830 
34 19 0.0000092196 0.0000437509 0.0001173002 0.0002433622 0.0004293358 0.0007101781 0.0010574412 0.0015054678 0.0020920879 0.0026916458 
34 20 0.0002347905 0.0008564260 0.0017886448 0.0029379290 0.0041905306 0.0056062558 0.0069418470 0.0082848734 0.0096604966 0.0107872601 
34 21 0.0000006158 0.0000058881 0.0000238868 0.0000663036 0.0001457186 0.0002923636 0.0005078531 0.0008314709 0.0013211906 0.0018888167 
34 22 0.0000122544 0.0000480321 0.0001137497 0.0002199734 0.0003766038 0.0006221444 0.0009449127 0.0013939760 0.0020364016 0.0027534447 
34 23 0.0000004733 0.0000045957 0.0000188953 0.0000530560 0.0001177314 0.0002382937 0.0004168108 0.0006865308 0.0010967576 0.0015740591 
34 24 0.0000044135 0.0000317184 0.0001011875 0.0002300741 0.0004303775 0.0007492171 0.0011679575 0.0017466569 0.0025676672 0.0034773171 
34 25 0.0000003200 0.0000032083 0.0000135573 0.0000388558 0.0000873158 0.0001776729 0.0003100343 0.0005060171 0.0007954687 0.0011212576 
34 26 0.0000116878 0.0000466042 0.0001092546 0.0002053626 0.0003381887 0.0005317879 0.0007678939 0.0010728974 0.0014772055 0.0018982773 
34 27 0.0000002405 0.0000024389 0.0000104179 0.0000301647 0.0000684306 0.0001405967 0.0002474470 0.0004072431 0.0006455935 0.0009162453 
34 28 0.0000034205 0.0000257092 0.0000839163 0.0001915736 0.0003544109 0.0006016820 0.0009075230 0.0013028813 0.0018241048 0.0023630154 
34 29 0.0000006904 0.0000064480 0.0000256631 0.0000702182 0.0001528137 0.0003045785 0.0005273739 0.0008625403 0.0013715275 0.0019639280 
34 30 0.0000132673 0.0000518060 0.0001225230 0.0002367670 0.0004049353 0.0006677621 0.0010119879 0.0014891812 0.0021696049 0.0029271842 
34 31 0.0000005300 0.0000050165 0.0000202015 0.0000558631 0.0001227235 0.0002468472 0.0004306668 0.0007091965 0.0011347715 0.0016323882 
34 32 0.0000048724 0.0000347027 0.0001100595 0.0002491893 0.0004645352 0.0008059220 0.0012524839 0.0018673820 0.0027369026 0.0036979391 
34 33 0.0025374080 0.0052591292 0.0081545620 0.0110805696 0.0138593666 0.0166587043 0.0190277812 0.0211526656 0.0230340916 0.0243099708 
34 34 0.9360136928 0.8781064113 0.8228877794 0.7701822555 0.7205780381 0.6687159194 0.6210118401 0.5722698370 0.5197174318 0.4732951308 
34 35 0.0021522659 0.0044737924 0.0069516810 0.0094598532 0.0118427595 0.0142418464 0.0162692167 0.0180833391 0.0196834831 0.0207621410 
34 36 0.0404235307 0.0705808107 0.0933294656 0.1096110769 0.1203475570 0.1272386036 0.1301090685 0.1300727113 0.1271933517 0.1226251042 
34 37 0.0000950342 0.0003955484 0.0009254226 0.0016768811 0.0026029861 0.0037792114 0.0050210891 0.0064154684 0.0080229778 0.0095036019 
34 38 0.0024981291 0.0045028241 0.0063086306 0.0079954499 0.0095751028 0.0112261401 0.0127415426 0.0142790760 0.0159144636 0.0173327275 
34 39 0.0000789728 0.0003300570 0.0007745640 0.0014066820 0.0021871275 0.0031795977 0.0042283518 0.0054065527 0.0067653784 0.0080172692 
34 40 0.0005414740 0.0017996326 0.0034952050 0.0054368516 0.0074640999 0.0097182206 0.0118620231 0.0140823254 0.0164759178 0.0185699818 
34 41 0.0000772954 0.0003308734 0.0007892228 0.0014441347 0.0022428517 0.0032277605 0.0042185424 0.0052592312 0.0063544134 0.0072592976 
34 42 0.0034222188 0.0062523012 0.0087293883 0.0108854589 0.0127094945 0.0143764026 0.0156682788 0.0167298598 0.0175705998 0.0180539324 
34 43 0.0000632870 0.0002723808 0.0006526711 0.0011987160 0.0018671410 0.0026937702 0.0035271677 0.0044040567 0.0053283331 0.0060932043 
34 44 0.0005976587 0.0020429157 0.0040067579 0.0062034434 0.0083845325 0.0106291785 0.0125540195 0.0143046255 0.0158921840 0.0170157304 
34 45 0.0001038691 0.0004288427 0.0009966545 0.0017963198 0.0027768199 0.0040174928 0.0053241404 0.0067891283 0.0084770150 0.0100318795 
34 46 0.0026177516 0.0047041598 0.0065813956 0.0083371973 0.0099851454 0.0117120944 0.0133014319 0.0149181661 0.0166424116 0.0181415769 
34 47 0.0000864037 0.0003581004 0.0008344213 0.0015065858 0.0023317517 0.0033767556 0.0044780903 0.0057136971 0.0071383337 0.0084516556 
34 48 0.0005778618 0.0019076415 0.0036894791 0.0057243840 0.0078471593 0.0102080129 0.0124552575 0.0147855293 0.0173014996 0.0195061881 
34 49 0.0000000000 0.0000000000 0.0000000000 0.0000000000 0.0000000000 0.0000000000 0.0000000000 0.0000000000 0.0000000000 0.0000000000 
34 50 0.0014132781 0.0027046904 0.0039636404 0.0051943726 0.0063686972 0.0075889176 0.0086747446 0.0097162256 0.0107309677 0.0115169232 
34 51 0.0000000000 0.0000000000 0.0000000000 0.0000000000 0.0000000000 0.0000000000 0.0000000000 0.0000000000 0.0000000000 0.0000000000 
34 52 0.0002518061 0.0009216243 0.0019319202 0.0031850260 0.0045582710 0.0061167765 0.0075894772 0.0090675182 0.0105710658 0.0117878310 
34 53 0.0000006282 0.0000060005 0.0000243355 0.0000675864 0.0001487362 0.0002990618 0.0005208018 0.0008551944 0.0013635575 0.0019554302 
34 54 0.0000131168 0.0000514345 0.0001219895 0.0002362726 0.0004048693 0.0006687865 0.0010146616 0.0014939773 0.0021766514 0.0029356416 
34 55 0.0000004879 0.0000047246 0.0000193862 0.0000543819 0.0001206832 0.0002445244 0.0004284347 0.0007072903 0.0011331906 0.0016308262 
34 56 0.0000047656 0.0000342100 0.0001090875 0.0002479758 0.0004636479 0.0008062796 0.0012548769 0.0018724573 0.0027448575 0.0037077317 
34 57 0.0000000000 0.0000000000 0.0000000000 0.0000000000 0.0000000000 0.0000000000 0.0000000000 0.0000000000 0.0000000000 0.0000000000 
34 58 0.0000127969 0.0000517596 0.0001231555 0.0002346516 0.0003904396 0.0006180190 0.0008936432 0.0012444514 0.0016994874 0.0021622386 
34 59 0.0000001290 0.0000013116 0.0000056712 0.0000167848 0.0000392780 0.0000842988 0.0001558890 0.0002718621 0.0004611220 0.0006955280 
34 60 0.0000037927 0.0000288947 0.0000955121 0.0002203393 0.0004105733 0.0006996145 0.0010546072 0.0015071635 0.0020918450 0.0026830184 
34 61 0.0000004779 0.0000046959 0.0000196812 0.0000565559 0.0001285835 0.0002672153 0.0004787160 0.0008069572 0.0013187325 0.0019263963 
34 62 0.0000145126 0.0000577505 0.0001388088 0.0002713605 0.0004669234 0.0007706275 0.0011633909 0.0016990801 0.0024488053 0.0032691921 
34 63 0.0000003493 0.0000034879 0.0000148645 0.0000434268 0.0001002580 0.0002115002 0.0003836259 0.0006538210 0.0010791317 0.0015877413 
34 64 0.0000053827 0.0000389956 0.0001252914 0.0002860690 0.0005352633 0.0009279883 0.0014357786 0.0021244573 0.0030812615 0.0041213046 
35 1 0.0003331970 0.0012779529 0.0027649798 0.0046439074 0.0066964183 0.0089683316 0.0110127780 0.0129108773 0.0146091786 0.0157369189 
35 2 0.0000454672 0.0002064630 0.0005255920 0.0010287074 0.0017057538 0.0026282295 0.0036505997 0.0048278042 0.0061877625 0.0074145855 
35 3 0.0027968687 0.0054263830 0.0079565683 0.0103290000 0.0124572815 0.0144923063 0.0161144193 0.0174514292 0.0184655908 0.0189633995 
35 4 0.0000648254 0.0002861654 0.0007121706 0.0013692288 0.0022394939 0.0034111829 0.0046985857 0.0061719977 0.0078666536 0.0093911358 
35 5 0.0000042945 0.0000321011 0.0001048688 0.0002413019 0.0004523954 0.0007821420 0.0012016405 0.0017571690 0.0025039700 0.0032860683 
35 6 0.0000018057 0.0000167172 0.0000654600 0.0001746437 0.0003676392 0.0007010001 0.0011567253 0.0017914830 0.0026775875 0.0036299402 
35 7 0.0000183403 0.0000706777 0.0001613789 0.0002987663 0.0004897864 0.0007729240 0.0011249562 0.0015872780 0.0022076571 0.0028580402 
35 8 0.0000026866 0.0000239679 0.0000911709 0.0002377981 0.0004919486 0.0009242890 0.0015085626 0.0023153915 0.0034340176 0.0046303326 
35 9 0.0000035176 0.0000284082 0.0000977245 0.0002309499 0.0004351393 0.0007418597 0.0011086538 0.0015575576 0.0021045895 0.0026198693 
35 10 0.0000008564 0.0000084532 0.0000350606 0.0000980917 0.0002139950 0.0004190580 0.0007016722 0.0010928144 0.0016278876 0.0021858852 
35 11 0.0000185505 0.0000757885 0.0001782306 0.0003308986 0.0005326100 0.0008097348 0.0011245678 0.0014991483 0.0019483623 0.0023681651 
35 12 0.0000013980 0.0000131597 0.0000524060 0.0001417158 0.0003007596 0.0005748254 0.0009447957 0.0014487059 0.0021290987 0.0028318218 
35 13 0.0000041556 0.0000317139 0.0001055265 0.0002464473 0.0004671378 0.0008144013 0.0012577570 0.0018455579 0.0026356301 0.0034624627 
35 14 0.0000016871 0.0000162010 0.0000650823 0.0001767629 0.0003766743 0.0007248012 0.0012030532 0.0018710635 0.0028051155 0.0038098433 
35 15 0.0000211708 0.0000847756 0.0001975028 0.0003669266 0.0005965859 0.0009261967 0.0013236664 0.0018325867 0.0025013459 0.0031918681 
35 16 0.0000025927 0.0000237105 0.0000918700 0.0002428574 0.0005071805 0.0009597607 0.0015737877 0.0024235727 0.0036031992 0.0048654785 
35 17 0.0001111716 0.0004413716 0.0009905581 0.0017279568 0.0025882240 0.0036148196 0.0046221138 0.0056580013 0.0067231216 0.0075794166 
35 18 0.0000152394 0.0000718561 0.0001913019 0.0003937454 0.0006886209 0.0011275009 0.0016619748 0.0023412362 0.0032173592 0.0041012887 
35 19 0.0009687809 0.0019183920 0.0028745740 0.0038199374 0.0047235150 0.0056604425 0.0064898833 0.0072767455 0.0080250586 0.0085791509 
35 20 0.0000220063 0.0001011656 0.0002635269 0.0005325592 0.0009176280 0.0014828245 0.0021638660 0.0030226113 0.0041234591 0.0052293408 
35 21 0.0000013872 0.0000108251 0.0000370536 0.0000897594 0.0001779823 0.0003291260 0.0005418855 0.0008551234 0.0013267749 0.0018757842 
35 22 0.0000005898 0.0000057351 0.0000237545 0.0000674154 0.0001514263 0.0003108448 0.0005511654 0.0009206506 0.0014925653 0.0021684359 
35 23 0.0000060627 0.0000240553 0.0000567288 0.0001092548 0.0001879916 0.0003161868 0.0004932675 0.0007529463 0.0011447725 0.0016026207 
35 24 0.0000008915 0.0000083759 0.0000337088 0.0000934067 0.0002057813 0.0004152260 0.0007265592 0.0012000539 0.0019264867 0.0027793579 
35 25 0.0000010951 0.0000092269 0.0000333001 0.0000829657 0.0001653087 0.0003006120 0.0004789824 0.0007211306 0.0010526465 0.0014039434 
35 26 0.0000003312 0.0000033527 0.0000143743 0.0000418760 0.0000956367 0.0001978880 0.0003504138 0.0005799548 0.0009242200 0.0013168162 
35 27 0.0000059167 0.0000247366 0.0000598630 0.0001152521 0.0001938832 0.0003120856 0.0004609666 0.0006591583 0.0009290456 0.0012158192 
35 28 0.0000005223 0.0000050927 0.0000211200 0.0000597786 0.0001332664 0.0002697741 0.0004695895 0.0007658794 0.0012048886 0.0017010668 
35 29 0.0000015167 0.0000116203 0.0000392507 0.0000942026 0.0001856475 0.0003419010 0.0005618547 0.0008863219 0.0013765848 0.0019495652 
35 30 0.0000006642 0.0000063635 0.0000260482 0.0000732544 0.0001634158 0.0003335480 0.0005889641 0.0009804796 0.0015851168 0.0022985828 
35 31 0.0000065098 0.0000255327 0.0000597533 0.0001144802 0.0001962575 0.0003291645 0.0005127125 0.0007822405 0.0011900683 0.0016682754 
35 32 0.0000010005 0.0000092648 0.0000368685 0.0001012918 0.0002217347 0.0004450691 0.0007758004 0.0012774075 0.0020453400 0.0029456485 
35 33 0.0283104037 0.0525494170 0.0730653773 0.0893648452 0.1012873256 0.1100033808 0.1146687974 0.1163072633 0.1148743558 0.1112088827 
35 34 0.0031395366 0.0065259754 0.0101405015 0.0137992025 0.0172751765 0.0207747535 0.0237321031 0.0263783854 0.0287125350 0.0302859867 
35 35 0.9525739601 0.9054047990 0.8572886302 0.8089941460 0.7617660876 0.7108146193 0.6627155751 0.6125105546 0.5573519088 0.5078819619 
35 36 0.0038986932 0.0080619191 0.0124834777 0.0169502384 0.0211938822 0.0254726042 0.0290983732 0.0323562042 0.0352486075 0.0372182275 
35 37 0.0002557652 0.0009078803 0.0018539442 0.0029978840 0.0042414248 0.0056683585 0.0070584694 0.0085235340 0.0101232110 0.0115335412 
35 38 0.0000909068 0.0003860339 0.0009237928 0.0017135124 0.0027204631 0.0040422255 0.0054801717 0.0071370419 0.0090920179 0.0109264560 
35 39 0.0017887788 0.0032810704 0.0046141697 0.0058295429 0.0069414755 0.0080838239 0.0091210627 0.0101666391 0.0112731097 0.0122279009 
35 40 0.0001184847 0.0004978244 0.0011822992 0.0021809948 0.0034489495 0.0051083505 0.0069099662 0.0089831424 0.0114271893 0.0137194148 
35 41 0.0002836109 0.0010535381 0.0022122646 0.0036195496 0.0051096289 0.0067231036 0.0081599109 0.0094989888 0.0107273866 0.0115917390 
35 42 0.0000788218 0.0003432351 0.0008348320 0.0015582556 0.0024657324 0.0036151933 0.0047998435 0.0060704905 0.0074331907 0.0085765359 
35 43 0.0024669646 0.0046537264 0.0066359994 0.0083914727 0.0098893721 0.0112629380 0.0123245721 0.0131853072 0.0138412706 0.0141820615 
35 44 0.0001054034 0.0004514765 0.0010837584 0.0020023018 0.0031440373 0.0045807402 0.0060549035 0.0076319203 0.0093210432 0.0107383295 
35 45 0.0002732325 0.0009626081 0.0019555577 0.0031513021 0.0044487643 0.0059371200 0.0073882534 0.0089200972 0.0105965830 0.0120785923 
35 46 0.0000989207 0.0004166929 0.0009905889 0.0018279119 0.0028908852 0.0042822533 0.0057936058 0.0075340955 0.0095880377 0.0115165283 
35 47 0.0018742220 0.0034243334 0.0048043322 0.0060622989 0.0072152896 0.0084033063 0.0094858065 0.0105811317 0.0117451550 0.0127539227 
35 48 0.0001286350 0.0005362751 0.0012656514 0.0023234303 0.0036609982 0.0054070692 0.0073002828 0.0094779864 0.0120459143 0.0144559704 
35 49 0.0000000000 0.0000000000 0.0000000000 0.0000000000 0.0000000000 0.0000000000 0.0000000000 0.0000000000 0.0000000000 0.0000000000 
35 50 0.0000121662 0.0000578314 0.0001555821 0.0003243740 0.0005757745 0.0009600720 0.0014422036 0.0020746967 0.0029195218 0.0038012642 
35 51 0.0000000000 0.0000000000 0.0000000000 0.0000000000 0.0000000000 0.0000000000 0.0000000000 0.0000000000 0.0000000000 0.0000000000 
35 52 0.0000183635 0.0000846166 0.0002215744 0.0004514522 0.0007862559 0.0012888081 0.0019103765 0.0027169074 0.0037846291 0.0048916774 
35 53 0.0000010298 0.0000079498 0.0000272874 0.0000671880 0.0001368351 0.0002625304 0.0004491238 0.0007376514 0.0011921720 0.0017407047 
35 54 0.0000005600 0.0000054227 0.0000224314 0.0000637876 0.0001439987 0.0002980491 0.0005336449 0.0009014707 0.0014800320 0.0021735892 
35 55 0.0000041661 0.0000163504 0.0000388304 0.0000766808 0.0001370768 0.0002423341 0.0003971345 0.0006366419 0.0010153872 0.0014743305 
35 56 0.0000008591 0.0000080208 0.0000321796 0.0000892003 0.0001972068 0.0004006283 0.0007069889 0.0011796227 0.0019158101 0.0027919842 
35 57 0.0000000000 0.0000000000 0.0000000000 0.0000000000 0.0000000000 0.0000000000 0.0000000000 0.0000000000 0.0000000000 0.0000000000 
35 58 0.0000002645 0.0000026964 0.0000116811 0.0000345009 0.0000800930 0.0001691316 0.0003058784 0.0005181028 0.0008471489 0.0012343188 
35 59 0.0000032672 0.0000138293 0.0000338215 0.0000657586 0.0001119376 0.0001836946 0.0002789619 0.0004153223 0.0006194199 0.0008593111 
35 60 0.0000004429 0.0000043217 0.0000179957 0.0000513184 0.0001156095 0.0002374285 0.0004199649 0.0006977242 0.0011213373 0.0016136475 
35 61 0.0000012037 0.0000094300 0.0000325683 0.0000799432 0.0001611454 0.0003042799 0.0005119752 0.0008271042 0.0013160414 0.0019000145 
35 62 0.0000005539 0.0000054675 0.0000230595 0.0000667135 0.0001526366 0.0003191315 0.0005745634 0.0009728490 0.0015965369 0.0023398617 
35 63 0.0000047931 0.0000193525 0.0000467566 0.0000925816 0.0001639138 0.0002844116 0.0004567397 0.0007177205 0.0011239266 0.0016112161 
35 64 0.0000008736 0.0000082602 0.0000336016 0.0000943402 0.0002106885 0.0004312510 0.0007639778 0.0012761734 0.0020700021 0.0030090263 
36 1 0.0000387625 0.0001709845 0.0004262196 0.0008222303 0.0013508828 0.0020694742 0.0028674409 0.0037909662 0.0048663131 0.0058455157 
36 2 0.0005226326 0.0018297256 0.0036654365 0.0057737715 0.0079042236 0.0101154555 0.0120098721 0.0137148266 0.0152261981 0.0162558754 
36 3 0.0000304245 0.0001357464 0.0003418629 0.0006653703 0.0011012782 0.0016984181 0.0023656802 0.0031417754 0.0040492556 0.0048783027 
36 4 0.0048512407 0.0090645991 0.0128911999 0.0163040261 0.0192251122 0.0218933344 0.0239347864 0.0255675832 0.0267939158 0.0274251272 
36 5 0.0000024050 0.0000204998 0.0000749238 0.0001886166 0.0003783065 0.0006900144 0.0010989325 0.0016498450 0.0023975890 0.0031843205 
36 6 0.0000099058 0.0000677083 0.0002052063 0.0004424466 0.0007837297 0.0012823480 0.0018805959 0.0026346686 0.0036057045 0.0045894135 
36 7 0.0000018780 0.0000161625 0.0000596184 0.0001513706 0.0003059121 0.0005620648 0.0009006171 0.0013596015 0.0019860251 0.0026479932 
36 8 0.0000584059 0.0002184083 0.0004836767 0.0008624876 0.0013531362 0.0020260574 0.0028029371 0.0037590937 0.0049705489 0.0061851626 
36 9 0.0000007851 0.0000073121 0.0000289734 0.0000783360 0.0001668784 0.0003214118 0.0005336165 0.0008286202 0.0012367766 0.0016690385 
36 10 0.0000074967 0.0000550501 0.0001747205 0.0003857241 0.0006865765 0.0011107998 0.0015918516 0.0021559648 0.0028201343 0.0034316614 
36 11 0.0000005644 0.0000053363 0.0000214821 0.0000590004 0.0001275471 0.0002493043 0.0004191673 0.0006586269 0.0009942755 0.0013536962 
36 12 0.0000576919 0.0002233075 0.0005003450 0.0008865512 0.0013633581 0.0019739533 0.0026223939 0.0033487707 0.0041739682 0.0049135785 
36 13 0.0000027424 0.0000231657 0.0000839288 0.0002095158 0.0004169703 0.0007546873 0.0011941222 0.0017821661 0.0025757918 0.0034073252 
36 14 0.0000111031 0.0000756918 0.0002288950 0.0004921499 0.0008686516 0.0014145783 0.0020641288 0.0028760846 0.0039131391 0.0049564780 
36 15 0.0000012436 0.0000112253 0.0000434529 0.0001156602 0.0002442533 0.0004689651 0.0007802233 0.0012195562 0.0018411668 0.0025172556 
36 16 0.0000637501 0.0002390494 0.0005307892 0.0009477648 0.0014864411 0.0022211440 0.0030632464 0.0040917233 0.0053846205 0.0066721346 
36 17 0.0000127060 0.0000584831 0.0001529776 0.0003111552 0.0005404354 0.0008819807 0.0013000096 0.0018353150 0.0025321901 0.0032416008 
36 18 0.0001748457 0.0006429824 0.0013534221 0.0022391525 0.0032141425 0.0043259737 0.0053830559 0.0064531344 0.0075560470 0.0084644517 
36 19 0.0000098890 0.0000460042 0.0001215652 0.0002495840 0.0004370665 0.0007188481 0.0010662707 0.0015137856 0.0020992704 0.0026975524 
36 20 0.0017026627 0.0032850438 0.0048283031 0.0063192735 0.0077163940 0.0091392868 0.0103829065 0.0115603418 0.0126997485 0.0135834133 
36 21 0.0000007638 0.0000069040 0.0000269066 0.0000725501 0.0001561391 0.0003080306 0.0005286901 0.0008573612 0.0013515886 0.0019218809 
36 22 0.0000032056 0.0000232858 0.0000751280 0.0001727169 0.0003263574 0.0005737133 0.0009015745 0.0013579221 0.0020090693 0.0027334877 
36 23 0.0000005925 0.0000054203 0.0000213633 0.0000581925 0.0001263456 0.0002513087 0.0004341884 0.0007081957 0.0011222702 0.0016018674 
36 24 0.0000197104 0.0000774140 0.0001804338 0.0003398116 0.0005646706 0.0009035295 0.0013351242 0.0019213612 0.0027442551 0.0036503883 
36 25 0.0000003899 0.0000037015 0.0000150469 0.0000419552 0.0000924721 0.0001853392 0.0003200585 0.0005181931 0.0008093665 0.0011359871 
36 26 0.0000022940 0.0000175646 0.0000584176 0.0001358095 0.0002554920 0.0004410046 0.0006745883 0.0009810711 0.0013903792 0.0018178339 
36 27 0.0000002969 0.0000028391 0.0000116326 0.0000327051 0.0000726792 0.0001469493 0.0002557977 0.0004174413 0.0006572991 0.0009287082 
36 28 0.0000185911 0.0000742717 0.0001724180 0.0003181789 0.0005121616 0.0007842370 0.0011048127 0.0015071863 0.0020275762 0.0025594588 
36 29 0.0000008558 0.0000075533 0.0000288820 0.0000767786 0.0001636511 0.0003207685 0.0005488418 0.0008891899 0.0014028365 0.0019980280 
36 30 0.0000035638 0.0000256330 0.0000821364 0.0001878479 0.0003534145 0.0006186348 0.0009685341 0.0014535702 0.0021432156 0.0029084913 
36 31 0.0000006629 0.0000059087 0.0000228127 0.0000612114 0.0001316009 0.0002601739 0.0004484123 0.0007313100 0.0011608433 0.0016608568 
36 32 0.0000213504 0.0000835029 0.0001942368 0.0003653732 0.0006064356 0.0009687556 0.0014287317 0.0020514598 0.0029228689 0.0038801384 
36 33 0.0025176794 0.0051914167 0.0080219172 0.0108768622 0.0135882834 0.0163238294 0.0186453371 0.0207361386 0.0225993867 0.0238755417 
36 34 0.0322981964 0.0563937105 0.0745697706 0.0875786955 0.0961570886 0.1016629997 0.1039564865 0.1039274370 0.1016268432 0.0979768363 
36 35 0.0021354709 0.0044158368 0.0068377018 0.0092843257 0.0116087394 0.0139523666 0.0159383452 0.0177227893 0.0193070739 0.0203859131 
36 36 0.9405498269 0.8861816100 0.8337662854 0.7831882379 0.7350999701 0.6843427995 0.6372555189 0.5887886510 0.5361810943 0.4894510625 
36 37 0.0001099098 0.0004420935 0.0010087202 0.0017942242 0.0027472172 0.0039438034 0.0051967036 0.0065950045 0.0081994445 0.0096721879 
36 38 0.0004304872 0.0014295847 0.0027757888 0.0043183375 0.0059306111 0.0077255888 0.0094348781 0.0112071850 0.0131198340 0.0147945980 
36 39 0.0000915867 0.0003696263 0.0008455140 0.0015067756 0.0023102904 0.0033202754 0.0043785520 0.0055601931 0.0069164654 0.0081616579 
36 40 0.0031962061 0.0058360817 0.0082318137 0.0104571929 0.0125170544 0.0146404187 0.0165631717 0.0184908382 0.0205190495 0.0222624293 
36 41 0.0000876807 0.0003630188 0.0008453726 0.0015204186 0.0023324214 0.0033240915 0.0043149892 0.0053509836 0.0064374866 0.0073330977 
36 42 0.0004478279 0.0015419055 0.0030443782 0.0047416898 0.0064420876 0.0082068257 0.0097322457 0.0111303574 0.0124093498 0.0133237262 
36 43 0.0000721022 0.0002997810 0.0007007225 0.0012642415 0.0019443470 0.0027771103 0.0036108995 0.0044840100 0.0054010278 0.0061580301 
36 44 0.0043319786 0.0079679856 0.0111625737 0.0139325951 0.0162570557 0.0183588768 0.0199684995 0.0212740915 0.0222907281 0.0228601174 
36 45 0.0001202469 0.0004797407 0.0010872836 0.0019235129 0.0029327337 0.0041950389 0.0055133095 0.0069823284 0.0086667825 0.0102131092 
36 46 0.0004617041 0.0015217585 0.0029405051 0.0045604343 0.0062509773 0.0081324299 0.0099247624 0.0117847379 0.0137944189 0.0155565728 
36 47 0.0001002914 0.0004013508 0.0009115329 0.0016148933 0.0024645800 0.0035280670 0.0046393484 0.0058784285 0.0073001739 0.0086062417 
36 48 0.0033511640 0.0061015669 0.0085941609 0.0109116263 0.0130609317 0.0152819789 0.0172984953 0.0193254512 0.0214639720 0.0233070133 
36 49 0.0000000000 0.0000000000 0.0000000000 0.0000000000 0.0000000000 0.0000000000 0.0000000000 0.0000000000 0.0000000000 0.0000000000 
36 50 0.0001885253 0.0006957755 0.0014701651 0.0024415275 0.0035165111 0.0047470475 0.0059182665 0.0071006693 0.0083096645 0.0092921587 
36 51 0.0000000000 0.0000000000 0.0000000000 0.0000000000 0.0000000000 0.0000000000 0.0000000000 0.0000000000 0.0000000000 0.0000000000 
36 52 0.0017981513 0.0034802595 0.0051350462 0.0067494918 0.0082767104 0.0098447429 0.0112222731 0.0125273203 0.0137830854 0.0147441983 
36 53 0.0000007883 0.0000070978 0.0000275980 0.0000743480 0.0001600520 0.0003161495 0.0005436334 0.0008837035 0.0013972041 0.0019921812 
36 54 0.0000034813 0.0000252462 0.0000813669 0.0001868933 0.0003527586 0.0006190733 0.0009707575 0.0014581558 0.0021503651 0.0029173207 
36 55 0.0000006173 0.0000056167 0.0000220530 0.0000599364 0.0001300189 0.0002586794 0.0004474098 0.0007310524 0.0011613077 0.0016615946 
36 56 0.0000211008 0.0000828849 0.0001933922 0.0003646855 0.0006065385 0.0009706421 0.0014331615 0.0020590595 0.0029337819 0.0038931471 
36 57 0.0000000000 0.0000000000 0.0000000000 0.0000000000 0.0000000000 0.0000000000 0.0000000000 0.0000000000 0.0000000000 0.0000000000 
36 58 0.0000025606 0.0000198835 0.0000669989 0.0001574350 0.0002983049 0.0005166297 0.0007893194 0.0011417602 0.0016024480 0.0020724286 
36 59 0.0000001528 0.0000014855 0.0000062184 0.0000179817 0.0000413871 0.0000876622 0.0001606132 0.0002780606 0.0004688114 0.0007042637 
36 60 0.0000203557 0.0000824363 0.0001940173 0.0003624961 0.0005890665 0.0009076622 0.0012807360 0.0017424895 0.0023272266 0.0029109646 
36 61 0.0000005700 0.0000053729 0.0000218274 0.0000612650 0.0001368594 0.0002802947 0.0004968401 0.0008303172 0.0013470874 0.0019579879 
36 62 0.0000039634 0.0000290057 0.0000941609 0.0002171020 0.0004097500 0.0007162101 0.0011154240 0.0016599637 0.0024200113 0.0032489446 
36 63 0.0000004187 0.0000040020 0.0000165109 0.0000470811 0.0001067533 0.0002218829 0.0003981505 0.0006726996 0.0011022193 0.0016136006 
36 64 0.0000233535 0.0000929970 0.0002195915 0.0004175345 0.0006970727 0.0011148219 0.0016388148 0.0023370535 0.0032963160 0.0043320508 
37 1 0.0000270043 0.0001041027 0.0002352424 0.0004275221 0.0006853689 0.0010547880 0.0015017077 0.0020770310 0.0028378746 0.0036282330 
37 2 0.0000026521 0.0000239009 0.0000906880 0.0002339889 0.0004766286 0.0008782247 0.0014061435 0.0021165765 0.0030778778 0.0040855035 
37 3 0.0000035738 0.0000268284 0.0000879610 0.0002029901 0.0003814906 0.0006611634 0.0010181716 0.0014928121 0.0021338805 0.0028084903 
37 4 0.0000044344 0.0000373260 0.0001345629 0.0003341176 0.0006614433 0.0011904509 0.0018738339 0.0027818246 0.0039982361 0.0052641498 
37 5 0.0029534906 0.0053268628 0.0073214952 0.0089927986 0.0103693590 0.0116103382 0.0125719664 0.0133730110 0.0140293195 0.0144342656 
37 6 0.0001907282 0.0007389428 0.0016137019 0.0027366868 0.0039898964 0.0054227693 0.0067768898 0.0081294153 0.0094928043 0.0105820607 
37 7 0.0002261221 0.0007935832 0.0016001336 0.0025478350 0.0035379044 0.0046127775 0.0055870791 0.0065264456 0.0074404611 0.0081448075 
37 8 0.0002704307 0.0010212741 0.0021860147 0.0036497466 0.0052574451 0.0070729389 0.0087721820 0.0104567834 0.0121440939 0.0134850476 
37 9 0.0000097854 0.0000386491 0.0000889882 0.0001644030 0.0002679583 0.0004207993 0.0006122202 0.0008680409 0.0012204519 0.0016009468 
37 10 0.0000010180 0.0000092744 0.0000359105 0.0000950531 0.0001989666 0.0003776117 0.0006208782 0.0009585590 0.0014284446 0.0019321104 
37 11 0.0000009697 0.0000077333 0.0000268872 0.0000655969 0.0001297579 0.0002368528 0.0003818536 0.0005854310 0.0008755581 0.0011957792 
37 12 0.0000017454 0.0000150758 0.0000557179 0.0001417633 0.0002872728 0.0005296715 0.0008516792 0.0012901773 0.0018908561 0.0025272564 
37 13 0.0000644634 0.0002322368 0.0004959847 0.0008582300 0.0013145202 0.0019234547 0.0026036114 0.0034068303 0.0043720710 0.0052853241 
37 14 0.0000092663 0.0000730652 0.0002454549 0.0005673082 0.0010479378 0.0017536953 0.0025834665 0.0035896784 0.0048163870 0.0059853976 
37 15 0.0000068380 0.0000494151 0.0001572505 0.0003529537 0.0006442677 0.0010773437 0.0015970180 0.0022420665 0.0030481338 0.0038335108 
37 16 0.0000145812 0.0001091560 0.0003526549 0.0007913222 0.0014296040 0.0023485074 0.0034130470 0.0046898687 0.0062328987 0.0076938418 
37 17 0.0000089876 0.0000358822 0.0000842071 0.0001597526 0.0002690199 0.0004405955 0.0006705338 0.0010001182 0.0014888610 0.0020532424 
37 18 0.0000008633 0.0000082243 0.0000332510 0.0000918947 0.0002008483 0.0004000554 0.0006895359 0.0011192292 0.0017615438 0.0024977912 
37 19 0.0000011418 0.0000089685 0.0000308971 0.0000752917 0.0001500729 0.0002789120 0.0004611912 0.0007307854 0.0011384728 0.0016146692 
37 20 0.0000014674 0.0000131020 0.0000503199 0.0001335602 0.0002829397 0.0005488128 0.0009274842 0.0014812329 0.0022992626 0.0032289745 
37 21 0.0010297015 0.0019032454 0.0026797440 0.0033741017 0.0039938260 0.0046154645 0.0051698508 0.0057235578 0.0063097051 0.0068205004 
37 22 0.0000641097 0.0002590235 0.0005917132 0.0010516720 0.0016073790 0.0023019623 0.0030265185 0.0038335902 0.0047602155 0.0056137906 
37 23 0.0000749319 0.0002732685 0.0005733602 0.0009513742 0.0013779253 0.0018846694 0.0023943418 0.0029477499 0.0035711854 0.0041381349 
37 24 0.0000920362 0.0003632590 0.0008137450 0.0014230364 0.0021465892 0.0030384454 0.0039586385 0.0049750093 0.0061338847 0.0071958606 
37 25 0.0000031535 0.0000128899 0.0000309997 0.0000605157 0.0001052968 0.0001792943 0.0002832232 0.0004381615 0.0006756506 0.0009566867 
37 26 0.0000003458 0.0000032453 0.0000130708 0.0000363211 0.0000803957 0.0001633474 0.0002880453 0.0004799184 0.0007778053 0.0011311408 
37 27 0.0000003026 0.0000025618 0.0000095282 0.0000250287 0.0000534660 0.0001063424 0.0001859839 0.0003097436 0.0005046449 0.0007392075 
37 28 0.0000005866 0.0000052633 0.0000203379 0.0000544662 0.0001168047 0.0002304633 0.0003970030 0.0006481311 0.0010315521 0.0014807367 
37 29 0.0000210938 0.0000781058 0.0001732730 0.0003146606 0.0005098078 0.0007988375 0.0011592111 0.0016348280 0.0022773207 0.0029557487 
37 30 0.0000030325 0.0000252300 0.0000898761 0.0002210544 0.0004350225 0.0007808734 0.0012299338 0.0018317971 0.0026474658 0.0035065988 
37 31 0.0000027247 0.0000199714 0.0000652927 0.0001521561 0.0002904101 0.0005128289 0.0008035129 0.0011976707 0.0017393051 0.0023171349 
37 32 0.0000048366 0.0000382812 0.0001311223 0.0003126598 0.0006006048 0.0010559277 0.0016373666 0.0024069741 0.0034396223 0.0045194275 
37 33 0.0022086624 0.0040887718 0.0057867492 0.0073382047 0.0087512442 0.0101900582 0.0114822420 0.0127702926 0.0141179924 0.0152692392 
37 34 0.0001206844 0.0005023092 0.0011751992 0.0021294806 0.0033055464 0.0047992415 0.0063763088 0.0081470391 0.0101884244 0.0120686776 
37 35 0.0002226605 0.0007903698 0.0016139808 0.0026098559 0.0036924404 0.0049346804 0.0061448640 0.0074202997 0.0088129245 0.0100407105 
37 36 0.0001746882 0.0007026538 0.0016032381 0.0028517011 0.0043663677 0.0062681961 0.0082595291 0.0104819590 0.0130320222 0.0153727699 
37 37 0.9307949808 0.8676519762 0.8076936895 0.7511190030 0.6986600335 0.6447021005 0.5958572581 0.5466674641 0.4943486578 0.4486598025 
37 38 0.0136287782 0.0254359427 0.0355705291 0.0437883345 0.0499997977 0.0548266154 0.0577819308 0.0594225138 0.0597873396 0.0590606786 
37 39 0.0212830742 0.0368293034 0.0483202288 0.0563893450 0.0616099224 0.0648757270 0.0661530316 0.0659969553 0.0644442704 0.0620944619 
37 40 0.0169139525 0.0314016715 0.0437621234 0.0537536583 0.0612969872 0.0671612245 0.0707604673 0.0727728630 0.0732475558 0.0723999848 
37 41 0.0011371404 0.0021076745 0.0029802787 0.0037749881 0.0045000352 0.0052427781 0.0059146172 0.0065876512 0.0072925592 0.0078925408 
37 42 0.0000735754 0.0003004620 0.0006925432 0.0012397648 0.0019049653 0.0027382930 0.0036053309 0.0045632968 0.0056469562 0.0066254631 
37 43 0.0000866224 0.0003186774 0.0006735286 0.0011246325 0.0016372290 0.0022483615 0.0028619998 0.0035229114 0.0042555718 0.0049071116 
37 44 0.0001052364 0.0004197431 0.0009485483 0.0016707229 0.0025340247 0.0036012196 0.0047001593 0.0059047899 0.0072586857 0.0084752364 
37 45 0.0052321588 0.0091186335 0.0122746639 0.0149132544 0.0171252011 0.0191788440 0.0208304528 0.0222698340 0.0235278687 0.0243843526 
37 46 0.0004337553 0.0016146532 0.0034065697 0.0056150860 0.0080038806 0.0106702402 0.0131465014 0.0155916345 0.0180397134 0.0199916775 
37 47 0.0005231522 0.0017259658 0.0033237728 0.0051167701 0.0069342145 0.0088681146 0.0105995455 0.0122589586 0.0138729043 0.0151231199 
37 48 0.0005944086 0.0021624195 0.0044897737 0.0073160670 0.0103421993 0.0136948784 0.0167913303 0.0198361852 0.0228741570 0.0252896757 
37 49 0.0000000000 0.0000000000 0.0000000000 0.0000000000 0.0000000000 0.0000000000 0.0000000000 0.0000000000 0.0000000000 0.0000000000 
37 50 0.0000008907 0.0000085363 0.0000347205 0.0000965150 0.0002120256 0.0004242202 0.0007334148 0.0011926699 0.0018782976 0.0026621194 
37 51 0.0000000000 0.0000000000 0.0000000000 0.0000000000 0.0000000000 0.0000000000 0.0000000000 0.0000000000 0.0000000000 0.0000000000 
37 52 0.0000015303 0.0000136964 0.0000527879 0.0001406755 0.0002991717 0.0005823984 0.0009867303 0.0015782950 0.0024510577 0.0034404219 
37 53 0.0010855086 0.0020088866 0.0028337873 0.0035764928 0.0042443553 0.0049189786 0.0055235696 0.0061282824 0.0067664271 0.0073181835 
37 54 0.0000684554 0.0002761471 0.0006299089 0.0011182606 0.0017078338 0.0024447082 0.0032136469 0.0040703998 0.0050537838 0.0059585483 
37 55 0.0000804705 0.0002935570 0.0006162991 0.0010234144 0.0014834369 0.0020304752 0.0025806918 0.0031772688 0.0038469463 0.0044525441 
37 56 0.0000979894 0.0003860639 0.0008635963 0.0015087234 0.0022746105 0.0032190494 0.0041942763 0.0052721863 0.0065013719 0.0076268230 
37 57 0.0000000000 0.0000000000 0.0000000000 0.0000000000 0.0000000000 0.0000000000 0.0000000000 0.0000000000 0.0000000000 0.0000000000 
37 58 0.0000003415 0.0000032541 0.0000133079 0.0000375090 0.0000840247 0.0001724607 0.0003061566 0.0005122075 0.0008315816 0.0012090198 
37 59 0.0000002679 0.0000022507 0.0000083081 0.0000216831 0.0000461423 0.0000918076 0.0001614871 0.0002721591 0.0004519544 0.0006759651 
37 60 0.0000005958 0.0000054014 0.0000211009 0.0000571015 0.0001235450 0.0002455747 0.0004250086 0.0006955812 0.0011074842 0.0015878213 
37 61 0.0000232496 0.0000874027 0.0001945995 0.0003517385 0.0005650346 0.0008765446 0.0012613584 0.0017664515 0.0024463635 0.0031625747 
37 62 0.0000029251 0.0000249815 0.0000909416 0.0002275296 0.0004534328 0.0008217439 0.0013019101 0.0019458456 0.0028168969 0.0037313869 
37 63 0.0000029897 0.0000218905 0.0000710664 0.0001641438 0.0003108097 0.0005453011 0.0008509580 0.0012652657 0.0018349692 0.0024432444 
37 64 0.0000047978 0.0000386914 0.0001346835 0.0003253584 0.0006310766 0.0011176571 0.0017406485 0.0025649692 0.0036682224 0.0048176081 
38 1 0.0000016374 0.0000147141 0.0000563198 0.0001478023 0.0003076885 0.0005821851 0.0009566852 0.0014787289 0.0022095035 0.0029978015 
38 2 0.0000379583 0.0001425813 0.0003222260 0.0005907677 0.0009537607 0.0014699688 0.0020827782 0.0028524862 0.0038428192 0.0048461820 
38 3 0.0000011274 0.0000105048 0.0000414702 0.0001116899 0.0002374716 0.0004578209 0.0007632320 0.0011941696 0.0018033821 0.0024653217 
38 4 0.0000138306 0.0000935433 0.0002808553 0.0006006232 0.0010565298 0.0017173627 0.0025047683 0.0034912722 0.0047544376 0.0060279846 
38 5 0.0001467572 0.0005710590 0.0012524356 0.0021330678 0.0031224624 0.0042613794 0.0053447469 0.0064335508 0.0075381833 0.0084263943 
38 6 0.0035120827 0.0062180752 0.0084717201 0.0103747386 0.0119653812 0.0134247322 0.0145774890 0.0155591171 0.0163891680 0.0169276499 
38 7 0.0001146864 0.0004525754 0.0010040291 0.0017258708 0.0025448808 0.0034952170 0.0044050851 0.0053244113 0.0062616885 0.0070186371 
38 8 0.0006005793 0.0019710120 0.0037631056 0.0057311812 0.0076792860 0.0097018836 0.0114693082 0.0131232079 0.0146894879 0.0158677769 
38 9 0.0000006414 0.0000058091 0.0000224590 0.0000596763 0.0001260532 0.0002428937 0.0004068606 0.0006424487 0.0009833481 0.0013629033 
38 10 0.0000141828 0.0000551118 0.0001273621 0.0002383746 0.0003935108 0.0006227003 0.0009052046 0.0012722140 0.0017590353 0.0022643471 
38 11 0.0000004327 0.0000040151 0.0000159037 0.0000432633 0.0000933903 0.0001838703 0.0003136494 0.0005035915 0.0007829618 0.0010980710 
38 12 0.0000042414 0.0000311562 0.0001002562 0.0002273260 0.0004199237 0.0007140833 0.0010799892 0.0015545109 0.0021800353 0.0028247847 
38 13 0.0000071154 0.0000565015 0.0001907594 0.0004427502 0.0008209946 0.0013794006 0.0020394557 0.0028440222 0.0038300633 0.0047742400 
38 14 0.0000913254 0.0003216160 0.0006840556 0.0011832546 0.0018072493 0.0026259027 0.0035210646 0.0045557436 0.0057733022 0.0069048680 
38 15 0.0000038278 0.0000319249 0.0001131497 0.0002749962 0.0005316416 0.0009304666 0.0014238483 0.0020493914 0.0028439856 0.0036276382 
38 16 0.0000327982 0.0002050627 0.0005759886 0.0011611210 0.0019356818 0.0029758096 0.0041218201 0.0054475820 0.0070049820 0.0084490192 
38 17 0.0000005227 0.0000049360 0.0000200013 0.0000559188 0.0001244798 0.0002543236 0.0004504870 0.0007534363 0.0012250164 0.0017852435 
38 18 0.0000127495 0.0000499777 0.0001184592 0.0002293946 0.0003933125 0.0006506113 0.0009888510 0.0014588304 0.0021294201 0.0028753895 
38 19 0.0000003572 0.0000035014 0.0000146497 0.0000420809 0.0000957787 0.0001996011 0.0003590050 0.0006082593 0.0010001752 0.0014691916 
38 20 0.0000045790 0.0000328940 0.0001050277 0.0002392005 0.0004482918 0.0007818238 0.0012202109 0.0018256306 0.0026826469 0.0036291939 
38 21 0.0000485794 0.0001971668 0.0004525140 0.0008082291 0.0012414601 0.0017875661 0.0023620176 0.0030069381 0.0037531179 0.0044451318 
38 22 0.0012296744 0.0022372289 0.0031306411 0.0039415214 0.0046804715 0.0054370867 0.0061232635 0.0068169436 0.0075576741 0.0082066186 
38 23 0.0000376416 0.0001548434 0.0003595675 0.0006486818 0.0010047038 0.0014576028 0.0019375071 0.0024793729 0.0031093108 0.0036956485 
38 24 0.0002043949 0.0007026408 0.0014025786 0.0022305450 0.0031170679 0.0041237730 0.0050989538 0.0061262429 0.0072540169 0.0082591576 
38 25 0.0000002395 0.0000022827 0.0000093295 0.0000263036 0.0000590484 0.0001217684 0.0002175987 0.0003671979 0.0006025252 0.0008846064 
38 26 0.0000045500 0.0000181330 0.0000432347 0.0000843323 0.0001466541 0.0002485203 0.0003889678 0.0005939056 0.0009011349 0.0012578827 
38 27 0.0000001678 0.0000016354 0.0000068278 0.0000196374 0.0000448847 0.0000942074 0.0001708637 0.0002922732 0.0004857315 0.0007200281 
38 28 0.0000013285 0.0000101887 0.0000344088 0.0000823709 0.0001614716 0.0002947923 0.0004793699 0.0007468433 0.0011434859 0.0015993035 
38 29 0.0000022534 0.0000187299 0.0000668136 0.0001650168 0.0003268087 0.0005916473 0.0009401343 0.0014131738 0.0020620010 0.0027521274 
38 30 0.0000304613 0.0001111954 0.0002465351 0.0004478806 0.0007227076 0.0011210793 0.0016051916 0.0022282013 0.0030499137 0.0039008417 
38 31 0.0000016519 0.0000140630 0.0000511778 0.0001285474 0.0002581738 0.0004734001 0.0007598795 0.0011523043 0.0016946615 0.0022748612 
38 32 0.0000107837 0.0000711328 0.0002112315 0.0004511466 0.0007976770 0.0013098807 0.0019341086 0.0027344851 0.0037838844 0.0048643738 
38 33 0.0000844877 0.0003514932 0.0008272464 0.0015141686 0.0023791427 0.0035036652 0.0047181892 0.0061100552 0.0077451928 0.0092745247 
38 34 0.0025738325 0.0046392778 0.0064998073 0.0082377439 0.0098652665 0.0115663369 0.0131276623 0.0147117894 0.0163967361 0.0178579797 
38 35 0.0000642084 0.0002726599 0.0006524846 0.0012102720 0.0019214920 0.0028550669 0.0038707037 0.0050409689 0.0064217895 0.0077174730 
38 36 0.0005551131 0.0018434487 0.0035793784 0.0055684945 0.0076475212 0.0099621449 0.0121662736 0.0144516638 0.0169180255 0.0190776346 
38 37 0.0110573434 0.0206367696 0.0288591945 0.0355264909 0.0405659954 0.0444821049 0.0468798214 0.0482108649 0.0485068571 0.0479173006 
38 38 0.9214031065 0.8537247026 0.7917846461 0.7347483795 0.6827030352 0.6297482111 0.5821511180 0.5344281936 0.4838093370 0.4396693357 
38 39 0.0093849486 0.0175694685 0.0246229843 0.0303561043 0.0346946643 0.0380668462 0.0401296755 0.0412710307 0.0415173910 0.0409998040 
38 40 0.0371885978 0.0625194727 0.0803988624 0.0925519564 0.1002192507 0.1048887965 0.1066081609 0.1062116584 0.1037537443 0.1001479613 
38 41 0.0000562703 0.0002308611 0.0005346259 0.0009617441 0.0014849389 0.0021454760 0.0028377523 0.0036075768 0.0044836038 0.0052785653 
38 42 0.0013568560 0.0024748515 0.0034794621 0.0044097648 0.0052759050 0.0061788442 0.0070059403 0.0078415797 0.0087227098 0.0094770790 
38 43 0.0000436830 0.0001813832 0.0004244980 0.0007705633 0.0011987189 0.0017438174 0.0023191004 0.0029625760 0.0036988332 0.0043702292 
38 44 0.0002356210 0.0008184117 0.0016458466 0.0026327802 0.0036959108 0.0049064142 0.0060762070 0.0072978045 0.0086167217 0.0097655551 
38 45 0.0003536654 0.0013158981 0.0027749116 0.0045716213 0.0065133113 0.0086787304 0.0106881511 0.0126709631 0.0146550272 0.0162363652 
38 46 0.0062011802 0.0106532323 0.0142956323 0.0174022542 0.0200574856 0.0225622854 0.0246032198 0.0264037385 0.0280019728 0.0291143885 
38 47 0.0002835625 0.0010676640 0.0022710994 0.0037657225 0.0053906655 0.0072110756 0.0089062874 0.0105837520 0.0122665684 0.0136108809 
38 48 0.0013097590 0.0040650415 0.0074688498 0.0110807797 0.0145873910 0.0181903095 0.0213252993 0.0242604564 0.0270544892 0.0291772132 
38 49 0.0000000000 0.0000000000 0.0000000000 0.0000000000 0.0000000000 0.0000000000 0.0000000000 0.0000000000 0.0000000000 0.0000000000 
38 50 0.0000136893 0.0000538792 0.0001283566 0.0002497753 0.0004298307 0.0007125624 0.0010832035 0.0015954712 0.0023209204 0.0031213509 
38 51 0.0000000000 0.0000000000 0.0000000000 0.0000000000 0.0000000000 0.0000000000 0.0000000000 0.0000000000 0.0000000000 0.0000000000 
38 52 0.0000049622 0.0000357428 0.0001144562 0.0002613516 0.0004906767 0.0008563403 0.0013356091 0.0019941974 0.0029199559 0.0039346090 
38 53 0.0000522945 0.0002126045 0.0004887655 0.0008744092 0.0013451071 0.0019393544 0.0025646010 0.0032653511 0.0040725085 0.0048158003 
38 54 0.0012906596 0.0023423513 0.0032729011 0.0041182783 0.0048913347 0.0056870978 0.0064131410 0.0071510902 0.0079421754 0.0086361392 
38 55 0.0000405297 0.0001667223 0.0003872132 0.0006988106 0.0010828855 0.0015718922 0.0020901415 0.0026746133 0.0033518723 0.0039789272 
38 56 0.0002174436 0.0007446902 0.0014825847 0.0023541021 0.0032876823 0.0043499202 0.0053816851 0.0064713168 0.0076694407 0.0087372266 
38 57 0.0000000000 0.0000000000 0.0000000000 0.0000000000 0.0000000000 0.0000000000 0.0000000000 0.0000000000 0.0000000000 0.0000000000 
38 58 0.0000049640 0.0000199936 0.0000481675 0.0000947493 0.0001656276 0.0002811386 0.0004391229 0.0006670415 0.0010040218 0.0013900542 
38 59 0.0000001457 0.0000013968 0.0000057634 0.0000164656 0.0000375920 0.0000793077 0.0001454167 0.0002530106 0.0004306006 0.0006538350 
38 60 0.0000014650 0.0000113348 0.0000385805 0.0000928942 0.0001826566 0.0003335036 0.0005408021 0.0008380080 0.0012729184 0.0017661388 
38 61 0.0000019596 0.0000167997 0.0000617282 0.0001565307 0.0003169419 0.0005852869 0.0009442201 0.0014371556 0.0021188933 0.0028475937 
38 62 0.0000331863 0.0001228024 0.0002749451 0.0005022153 0.0008115923 0.0012567467 0.0017923461 0.0024740465 0.0033625374 0.0042725470 
38 63 0.0000013679 0.0000120704 0.0000454943 0.0001179616 0.0002434050 0.0004574023 0.0007482588 0.0011528760 0.0017186490 0.0023285977 
38 64 0.0000118438 0.0000789832 0.0002361486 0.0005059273 0.0008945676 0.0014652702 0.0021545663 0.0030293896 0.0041635797 0.0053190987 
39 1 0.0000044422 0.0000331085 0.0001078753 0.0002476253 0.0004632915 0.0007995472 0.0012269729 0.0017931902 0.0025555000 0.0033556611 
39 2 0.0000025531 0.0000231880 0.0000885185 0.0002294811 0.0004691821 0.0008672735 0.0013919842 0.0020995654 0.0030586518 0.0040652583 
39 3 0.0000190405 0.0000732679 0.0001668665 0.0003078866 0.0005029707 0.0007910775 0.0011487165 0.0016185762 0.0022503534 0.0029146738 
39 4 0.0000042962 0.0000363620 0.0001316993 0.0003282770 0.0006519279 0.0011766166 0.0018560941 0.0027606519 0.0039744359 0.0052391779 
39 5 0.0002786941 0.0009727201 0.0019517549 0.0030945875 0.0042819608 0.0055649036 0.0067229786 0.0078353820 0.0089136423 0.0097413259 
39 6 0.0001837144 0.0007181165 0.0015787092 0.0026907635 0.0039375399 0.0053679669 0.0067231873 0.0080792615 0.0094481145 0.0105427858 
39 7 0.0024820365 0.0044586608 0.0061117805 0.0074961919 0.0086399910 0.0096770731 0.0104866557 0.0111667438 0.0117299241 0.0120825038 
39 8 0.0002619028 0.0009965178 0.0021452061 0.0035970786 0.0051982938 0.0070119815 0.0087133202 0.0104026687 0.0120967248 0.0134440845 
39 9 0.0000012901 0.0000101828 0.0000350446 0.0000846560 0.0001658840 0.0002998073 0.0004790204 0.0007279284 0.0010790044 0.0014630851 
39 10 0.0000009732 0.0000089415 0.0000348680 0.0000928312 0.0001952162 0.0003719892 0.0006135036 0.0009495979 0.0014182264 0.0019212925 
39 11 0.0000069088 0.0000271633 0.0000626996 0.0001169213 0.0001933198 0.0003094140 0.0004588896 0.0006635002 0.0009513936 0.0012674373 
39 12 0.0000016796 0.0000146031 0.0000542775 0.0001387628 0.0002823021 0.0005223420 0.0008421864 0.0012787635 0.0018779581 0.0025136853 
39 13 0.0000092215 0.0000659073 0.0002080790 0.0004637566 0.0008402676 0.0013924395 0.0020449149 0.0028420570 0.0038220451 0.0047630330 
39 14 0.0000077989 0.0000642293 0.0002226265 0.0005264131 0.0009886585 0.0016768234 0.0024939507 0.0034918726 0.0047151512 0.0058854916 
39 15 0.0000475082 0.0001754865 0.0003815443 0.0006679763 0.0010311628 0.0015192186 0.0020693730 0.0027262671 0.0035256622 0.0042911167 
39 16 0.0000126771 0.0000978921 0.0003239432 0.0007404109 0.0013563674 0.0022541328 0.0033036499 0.0045707786 0.0061100082 0.0075728155 
39 17 0.0000014399 0.0000112178 0.0000383521 0.0000928149 0.0001838812 0.0003397559 0.0005590648 0.0008819238 0.0013681669 0.0019342914 
39 18 0.0000008347 0.0000080083 0.0000325481 0.0000903147 0.0001980090 0.0003954679 0.0006830610 0.0011107478 0.0017511033 0.0024860482 
39 19 0.0000063149 0.0000250573 0.0000590450 0.0001135140 0.0001948589 0.0003268803 0.0005089243 0.0007757797 0.0011786571 0.0016498303 
39 20 0.0000014273 0.0000128068 0.0000493809 0.0001314865 0.0002792642 0.0005429434 0.0009192716 0.0014705512 0.0022861914 0.0032143316 
39 21 0.0000934554 0.0003386599 0.0007063188 0.0011656089 0.0016801480 0.0022875810 0.0028953091 0.0035523764 0.0042898857 0.0049586557 
39 22 0.0000619555 0.0002521801 0.0005793528 0.0010341692 0.0015858092 0.0022773168 0.0030002098 0.0038066847 0.0047337556 0.0055884939 
39 23 0.0008636751 0.0015868020 0.0022238544 0.0027913918 0.0032986647 0.0038103625 0.0042703708 0.0047338259 0.0052288172 0.0056635370 
39 24 0.0000894111 0.0003550928 0.0007992473 0.0014027902 0.0021219098 0.0030105104 0.0039290269 0.0049449004 0.0061044180 0.0071677821 
39 25 0.0000004080 0.0000034101 0.0000125200 0.0000324708 0.0000685375 0.0001346737 0.0002330642 0.0003843232 0.0006201945 0.0009017686 
39 26 0.0000003262 0.0000030968 0.0000125889 0.0000352449 0.0000784779 0.0001602797 0.0002837549 0.0004743458 0.0007709975 0.0011235241 
39 27 0.0000022175 0.0000089890 0.0000216320 0.0000426656 0.0000755546 0.0001317220 0.0002129524 0.0003369637 0.0005308428 0.0007636857 
39 28 0.0000005593 0.0000050609 0.0000196940 0.0000530516 0.0001143179 0.0002265334 0.0003915582 0.0006411153 0.0010230402 0.0014712588 
39 29 0.0000034296 0.0000249370 0.0000809030 0.0001872205 0.0003551704 0.0006236086 0.0009725481 0.0014436208 0.0020884926 0.0027744097 
39 30 0.0000027972 0.0000236853 0.0000855071 0.0002124845 0.0004214807 0.0007616955 0.0012058229 0.0018034920 0.0026161020 0.0034740255 
39 31 0.0000148954 0.0000551550 0.0001236480 0.0002286438 0.0003783689 0.0006066773 0.0008979452 0.0012890011 0.0018244047 0.0023951983 
39 32 0.0000045132 0.0000362091 0.0001253729 0.0003015499 0.0005832500 0.0010315863 0.0016069799 0.0023715052 0.0034005069 0.0044789328 
39 33 0.0002622439 0.0009294158 0.0018961243 0.0030648325 0.0043361386 0.0057967565 0.0072219223 0.0087264569 0.0103721500 0.0118254339 
39 34 0.0001186897 0.0004960491 0.0011641074 0.0021141301 0.0032870772 0.0047786807 0.0063548745 0.0081256168 0.0101678240 0.0120493167 
39 35 0.0018429886 0.0033805049 0.0047540047 0.0060062108 0.0071518416 0.0083288102 0.0093974838 0.0104747480 0.0116147518 0.0125984797 
39 36 0.0001722756 0.0006952714 0.0015904221 0.0028342635 0.0043456852 0.0062454805 0.0082361130 0.0104587963 0.0130099634 0.0153521883 
39 37 0.0251883000 0.0435871019 0.0571864930 0.0667362082 0.0729147071 0.0767797528 0.0782914295 0.0781067149 0.0762691285 0.0734881548 
39 38 0.0136899592 0.0256288378 0.0359179054 0.0442808932 0.0506096161 0.0555286694 0.0585377506 0.0602026640 0.0605620351 0.0598070247 
39 39 0.9288559944 0.8641579493 0.8029441176 0.7454013082 0.6922413965 0.6377617171 0.5886146488 0.5392750831 0.4869528946 0.4413774747 
39 40 0.0169896072 0.0316384555 0.0441864712 0.0543533973 0.0620378767 0.0680127867 0.0716762739 0.0737174258 0.0741849824 0.0733027997 
39 41 0.0001073989 0.0003931392 0.0008270736 0.0013752973 0.0019949365 0.0027301943 0.0034653768 0.0042541977 0.0051252639 0.0058969243 
39 42 0.0000708509 0.0002915342 0.0006760318 0.0012159782 0.0018753159 0.0027041769 0.0035688282 0.0045260117 0.0056104498 0.0065907541 
39 43 0.0009510641 0.0017480884 0.0024557969 0.0030969324 0.0036828245 0.0042871446 0.0048391380 0.0053980909 0.0059903423 0.0065000911 
39 44 0.0001018977 0.0004089869 0.0009289333 0.0016427880 0.0024995257 0.0035618508 0.0046583107 0.0058622886 0.0072172884 0.0084360275 
39 45 0.0006168610 0.0020364249 0.0039238365 0.0060435097 0.0081935747 0.0104827730 0.0125332626 0.0144990917 0.0164114219 0.0178928597 
39 46 0.0004100738 0.0015457957 0.0032919613 0.0054644768 0.0078303185 0.0104847153 0.0129596043 0.0154107965 0.0178713022 0.0198373941 
39 47 0.0043812023 0.0075899473 0.0101804115 0.0123491357 0.0141782441 0.0158910247 0.0172815612 0.0185051390 0.0195863963 0.0203322117 
39 48 0.0005653299 0.0020788965 0.0043519746 0.0071361875 0.0101359898 0.0134754980 0.0165711838 0.0196239412 0.0226771888 0.0251097260 
39 49 0.0000000000 0.0000000000 0.0000000000 0.0000000000 0.0000000000 0.0000000000 0.0000000000 0.0000000000 0.0000000000 0.0000000000 
39 50 0.0000008699 0.0000083802 0.0000342171 0.0000953904 0.0002100132 0.0004209783 0.0007288472 0.0011866941 0.0018709480 0.0026538578 
39 51 0.0000000000 0.0000000000 0.0000000000 0.0000000000 0.0000000000 0.0000000000 0.0000000000 0.0000000000 0.0000000000 0.0000000000 
39 52 0.0000014993 0.0000134725 0.0000520866 0.0001391448 0.0002964815 0.0005781306 0.0009807854 0.0015705896 0.0024416549 0.0034299083 
39 53 0.0001001135 0.0003633866 0.0007593426 0.0012556261 0.0018132923 0.0024731221 0.0031337821 0.0038471064 0.0046443361 0.0053621555 
39 54 0.0000660276 0.0002683111 0.0006155246 0.0010975751 0.0016819962 0.0024148302 0.0031814825 0.0040373182 0.0050211557 0.0059273475 
39 55 0.0009087320 0.0016687707 0.0023395703 0.0029399587 0.0034800552 0.0040286690 0.0045247290 0.0050260797 0.0055613098 0.0060292961 
39 56 0.0000950279 0.0003766914 0.0008466587 0.0014846635 0.0022448406 0.0031848991 0.0041577319 0.0052347869 0.0064646449 0.0075918106 
39 57 0.0000000000 0.0000000000 0.0000000000 0.0000000000 0.0000000000 0.0000000000 0.0000000000 0.0000000000 0.0000000000 0.0000000000 
39 58 0.0000003341 0.0000031996 0.0000131335 0.0000371214 0.0000833323 0.0001713439 0.0003045772 0.0005101292 0.0008290067 0.0012061057 
39 59 0.0000024422 0.0000100002 0.0000239807 0.0000464333 0.0000799036 0.0001345506 0.0002113512 0.0003275666 0.0005108973 0.0007357228 
39 60 0.0000005833 0.0000053126 0.0000208267 0.0000565103 0.0001225163 0.0002439561 0.0004227648 0.0006926800 0.0011039450 0.0015838597 
39 61 0.0000037572 0.0000273752 0.0000884485 0.0002033355 0.0003832583 0.0006690927 0.0010393691 0.0015383638 0.0022206696 0.0029456261 
39 62 0.0000027592 0.0000238586 0.0000876792 0.0002209834 0.0004429007 0.0008066032 0.0012826789 0.0019231045 0.0027915778 0.0037050330 
39 63 0.0000163822 0.0000614290 0.0001377733 0.0002527983 0.0004139193 0.0006564733 0.0009638032 0.0013753054 0.0019383375 0.0025386790 
39 64 0.0000045574 0.0000371185 0.0001302344 0.0003166165 0.0006172362 0.0010980277 0.0017159602 0.0025360057 0.0036361857 0.0047844070 
40 1 0.0000017865 0.0000157037 0.0000591658 0.0001534956 0.0003168670 0.0005954578 0.0009736731 0.0014989971 0.0022322920 0.0030217159 
40 2 0.0000103704 0.0000709029 0.0002148651 0.0004630719 0.0008196971 0.0013398486 0.0019626509 0.0027458800 0.0037519042 0.0047686043 
40 3 0.0000012438 0.0000112824 0.0000437256 0.0001162438 0.0002448791 0.0004686285 0.0007771676 0.0012109050 0.0018223081 0.0024852639 
40 4 0.0000606347 0.0002267265 0.0005022734 0.0008961089 0.0014064939 0.0021064107 0.0029137890 0.0039060610 0.0051608239 0.0064162558 
40 5 0.0001573310 0.0006008335 0.0013003667 0.0021937044 0.0031893591 0.0043290453 0.0054089364 0.0064914434 0.0075877557 0.0084683963 
40 6 0.0004549856 0.0015045090 0.0028911938 0.0044277023 0.0059601177 0.0075617128 0.0089694727 0.0102937502 0.0115546183 0.0125083497 
40 7 0.0001237544 0.0004784172 0.0010460588 0.0017795249 0.0026045611 0.0035561081 0.0044633344 0.0053774364 0.0063075939 0.0070579402 
40 8 0.0044390325 0.0079050650 0.0108021416 0.0132400390 0.0152621661 0.0170989504 0.0185342060 0.0197430824 0.0207526852 0.0213979348 
40 9 0.0000007002 0.0000062101 0.0000236386 0.0000620865 0.0001300192 0.0002487601 0.0004145350 0.0006518164 0.0009941380 0.0013744541 
40 10 0.0000029179 0.0000218464 0.0000715898 0.0001650735 0.0003094778 0.0005337446 0.0008166127 0.0011875865 0.0016812888 0.0021938905 
40 11 0.0000004763 0.0000043131 0.0000167866 0.0000450847 0.0000964210 0.0001884098 0.0003196569 0.0005110062 0.0007915936 0.0011073860 
40 12 0.0000226149 0.0000880531 0.0002011505 0.0003686079 0.0005932049 0.0009121390 0.0012922576 0.0017729857 0.0023966164 0.0030332901 
40 13 0.0000083737 0.0000636622 0.0002086037 0.0004740146 0.0008657277 0.0014369382 0.0021061531 0.0029166664 0.0039050460 0.0048480630 
40 14 0.0000246486 0.0001556448 0.0004409661 0.0008954521 0.0015017853 0.0023212478 0.0032287505 0.0042827988 0.0055251688 0.0066801022 
40 15 0.0000043084 0.0000348143 0.0001207222 0.0002888739 0.0005522742 0.0009579494 0.0014565752 0.0020858321 0.0028822785 0.0036657653 
40 16 0.0001447261 0.0005047563 0.0010502210 0.0017683131 0.0026300470 0.0037224731 0.0048853347 0.0062023727 0.0077269124 0.0091264197 
40 17 0.0000005676 0.0000052606 0.0000210232 0.0000581645 0.0001284573 0.0002606908 0.0004594386 0.0007651582 0.0012394842 0.0018015794 
40 18 0.0000033656 0.0000244643 0.0000789709 0.0001816199 0.0003432382 0.0006032906 0.0009474963 0.0014254950 0.0021053033 0.0028588062 
40 19 0.0000003927 0.0000037605 0.0000154745 0.0000439114 0.0000990479 0.0002048748 0.0003664646 0.0006180789 0.0010123509 0.0014829838 
40 20 0.0000205089 0.0000805652 0.0001879541 0.0003544747 0.0005899124 0.0009451738 0.0013976544 0.0020114037 0.0028705485 0.0038132947 
40 21 0.0000518778 0.0002072400 0.0004701722 0.0008326340 0.0012709135 0.0018205210 0.0023965393 0.0030415914 0.0037865671 0.0044766477 
40 22 0.0001524008 0.0005284375 0.0010631457 0.0017025933 0.0023937241 0.0031850596 0.0039570378 0.0047750388 0.0056777042 0.0064855684 
40 23 0.0000404670 0.0001635703 0.0003750144 0.0006702057 0.0010308566 0.0014870454 0.0019685008 0.0025106188 0.0031395879 0.0037242552 
40 24 0.0015601397 0.0028654615 0.0040343319 0.0050955861 0.0060566320 0.0070306576 0.0079038727 0.0087769659 0.0096996607 0.0105011573 
40 25 0.0000002724 0.0000025198 0.0000100682 0.0000279038 0.0000618384 0.0001261595 0.0002236799 0.0003750497 0.0006120897 0.0008953022 
40 26 0.0000008950 0.0000069951 0.0000240744 0.0000586957 0.0001170239 0.0002172667 0.0003583647 0.0005656201 0.0008765198 0.0012369258 
40 27 0.0000001940 0.0000018252 0.0000074226 0.0000209335 0.0000471573 0.0000978054 0.0001758734 0.0002987755 0.0004936930 0.0007289669 
40 28 0.0000072931 0.0000292992 0.0000694030 0.0001328684 0.0002251603 0.0003697405 0.0005618909 0.0008341421 0.0012325552 0.0016871110 
40 29 0.0000026375 0.0000210502 0.0000729791 0.0001765667 0.0003444711 0.0006160428 0.0009703111 0.0014481995 0.0021005071 0.0027919480 
40 30 0.0000079431 0.0000529675 0.0001589126 0.0003425880 0.0006106770 0.0010105085 0.0015013561 0.0021343547 0.0029682895 0.0038300309 
40 31 0.0000019602 0.0000159413 0.0000562054 0.0001380261 0.0002727487 0.0004936350 0.0007850139 0.0011815838 0.0017269552 0.0023083345 
40 32 0.0000486203 0.0001768964 0.0003850685 0.0006812959 0.0010686988 0.0016098008 0.0022484694 0.0030526118 0.0040951572 0.0051616066 
40 33 0.0000875770 0.0003609860 0.0008439345 0.0015372126 0.0024068130 0.0035342933 0.0047497811 0.0061411000 0.0077743281 0.0093012306 
40 34 0.0004457456 0.0014814714 0.0028772799 0.0044756586 0.0061445056 0.0080001159 0.0097649116 0.0115926827 0.0135631080 0.0152869591 
40 35 0.0000668655 0.0002809415 0.0006672172 0.0012308199 0.0019463760 0.0028828406 0.0038995625 0.0050695367 0.0064488078 0.0077424001 
40 36 0.0032930625 0.0060129360 0.0084812681 0.0107740855 0.0128963696 0.0150840814 0.0170651029 0.0190511872 0.0211408636 0.0229370772 
40 37 0.0109643531 0.0203559183 0.0283684981 0.0348454440 0.0397353573 0.0435368112 0.0458699975 0.0471745209 0.0474822389 0.0469328079 
40 38 0.0297135149 0.0499527646 0.0642383126 0.0739485773 0.0800747092 0.0838056543 0.0851794184 0.0848626148 0.0828987533 0.0800177499 
40 39 0.0093058728 0.0173296201 0.0242026589 0.0297714817 0.0339805712 0.0372532627 0.0392598976 0.0403779159 0.0406340146 0.0401508084 
40 40 0.9251106983 0.8602049979 0.8004070815 0.7449784084 0.6940804259 0.6419764669 0.5948769434 0.5474112311 0.4968216662 0.4525251464 
40 41 0.0000604060 0.0002437553 0.0005575658 0.0009938004 0.0015239406 0.0021893764 0.0028838799 0.0036539027 0.0045282169 0.0053204318 
40 42 0.0001773142 0.0006208992 0.0012577124 0.0020246811 0.0028576163 0.0038126676 0.0047410110 0.0057151201 0.0067712802 0.0076944186 
40 43 0.0000472106 0.0001924715 0.0004443684 0.0007985065 0.0012329019 0.0017824961 0.0023599237 0.0030037506 0.0037386550 0.0044077276 
40 44 0.0017263481 0.0031842280 0.0045081656 0.0057330217 0.0068639326 0.0080285861 0.0090815003 0.0101323552 0.0112277472 0.0121565273 
40 45 0.0003892184 0.0014141679 0.0029326446 0.0047734000 0.0067411629 0.0089180742 0.0109260388 0.0128984391 0.0148645727 0.0164267534 
40 46 0.0010515931 0.0032611345 0.0059878687 0.0088788523 0.0116836118 0.0145637299 0.0170685528 0.0194127092 0.0216432231 0.0233371329 
40 47 0.0003139060 0.0011521097 0.0024073247 0.0039406481 0.0055887736 0.0074197218 0.0091141086 0.0107828742 0.0124503557 0.0137781271 
40 48 0.0078881787 0.0136675462 0.0184108495 0.0224289022 0.0258248762 0.0289879376 0.0315327697 0.0337507738 0.0356938132 0.0370262353 
40 49 0.0000000000 0.0000000000 0.0000000000 0.0000000000 0.0000000000 0.0000000000 0.0000000000 0.0000000000 0.0000000000 0.0000000000 
40 50 0.0000036706 0.0000267556 0.0000866141 0.0001996733 0.0003778952 0.0006643282 0.0010420574 0.0015635429 0.0022993541 0.0031080702 
40 51 0.0000000000 0.0000000000 0.0000000000 0.0000000000 0.0000000000 0.0000000000 0.0000000000 0.0000000000 0.0000000000 0.0000000000 
40 52 0.0000220242 0.0000868350 0.0002034772 0.0003853974 0.0006435178 0.0010332376 0.0015283871 0.0021966444 0.0031253011 0.0041361978 
40 53 0.0000559618 0.0002238234 0.0005084691 0.0009016973 0.0013781101 0.0019763628 0.0026034381 0.0033043875 0.0041102114 0.0048513165 
40 54 0.0001629029 0.0005624908 0.0011281868 0.0018032314 0.0025327685 0.0033693053 0.0041872030 0.0050556469 0.0060150440 0.0068732368 
40 55 0.0000436638 0.0001764003 0.0004043479 0.0007227048 0.0011119526 0.0016046671 0.0021246957 0.0027094962 0.0033857079 0.0040109082 
40 56 0.0016379234 0.0030011951 0.0042193571 0.0053262076 0.0063317704 0.0073561169 0.0082798554 0.0092084061 0.0101935781 0.0110505317 
40 57 0.0000000000 0.0000000000 0.0000000000 0.0000000000 0.0000000000 0.0000000000 0.0000000000 0.0000000000 0.0000000000 0.0000000000 
40 58 0.0000009930 0.0000078280 0.0000271450 0.0000665379 0.0001329899 0.0002467578 0.0004055766 0.0006362194 0.0009774358 0.0013676358 
40 59 0.0000001602 0.0000015021 0.0000060962 0.0000172035 0.0000389167 0.0000814729 0.0001485377 0.0002572218 0.0004359837 0.0006601042 
40 60 0.0000079591 0.0000323167 0.0000773384 0.0001493027 0.0002543602 0.0004185273 0.0006349943 0.0009381777 0.0013755666 0.0018676143 
40 61 0.0000021889 0.0000182842 0.0000659246 0.0001648254 0.0003302056 0.0006043541 0.0009685392 0.0014661089 0.0021514102 0.0028817045 
40 62 0.0000087795 0.0000591843 0.0001787240 0.0003862956 0.0006881896 0.0011350816 0.0016783288 0.0023712876 0.0032734651 0.0041955053 
40 63 0.0000015410 0.0000132036 0.0000487355 0.0001244430 0.0002538800 0.0004726167 0.0007678283 0.0011763490 0.0017451876 0.0023565703 
40 64 0.0000529723 0.0001953084 0.0004292170 0.0007635632 0.0011998312 0.0018048278 0.0025117762 0.0033918854 0.0045190103 0.0056589192 
41 1 0.0000596317 0.0002380881 0.0005452384 0.0009837465 0.0015391583 0.0022719817 0.0030749627 0.0040007594 0.0050786910 0.0060599989 
41 2 0.0000032182 0.0000302614 0.0001185770 0.0003124366 0.0006428780 0.0011849600 0.0018812917 0.0027856861 0.0039508076 0.0051054113 
41 3 0.0000066842 0.0000526857 0.0001773447 0.0004115086 0.0007641280 0.0012867087 0.0019054955 0.0026572838 0.0035677860 0.0044210201 
41 4 0.0000052990 0.0000465772 0.0001736339 0.0004409445 0.0008831098 0.0015924411 0.0024889139 0.0036395816 0.0051084217 0.0065544711 
41 5 0.0000214738 0.0000832535 0.0001898638 0.0003502308 0.0005725903 0.0009028828 0.0013154811 0.0018600169 0.0025936894 0.0033647087 
41 6 0.0000023193 0.0000205955 0.0000777964 0.0002014064 0.0004137959 0.0007722231 0.0012531609 0.0019129334 0.0028216098 0.0037874518 
41 7 0.0000023919 0.0000187625 0.0000644974 0.0001560788 0.0003064489 0.0005538804 0.0008820071 0.0013303703 0.0019478681 0.0026053103 
41 8 0.0000035641 0.0000303281 0.0001107383 0.0002791039 0.0005616167 0.0010296401 0.0016489367 0.0024897225 0.0036381930 0.0048516709 
41 9 0.0017388816 0.0034267739 0.0050560684 0.0065527090 0.0078471226 0.0090277017 0.0099200465 0.0106142931 0.0111015183 0.0113067065 
41 10 0.0000443946 0.0001912169 0.0004617019 0.0008581850 0.0013555958 0.0019876013 0.0026422818 0.0033488470 0.0041119809 0.0047567234 
41 11 0.0000745446 0.0003012983 0.0006840615 0.0011995892 0.0017961635 0.0024945649 0.0031598063 0.0038169114 0.0044549159 0.0049300481 
41 12 0.0000662657 0.0002776381 0.0006539710 0.0011897206 0.0018458961 0.0026629771 0.0034956574 0.0043828224 0.0053306978 0.0061248074 
41 13 0.0000239333 0.0000935981 0.0002140807 0.0003940118 0.0006405058 0.0010017998 0.0014478076 0.0020308670 0.0028104055 0.0036251022 
41 14 0.0000026089 0.0000229001 0.0000857365 0.0002204169 0.0004503072 0.0008360016 0.0013508623 0.0020540017 0.0030184603 0.0040402430 
41 15 0.0000020707 0.0000168695 0.0000598870 0.0001486733 0.0002976217 0.0005466944 0.0008810945 0.0013425882 0.0019838090 0.0026714610 
41 16 0.0000039996 0.0000336739 0.0001219411 0.0003053090 0.0006110229 0.0011145679 0.0017774698 0.0026734410 0.0038923203 0.0051759808 
41 17 0.0000200936 0.0000825681 0.0001952390 0.0003652158 0.0005948796 0.0009227348 0.0013163364 0.0018190275 0.0024788652 0.0031597933 
41 18 0.0000011206 0.0000109669 0.0000451073 0.0001255226 0.0002735927 0.0005382652 0.0009102125 0.0014398556 0.0021932369 0.0030146812 
41 19 0.0000021652 0.0000177383 0.0000623258 0.0001515688 0.0002958365 0.0005280201 0.0008293667 0.0012339986 0.0017837169 0.0023635391 
41 20 0.0000018631 0.0000171262 0.0000670970 0.0001798176 0.0003808475 0.0007314307 0.0012151280 0.0018945681 0.0028506882 0.0038851647 
41 21 0.0000072377 0.0000288598 0.0000679507 0.0001303637 0.0002236273 0.0003756103 0.0005860995 0.0008954525 0.0013626375 0.0019081988 
41 22 0.0000007872 0.0000073011 0.0000289921 0.0000793443 0.0001729531 0.0003456352 0.0006002634 0.0009850765 0.0015722668 0.0022586834 
41 23 0.0000007771 0.0000063527 0.0000228803 0.0000583876 0.0001215735 0.0002357591 0.0004032911 0.0006574159 0.0010483736 0.0015095522 
41 24 0.0000012265 0.0000109317 0.0000419789 0.0001117273 0.0002380899 0.0004663465 0.0007974819 0.0012917187 0.0020383333 0.0029047417 
41 25 0.0005967859 0.0011911905 0.0017842330 0.0023532246 0.0028742013 0.0033884517 0.0038229120 0.0042204890 0.0045911899 0.0048675477 
41 26 0.0000193477 0.0000843993 0.0002071404 0.0003927472 0.0006347282 0.0009575921 0.0013127556 0.0017250060 0.0022142132 0.0026755562 
41 27 0.0000243619 0.0001012842 0.0002374832 0.0004315029 0.0006707191 0.0009724858 0.0012860814 0.0016293559 0.0020107817 0.0023470228 
41 28 0.0000279410 0.0001193312 0.0002872434 0.0005353247 0.0008525479 0.0012689438 0.0017210654 0.0022406929 0.0028525900 0.0034266016 
41 29 0.0000078384 0.0000309438 0.0000723945 0.0001382882 0.0002364283 0.0003958961 0.0006163226 0.0009400628 0.0014292479 0.0020013038 
41 30 0.0000008864 0.0000081280 0.0000319724 0.0000868280 0.0001880766 0.0003736927 0.0006459642 0.0010556647 0.0016785265 0.0024046346 
41 31 0.0000008721 0.0000070151 0.0000249565 0.0000630600 0.0001302622 0.0002508766 0.0004270557 0.0006936952 0.0011036789 0.0015876194 
41 32 0.0000013752 0.0000121200 0.0000461304 0.0001219105 0.0002583135 0.0005033332 0.0008571054 0.0013830328 0.0021747871 0.0030911779 
41 33 0.0057512844 0.0109193442 0.0156460259 0.0198487723 0.0234337060 0.0267084236 0.0292224898 0.0312413854 0.0327559489 0.0335177809 
41 34 0.0001861623 0.0007968933 0.0019008064 0.0034781315 0.0054018043 0.0077739118 0.0101601643 0.0126666151 0.0153043107 0.0174836823 
41 35 0.0004682646 0.0017394770 0.0036526287 0.0059761707 0.0084364129 0.0111003909 0.0134726770 0.0156836038 0.0177117890 0.0191389056 
41 36 0.0002643010 0.0010942680 0.0025482541 0.0045830826 0.0070307473 0.0100199928 0.0130069099 0.0161297642 0.0194048693 0.0221045581 
41 37 0.0021566550 0.0039973312 0.0056522776 0.0071594920 0.0085345877 0.0099432446 0.0112174284 0.0124938783 0.0138307792 0.0149686808 
41 38 0.0001315383 0.0005396640 0.0012497489 0.0022481862 0.0034712136 0.0050152942 0.0066335687 0.0084331211 0.0104809338 0.0123392468 
41 39 0.0001721085 0.0006300117 0.0013253982 0.0022039351 0.0031969165 0.0043751784 0.0055533197 0.0068174173 0.0082133142 0.0094499117 
41 40 0.0001767294 0.0007131529 0.0016312657 0.0029075536 0.0044585802 0.0064054402 0.0084373430 0.0106901922 0.0132481654 0.0155659415 
41 41 0.9553783839 0.9089528822 0.8601040299 0.8101327118 0.7608123298 0.7074899124 0.6572941948 0.6052056828 0.5484284098 0.4979273308 
41 42 0.0076640287 0.0151516807 0.0223016954 0.0286710755 0.0338951012 0.0382735986 0.0411710699 0.0429591924 0.0435960750 0.0431396494 
41 43 0.0125120764 0.0236282568 0.0332990535 0.0411362812 0.0469480701 0.0512390867 0.0535571697 0.0543923345 0.0537246011 0.0519654625 
41 44 0.0095086503 0.0186664631 0.0273189541 0.0349666594 0.0412040606 0.0464103646 0.0498448416 0.0519584586 0.0527062692 0.0521607010 
41 45 0.0022603529 0.0041737591 0.0058885008 0.0074501029 0.0088774024 0.0103436345 0.0116741919 0.0130116929 0.0144180075 0.0156199145 
41 46 0.0001420933 0.0005790313 0.0013336782 0.0023892243 0.0036777481 0.0053010215 0.0070004442 0.0088897398 0.0110404807 0.0129937963 
41 47 0.0001858421 0.0006741673 0.0014092845 0.0023330187 0.0033738772 0.0046070080 0.0058394671 0.0071624269 0.0086251136 0.0099231902 
41 48 0.0001903535 0.0007632339 0.0017371806 0.0030847665 0.0047175172 0.0067632632 0.0088966023 0.0112617372 0.0139485780 0.0163853333 
41 49 0.0000000000 0.0000000000 0.0000000000 0.0000000000 0.0000000000 0.0000000000 0.0000000000 0.0000000000 0.0000000000 0.0000000000 
41 50 0.0000010424 0.0000103316 0.0000429958 0.0001209728 0.0002663724 0.0005294958 0.0009035575 0.0014419313 0.0022157873 0.0030674042 
41 51 0.0000000000 0.0000000000 0.0000000000 0.0000000000 0.0000000000 0.0000000000 0.0000000000 0.0000000000 0.0000000000 0.0000000000 
41 52 0.0000017813 0.0000164626 0.0000649183 0.0001752406 0.0003739232 0.0007239981 0.0012119114 0.0019039537 0.0028873315 0.0039606537 
41 53 0.0000059606 0.0000235093 0.0000554494 0.0001079509 0.0001896497 0.0003286394 0.0005285791 0.0008317045 0.0013016893 0.0018616044 
41 54 0.0000007813 0.0000072402 0.0000287709 0.0000789265 0.0001726866 0.0003469049 0.0006058562 0.0010003610 0.0016072219 0.0023216168 
41 55 0.0000007472 0.0000060428 0.0000216476 0.0000552614 0.0001156487 0.0002263483 0.0003913950 0.0006457653 0.0010432462 0.0015183398 
41 56 0.0000012267 0.0000109057 0.0000418575 0.0001115610 0.0002384387 0.0004691408 0.0008063384 0.0013134970 0.0020856187 0.0029877325 
41 57 0.0000000000 0.0000000000 0.0000000000 0.0000000000 0.0000000000 0.0000000000 0.0000000000 0.0000000000 0.0000000000 0.0000000000 
41 58 0.0000148273 0.0000653515 0.0001622214 0.0003114431 0.0005102144 0.0007825652 0.0010918575 0.0014643865 0.0019264662 0.0023827474 
41 59 0.0000165373 0.0000695883 0.0001657420 0.0003070135 0.0004878948 0.0007267567 0.0009881286 0.0012905352 0.0016480444 0.0019834685 
41 60 0.0000225735 0.0000969481 0.0002349470 0.0004414138 0.0007096663 0.0010693184 0.0014704454 0.0019466383 0.0025301677 0.0031011191 
41 61 0.0000068173 0.0000274262 0.0000651934 0.0001262687 0.0002187098 0.0003716320 0.0005870457 0.0009093446 0.0014052382 0.0019939932 
41 62 0.0000007817 0.0000074198 0.0000301080 0.0000839702 0.0001858471 0.0003761497 0.0006589466 0.0010880373 0.0017437199 0.0025099807 
41 63 0.0000008623 0.0000069390 0.0000245970 0.0000619016 0.0001276283 0.0002461584 0.0004209320 0.0006886337 0.0011058132 0.0016042985 
41 64 0.0000012608 0.0000113971 0.0000444128 0.0001198337 0.0002583154 0.0005109492 0.0008796794 0.0014316320 0.0022660081 0.0032335354 
42 1 0.0000020754 0.0000194579 0.0000768969 0.0002059038 0.0004322826 0.0008161286 0.0013258134 0.0020086398 0.0029145256 0.0038342973 
42 2 0.0000830257 0.0003156082 0.0007038395 0.0012517081 0.0019400187 0.0028382372 0.0038093327 0.0049147216 0.0061895474 0.0073469096 
42 3 0.0000014625 0.0000141896 0.0000577012 0.0001581473 0.0003382190 0.0006488707 0.0010669517 0.0016329042 0.0023901850 0.0031640589 
42 4 0.0000238313 0.0001678177 0.0005127509 0.0010950697 0.0018962290 0.0029933512 0.0042096809 0.0056123109 0.0072420900 0.0087283196 
42 5 0.0000018962 0.0000168394 0.0000636053 0.0001646177 0.0003380290 0.0006303428 0.0010221055 0.0015589649 0.0022976402 0.0030821701 
42 6 0.0000311207 0.0001184993 0.0002694540 0.0004975421 0.0008118091 0.0012700284 0.0018281298 0.0025454288 0.0034871367 0.0044558324 
42 7 0.0000014297 0.0000129359 0.0000496503 0.0001302606 0.0002705178 0.0005096609 0.0008331615 0.0012798007 0.0018982362 0.0025582423 
42 8 0.0000089489 0.0000644999 0.0002043404 0.0004576134 0.0008372136 0.0014119749 0.0021220769 0.0030377971 0.0042384936 0.0054701124 
42 9 0.0000304088 0.0001308719 0.0003164227 0.0005902583 0.0009375876 0.0013858747 0.0018595947 0.0023831159 0.0029653036 0.0034733529 
42 10 0.0020753446 0.0039825683 0.0057497187 0.0073272050 0.0086676560 0.0098792451 0.0107940120 0.0115116194 0.0120297258 0.0122703105 
42 11 0.0000225217 0.0000982975 0.0002409281 0.0004552105 0.0007314127 0.0010932420 0.0014807226 0.0019139980 0.0024012699 0.0028308146 
42 12 0.0002018449 0.0007665268 0.0016429564 0.0027364373 0.0039197088 0.0052240044 0.0064029842 0.0075173340 0.0085578913 0.0093090713 
42 13 0.0000021624 0.0000190390 0.0000712998 0.0001830007 0.0003728767 0.0006899672 0.0011114672 0.0016851361 0.0024698635 0.0032996762 
42 14 0.0000341432 0.0001302526 0.0002968237 0.0005484999 0.0008939662 0.0013943778 0.0019991420 0.0027703709 0.0037752080 0.0048022924 
42 15 0.0000011089 0.0000102482 0.0000403793 0.0001090175 0.0002329568 0.0004522148 0.0007590230 0.0011954562 0.0018164762 0.0024941054 
42 16 0.0000100958 0.0000723198 0.0002280368 0.0005083840 0.0009257594 0.0015529013 0.0023216196 0.0033054659 0.0045861557 0.0058918898 
42 17 0.0000007204 0.0000070042 0.0000289087 0.0000813423 0.0001801919 0.0003621960 0.0006263108 0.0010147039 0.0015853200 0.0022251602 
42 18 0.0000281772 0.0001108405 0.0002569728 0.0004779992 0.0007787038 0.0012087850 0.0017222209 0.0023704905 0.0032085627 0.0040607179 
42 19 0.0000005039 0.0000050631 0.0000214981 0.0000619581 0.0001399729 0.0002863214 0.0005018360 0.0008223877 0.0012977271 0.0018343952 
42 20 0.0000079786 0.0000591259 0.0001905050 0.0004298110 0.0007866535 0.0013206062 0.0019708695 0.0027976810 0.0038676244 0.0049536659 
42 21 0.0000006315 0.0000058585 0.0000232789 0.0000637803 0.0001392327 0.0002787618 0.0004849852 0.0007972312 0.0012743048 0.0018322917 
42 22 0.0000105478 0.0000415060 0.0000980099 0.0001894316 0.0003260319 0.0005450388 0.0008404038 0.0012616065 0.0018782155 0.0025792591 
42 23 0.0000004722 0.0000044705 0.0000180853 0.0000503215 0.0001112722 0.0002253794 0.0003956652 0.0006554217 0.0010546909 0.0015237272 
42 24 0.0000029898 0.0000226411 0.0000755672 0.0001788888 0.0003468879 0.0006256695 0.0010052775 0.0015460090 0.0023334906 0.0032236721 
42 25 0.0000146917 0.0000645441 0.0001595286 0.0003045456 0.0004953376 0.0007521668 0.0010370085 0.0013700009 0.0017675999 0.0021441731 
42 26 0.0007099510 0.0013738567 0.0020029483 0.0025831078 0.0031007128 0.0036057995 0.0040348312 0.0044373551 0.0048324371 0.0051510728 
42 27 0.0000112992 0.0000500606 0.0001247840 0.0002401922 0.0003936949 0.0006025183 0.0008363884 0.0011122079 0.0014443234 0.0017611929 
42 28 0.0000664560 0.0002575639 0.0005653771 0.0009678201 0.0014291669 0.0019769229 0.0025208431 0.0030992171 0.0037331403 0.0042932010 
42 29 0.0000007082 0.0000064384 0.0000251702 0.0000681165 0.0001474140 0.0002933077 0.0005085016 0.0008343667 0.0013330206 0.0019175418 
42 30 0.0000114808 0.0000449602 0.0001059644 0.0002046098 0.0003517487 0.0005868920 0.0009027565 0.0013513880 0.0020056673 0.0027473257 
42 31 0.0000005302 0.0000049142 0.0000195368 0.0000536519 0.0001175699 0.0002366527 0.0004140859 0.0006849081 0.0011020139 0.0015932403 
42 32 0.0000033481 0.0000250547 0.0000829502 0.0001952000 0.0003767097 0.0006763502 0.0010823991 0.0016583155 0.0024938085 0.0034354511 
42 33 0.0001364664 0.0005836539 0.0013989874 0.0025812725 0.0040484156 0.0058915480 0.0077794109 0.0097949948 0.0119484506 0.0137499256 
42 34 0.0066870977 0.0122171469 0.0170574352 0.0212704494 0.0248346595 0.0280918388 0.0306161966 0.0326905522 0.0343333788 0.0352778226 
42 35 0.0001055860 0.0004597820 0.0011183027 0.0020873678 0.0033029821 0.0048427472 0.0064296503 0.0081317509 0.0099571615 0.0114887344 
42 36 0.0010952095 0.0037708894 0.0074453421 0.0115962933 0.0157547921 0.0200706419 0.0238012141 0.0272204405 0.0303483483 0.0325845499 
42 37 0.0001132116 0.0004623256 0.0010656270 0.0019076456 0.0029312000 0.0042134545 0.0055475793 0.0070216166 0.0086890604 0.0101947045 
42 38 0.0025733465 0.0046936816 0.0065989767 0.0083633429 0.0100060217 0.0117184915 0.0132871212 0.0148719535 0.0165430611 0.0179737604 
42 39 0.0000921170 0.0003790388 0.0008789440 0.0015809561 0.0024381949 0.0035158396 0.0046400172 0.0058845005 0.0072944339 0.0085689777 
42 40 0.0004208851 0.0014738093 0.0029853931 0.0048059229 0.0067830356 0.0090500113 0.0112535913 0.0135658041 0.0160727786 0.0182640035 
42 41 0.0062179742 0.0122928501 0.0180937940 0.0232613937 0.0274997454 0.0310521035 0.0334028770 0.0348536145 0.0353703291 0.0350000221 
42 42 0.9476389772 0.8955433341 0.8426730564 0.7901381327 0.7394553904 0.6856546981 0.6357314867 0.5844899044 0.5291289195 0.4802095485 
42 43 0.0052708943 0.0104494129 0.0154168187 0.0198576424 0.0235096452 0.0265767851 0.0286096838 0.0298661050 0.0303153749 0.0299970602 
42 44 0.0219688764 0.0401306957 0.0549689213 0.0663342095 0.0743263188 0.0798784359 0.0825875370 0.0831983792 0.0817189996 0.0788517697 
42 45 0.0001228634 0.0004982043 0.0011417213 0.0020345378 0.0031152317 0.0044649990 0.0058666979 0.0074139263 0.0091638769 0.0107448324 
42 46 0.0026959770 0.0049009808 0.0068792363 0.0087134703 0.0104253165 0.0122149161 0.0138588584 0.0155243671 0.0172856979 0.0187980610 
42 47 0.0001001451 0.0004090299 0.0009426064 0.0016869334 0.0025914399 0.0037245815 0.0049041171 0.0062086017 0.0076865191 0.0090236272 
42 48 0.0004520884 0.0015700484 0.0031636321 0.0050757749 0.0071488680 0.0095247065 0.0118347108 0.0142604426 0.0168936245 0.0191984506 
42 49 0.0000000000 0.0000000000 0.0000000000 0.0000000000 0.0000000000 0.0000000000 0.0000000000 0.0000000000 0.0000000000 0.0000000000 
42 50 0.0000301675 0.0001194656 0.0002789369 0.0005221658 0.0008546722 0.0013305571 0.0018967366 0.0026067814 0.0035158743 0.0044305024 
42 51 0.0000000000 0.0000000000 0.0000000000 0.0000000000 0.0000000000 0.0000000000 0.0000000000 0.0000000000 0.0000000000 0.0000000000 
42 52 0.0000086160 0.0000641901 0.0002078667 0.0004709323 0.0008643019 0.0014527981 0.0021670806 0.0030697337 0.0042276816 0.0053918358 
42 53 0.0000006304 0.0000058577 0.0000233388 0.0000641786 0.0001406908 0.0002830550 0.0004947487 0.0008171166 0.0013124303 0.0018946167 
42 54 0.0000112307 0.0000442568 0.0001047181 0.0002027373 0.0003491942 0.0005835682 0.0008987148 0.0013466071 0.0020000353 0.0027408458 
42 55 0.0000004975 0.0000046907 0.0000189124 0.0000524995 0.0001159276 0.0002346588 0.0004119758 0.0006828260 0.0010999509 0.0015910225 
42 56 0.0000032071 0.0000242735 0.0000810107 0.0001917553 0.0003716581 0.0006696164 0.0010742493 0.0016488923 0.0024831542 0.0034237554 
42 57 0.0000000000 0.0000000000 0.0000000000 0.0000000000 0.0000000000 0.0000000000 0.0000000000 0.0000000000 0.0000000000 0.0000000000 
42 58 0.0007548611 0.0014743746 0.0021693746 0.0028215967 0.0034111875 0.0039905057 0.0044818840 0.0049378452 0.0053754187 0.0057172430 
42 59 0.0000080981 0.0000362525 0.0000916525 0.0001795663 0.0003003753 0.0004712307 0.0006709666 0.0009174250 0.0012292607 0.0015415411 
42 60 0.0000717743 0.0002808102 0.0006216346 0.0010714131 0.0015897012 0.0022053048 0.0028136802 0.0034543432 0.0041461590 0.0047466356 
42 61 0.0000005312 0.0000050465 0.0000205884 0.0000579576 0.0001298569 0.0002670236 0.0004755269 0.0007990944 0.0013047023 0.0019069543 
42 62 0.0000124890 0.0000498265 0.0001191641 0.0002322577 0.0004008140 0.0006680611 0.0010227087 0.0015194061 0.0022329560 0.0030309870 
42 63 0.0000004022 0.0000038811 0.0000160672 0.0000458376 0.0001039067 0.0002160187 0.0003880904 0.0006571478 0.0010801663 0.0015862875 
42 64 0.0000036698 0.0000278932 0.0000933785 0.0002211485 0.0004276389 0.0007663405 0.0012205646 0.0018567755 0.0027669907 0.0037798880 
43 1 0.0000078247 0.0000615796 0.0002070244 0.0004799732 0.0008908914 0.0015001274 0.0022222752 0.0031010480 0.0041677903 0.0051702649 
43 2 0.0000030620 0.0000290347 0.0001145583 0.0003035480 0.0006273983 0.0011610186 0.0018489758 0.0027452318 0.0039031780 0.0050536027 
43 3 0.0000422198 0.0001682837 0.0003872952 0.0007061771 0.0011203606 0.0016820953 0.0023140432 0.0030600382 0.0039480922 0.0047722931 
43 4 0.0000050865 0.0000449533 0.0001684237 0.0004296025 0.0008635886 0.0015625332 0.0024488083 0.0035896252 0.0050498298 0.0064908898 
43 5 0.0000028139 0.0000220805 0.0000759265 0.0001837852 0.0003609295 0.0006524897 0.0010392408 0.0015678995 0.0022963796 0.0030725376 
43 6 0.0000020567 0.0000186235 0.0000715494 0.0001879245 0.0003907141 0.0007369745 0.0012059646 0.0018541773 0.0027526884 0.0037126220 
43 7 0.0000151630 0.0000586463 0.0001346649 0.0002521031 0.0004201222 0.0006773973 0.0010070264 0.0014507473 0.0020583081 0.0027045115 
43 8 0.0000032048 0.0000276825 0.0001024927 0.0002615392 0.0005318476 0.0009845664 0.0015889625 0.0024154361 0.0035514185 0.0047577202 
43 9 0.0000920526 0.0003704182 0.0008372218 0.0014618353 0.0021802407 0.0030164852 0.0038089897 0.0045883521 0.0053418320 0.0059005738 
43 10 0.0000440192 0.0001903287 0.0004610087 0.0008589788 0.0013591985 0.0019953858 0.0026545084 0.0033655217 0.0041326169 0.0047796858 
43 11 0.0014665939 0.0028855346 0.0042520182 0.0055060459 0.0065914109 0.0075838985 0.0083375040 0.0089277921 0.0093468443 0.0095281357 
43 12 0.0000658403 0.0002768149 0.0006538801 0.0011921240 0.0018524266 0.0026752552 0.0035137729 0.0044065770 0.0053592833 0.0061560715 
43 13 0.0000026458 0.0000213693 0.0000754140 0.0001863755 0.0003715254 0.0006790225 0.0010885421 0.0016488580 0.0024204915 0.0032416514 
43 14 0.0000020300 0.0000188147 0.0000735313 0.0001954689 0.0004096268 0.0007767568 0.0012746204 0.0019624338 0.0029145393 0.0039301000 
43 15 0.0000176127 0.0000706682 0.0001648680 0.0003075649 0.0005043138 0.0007940419 0.0011539379 0.0016284382 0.0022696190 0.0029468929 
43 16 0.0000032445 0.0000284156 0.0001063967 0.0002737949 0.0005599517 0.0010405662 0.0016825791 0.0025597952 0.0037636317 0.0050397842 
43 17 0.0000025727 0.0000210317 0.0000737457 0.0001790211 0.0003489481 0.0006222188 0.0009768909 0.0014534171 0.0021015152 0.0027859692 
43 18 0.0000010651 0.0000105127 0.0000435481 0.0001219044 0.0002670031 0.0005276307 0.0008953868 0.0014208421 0.0021705083 0.0029898404 
43 19 0.0000141836 0.0000579831 0.0001373569 0.0002591668 0.0004279448 0.0006761164 0.0009828547 0.0013848968 0.0019250343 0.0024927559 
43 20 0.0000017860 0.0000165116 0.0000650337 0.0001751154 0.0003724041 0.0007179667 0.0011965222 0.0018708753 0.0028225311 0.0038545103 
43 21 0.0000009277 0.0000075810 0.0000272870 0.0000695791 0.0001447583 0.0002804761 0.0004794181 0.0007809513 0.0012445080 0.0017909862 
43 22 0.0000007016 0.0000066342 0.0000267922 0.0000743962 0.0001641425 0.0003316443 0.0005809183 0.0009603201 0.0015425578 0.0022259671 
43 23 0.0000051018 0.0000202490 0.0000479289 0.0000933346 0.0001635212 0.0002817734 0.0004500551 0.0007024407 0.0010895266 0.0015463268 
43 24 0.0000011076 0.0000100222 0.0000390280 0.0001051824 0.0002265674 0.0004482303 0.0007726204 0.0012600997 0.0020005862 0.0028633190 
43 25 0.0000304947 0.0001263574 0.0002952411 0.0005345827 0.0008281976 0.0011967276 0.0015778067 0.0019928619 0.0024513753 0.0028529381 
43 26 0.0000186288 0.0000817462 0.0002017393 0.0003844318 0.0006240444 0.0009454773 0.0013006808 0.0017144246 0.0022065986 0.0026711957 
43 27 0.0005021994 0.0009985853 0.0014908399 0.0019615659 0.0023927037 0.0028201126 0.0031840636 0.0035205562 0.0038381054 0.0040775424 
43 28 0.0000270631 0.0001161656 0.0002809434 0.0005258384 0.0008406286 0.0012557883 0.0017083732 0.0022301247 0.0028457891 0.0034237498 
43 29 0.0000010383 0.0000083672 0.0000298039 0.0000753568 0.0001556721 0.0002996715 0.0005097029 0.0008270675 0.0013142365 0.0018884532 
43 30 0.0000007883 0.0000073729 0.0000295153 0.0000813821 0.0001785263 0.0003587808 0.0006256652 0.0010300824 0.0016482837 0.0023717102 
43 31 0.0000055630 0.0000220219 0.0000521306 0.0001014779 0.0001773610 0.0003042041 0.0004833485 0.0007504999 0.0011586964 0.0016395416 
43 32 0.0000012386 0.0000110874 0.0000428214 0.0001146696 0.0002457449 0.0004838822 0.0008308023 0.0013500622 0.0021359833 0.0030490579 
43 33 0.0005263824 0.0019610061 0.0041299597 0.0067768463 0.0095931258 0.0126583473 0.0154029556 0.0179764789 0.0203561322 0.0220487469 
43 34 0.0001803905 0.0007763831 0.0018603468 0.0034167710 0.0053220224 0.0076782126 0.0100536948 0.0125531436 0.0151876633 0.0173678208 
43 35 0.0048205061 0.0090934894 0.0129668969 0.0163971326 0.0193240631 0.0220080431 0.0240825011 0.0257643981 0.0270461665 0.0277120804 
43 36 0.0002572198 0.0010694486 0.0024997806 0.0045100964 0.0069363268 0.0099071528 0.0128816388 0.0159964001 0.0192677978 0.0219683512 
43 37 0.0001944278 0.0007152853 0.0015117642 0.0025242867 0.0036748318 0.0050465451 0.0064238830 0.0079073277 0.0095518159 0.0110142254 
43 38 0.0001208500 0.0005018003 0.0011743828 0.0021317799 0.0033162814 0.0048243081 0.0064158408 0.0081960299 0.0102329011 0.0120903326 
43 39 0.0018037382 0.0033153324 0.0046575348 0.0058734785 0.0069846501 0.0081307713 0.0091776523 0.0102377324 0.0113609645 0.0123277265 
43 40 0.0001634668 0.0006664328 0.0015386260 0.0027648291 0.0042689235 0.0061718936 0.0081712366 0.0104004871 0.0129450935 0.0152617575 
43 41 0.0148078042 0.0279635923 0.0394087961 0.0486840058 0.0555621475 0.0606404840 0.0633838910 0.0643722927 0.0635820429 0.0615001359 
43 42 0.0076887155 0.0152426822 0.0224886965 0.0289665796 0.0342938004 0.0387678748 0.0417332892 0.0435660465 0.0442214024 0.0437570733 
43 43 0.9544976378 0.9072157364 0.8575529119 0.8068589476 0.7569465097 0.7031266815 0.6525991065 0.6003013861 0.5434415229 0.4929805970 
43 44 0.0095391883 0.0187779953 0.0275464413 0.0353240461 0.0416841135 0.0470033009 0.0505174789 0.0526829369 0.0534514712 0.0528955999 
43 45 0.0002092151 0.0007631480 0.0016034463 0.0026666731 0.0038718701 0.0053072539 0.0067484886 0.0083018664 0.0100262442 0.0115624555 
43 46 0.0001303209 0.0005375829 0.0012515068 0.0022626309 0.0035095384 0.0050939448 0.0067646257 0.0086332201 0.0107724239 0.0127250422 
43 47 0.0018897899 0.0034597392 0.0048491734 0.0061082697 0.0072614723 0.0084546913 0.0095482947 0.0106594861 0.0118413413 0.0128625651 
43 48 0.0001757481 0.0007120886 0.0016361402 0.0029294513 0.0045114249 0.0065097662 0.0086080352 0.0109478811 0.0136205881 0.0160564418 
43 49 0.0000000000 0.0000000000 0.0000000000 0.0000000000 0.0000000000 0.0000000000 0.0000000000 0.0000000000 0.0000000000 0.0000000000 
43 50 0.0000010269 0.0000102201 0.0000426765 0.0001203950 0.0002656275 0.0005288458 0.0009033864 0.0014426915 0.0022179531 0.0030709444 
43 51 0.0000000000 0.0000000000 0.0000000000 0.0000000000 0.0000000000 0.0000000000 0.0000000000 0.0000000000 0.0000000000 0.0000000000 
43 52 0.0000017583 0.0000163038 0.0000644766 0.0001744570 0.0003729229 0.0007231164 0.0012116266 0.0019048204 0.0028899248 0.0039649272 
43 53 0.0000008868 0.0000071812 0.0000257511 0.0000657733 0.0001376680 0.0002693902 0.0004656203 0.0007677725 0.0012394550 0.0018027387 
43 54 0.0000007315 0.0000068849 0.0000277053 0.0000767576 0.0001691951 0.0003419446 0.0005996902 0.0009933002 0.0015997049 0.0023141448 
43 55 0.0000054322 0.0000215446 0.0000508580 0.0000985490 0.0001716164 0.0002939189 0.0004675079 0.0007280721 0.0011290467 0.0016043432 
43 56 0.0000011535 0.0000103907 0.0000403296 0.0001084737 0.0002334886 0.0004621162 0.0007975908 0.0013034337 0.0020748200 0.0029769003 
43 57 0.0000000000 0.0000000000 0.0000000000 0.0000000000 0.0000000000 0.0000000000 0.0000000000 0.0000000000 0.0000000000 0.0000000000 
43 58 0.0000158737 0.0000700300 0.0001739100 0.0003338019 0.0005462866 0.0008361541 0.0011631778 0.0015536171 0.0020323628 0.0024991171 
43 59 0.0005448824 0.0011168244 0.0017196146 0.0023304029 0.0029182306 0.0035237964 0.0040509659 0.0045383447 0.0049836971 0.0052943131 
43 60 0.0000238870 0.0001028110 0.0002495257 0.0004691239 0.0007540678 0.0011348044 0.0015570523 0.0020543729 0.0026573551 0.0032403604 
43 61 0.0000010221 0.0000082423 0.0000292823 0.0000738356 0.0001524262 0.0002941384 0.0005028564 0.0008220068 0.0013183728 0.0019103909 
43 62 0.0000007272 0.0000069884 0.0000286743 0.0000807518 0.0001801755 0.0003673144 0.0006470154 0.0010731913 0.0017264650 0.0024914946 
43 63 0.0000061020 0.0000245654 0.0000583218 0.0001125173 0.0001936864 0.0003264434 0.0005116631 0.0007868343 0.0012080636 0.0017065722 
43 64 0.0000011794 0.0000107704 0.0000423803 0.0001153615 0.0002505571 0.0004990216 0.0008637248 0.0014119259 0.0022432360 0.0032092250 
44 1 0.0000023343 0.0000212857 0.0000823292 0.0002168439 0.0004496471 0.0008403011 0.0013551497 0.0020412705 0.0029480682 0.0038665767 
44 2 0.0000192733 0.0001356900 0.0004143996 0.0008844287 0.0015302277 0.0024131951 0.0033904821 0.0045156419 0.0058208947 0.0070094175 
44 3 0.0000016718 0.0000156842 0.0000621924 0.0001672852 0.0003528547 0.0006694233 0.0010920804 0.0016610523 0.0024193259 0.0031922684 
44 4 0.0001312353 0.0004957282 0.0010868381 0.0018894108 0.0028593516 0.0040803882 0.0053606532 0.0067819710 0.0083860721 0.0098174225 
44 5 0.0000023475 0.0000199568 0.0000727808 0.0001831832 0.0003680723 0.0006737506 0.0010774803 0.0016247318 0.0023712032 0.0031590425 
44 6 0.0000071977 0.0000518039 0.0001639380 0.0003668288 0.0006707070 0.0011305812 0.0016985275 0.0024307142 0.0033905156 0.0043748251 
44 7 0.0000017934 0.0000154636 0.0000571338 0.0001454853 0.0002952747 0.0005455963 0.0008791760 0.0013346308 0.0019597456 0.0026226516 
44 8 0.0000495969 0.0001887964 0.0004231613 0.0007632255 0.0012123577 0.0018422282 0.0025853377 0.0035171676 0.0047164685 0.0059324201 
44 9 0.0000309354 0.0001317715 0.0003160219 0.0005859525 0.0009268361 0.0013659069 0.0018298700 0.0023434574 0.0029165117 0.0034189350 
44 10 0.0001525536 0.0005831088 0.0012577049 0.0021070625 0.0030338534 0.0040633846 0.0050005634 0.0058919892 0.0067297216 0.0073384480 
44 11 0.0000229992 0.0000992764 0.0002412015 0.0004527308 0.0007240638 0.0010786557 0.0014582640 0.0018833484 0.0023629207 0.0027875852 
44 12 0.0025974274 0.0049813337 0.0071826848 0.0091372893 0.0107871170 0.0122670226 0.0133756036 0.0142386762 0.0148568076 0.0151409196 
44 13 0.0000026804 0.0000225819 0.0000816376 0.0002037531 0.0004062219 0.0007378152 0.0011721604 0.0017568573 0.0025497277 0.0033828709 
44 14 0.0000081746 0.0000584572 0.0001840199 0.0004096236 0.0007449132 0.0012479570 0.0018638103 0.0026512587 0.0036754843 0.0047191156 
44 15 0.0000013056 0.0000116906 0.0000448767 0.0001186191 0.0002492532 0.0004768574 0.0007916463 0.0012354855 0.0018625683 0.0025432687 
44 16 0.0000544361 0.0002075081 0.0004657980 0.0008404057 0.0013333674 0.0020204164 0.0028249459 0.0038261471 0.0051050911 0.0063935957 
44 17 0.0000008091 0.0000076707 0.0000310320 0.0000859600 0.0001881484 0.0003743849 0.0006425961 0.0010348143 0.0016085550 0.0022499485 
44 18 0.0000063284 0.0000469530 0.0001514905 0.0003422297 0.0006270224 0.0010535328 0.0015731841 0.0022340277 0.0030891956 0.0039571669 
44 19 0.0000005748 0.0000056024 0.0000232381 0.0000657855 0.0001466321 0.0002966134 0.0005156823 0.0008395867 0.0013176993 0.0018557779 
44 20 0.0000448079 0.0001762050 0.0004033530 0.0007347836 0.0011683671 0.0017654007 0.0024551223 0.0033030053 0.0043747258 0.0054460648 
44 21 0.0000007772 0.0000069293 0.0000266451 0.0000710729 0.0001518694 0.0002984297 0.0005118716 0.0008314474 0.0013153442 0.0018776128 
44 22 0.0000023584 0.0000178584 0.0000596437 0.0001413541 0.0002744757 0.0004958268 0.0007977753 0.0012285236 0.0018566115 0.0025672557 
44 23 0.0000005889 0.0000053363 0.0000208293 0.0000563095 0.0001217117 0.0002417172 0.0004180951 0.0006840696 0.0010891581 0.0015618715 
44 24 0.0000169051 0.0000668991 0.0001563999 0.0002957719 0.0004951639 0.0008018059 0.0012012883 0.0017558297 0.0025502746 0.0034395663 
44 25 0.0000157466 0.0000680541 0.0001659271 0.0003133136 0.0005053274 0.0007620279 0.0010455108 0.0013762076 0.0017708612 0.0021449165 
44 26 0.0000493936 0.0001926838 0.0004257328 0.0007334085 0.0010894029 0.0015158801 0.0019429113 0.0024004122 0.0029054611 0.0033544508 
44 27 0.0000122023 0.0000531092 0.0001304354 0.0002480903 0.0004029071 0.0006119181 0.0008448668 0.0011188988 0.0014485850 0.0017632965 
44 28 0.0008907128 0.0017272008 0.0025220945 0.0032559059 0.0039099776 0.0045465087 0.0050851145 0.0055883426 0.0060802781 0.0064758215 
44 29 0.0000008717 0.0000076093 0.0000287769 0.0000758137 0.0001606147 0.0003137049 0.0005362743 0.0008696398 0.0013753045 0.0019642548 
44 30 0.0000026575 0.0000198728 0.0000657851 0.0001548518 0.0002990098 0.0005372634 0.0008605010 0.0013194499 0.0019859008 0.0027375977 
44 31 0.0000006609 0.0000058560 0.0000224550 0.0000599147 0.0001283661 0.0002534190 0.0004370108 0.0007141334 0.0011371658 0.0016321666 
44 32 0.0000184139 0.0000725084 0.0001690969 0.0003193089 0.0005338035 0.0008626777 0.0012895472 0.0018798848 0.0027225724 0.0036631593 
44 33 0.0001448913 0.0006105892 0.0014461836 0.0026434422 0.0041164967 0.0059556813 0.0078317564 0.0098299284 0.0119624893 0.0137468695 
44 34 0.0009330996 0.0031895190 0.0062555837 0.0096851767 0.0130904194 0.0165948904 0.0196000632 0.0223332100 0.0248117971 0.0265659415 
44 35 0.0001128131 0.0004832145 0.0011599447 0.0021430601 0.0033650575 0.0049027580 0.0064805524 0.0081684305 0.0099762956 0.0114932146 
44 36 0.0084648094 0.0155696700 0.0218119851 0.0272246842 0.0317667447 0.0358737605 0.0390190065 0.0415701676 0.0435567015 0.0446693016 
44 37 0.0001293804 0.0005160433 0.0011661707 0.0020540317 0.0031153983 0.0044274369 0.0057785034 0.0072595093 0.0089240260 0.0104196867 
44 38 0.0003570450 0.0012401685 0.0024940104 0.0039895463 0.0056005463 0.0074348655 0.0092074946 0.0110586251 0.0130572277 0.0147980961 
44 39 0.0001058529 0.0004248619 0.0009649901 0.0017065534 0.0025965457 0.0037001053 0.0048391246 0.0060898352 0.0074974298 0.0087634746 
44 40 0.0032741080 0.0060390520 0.0085499677 0.0108729705 0.0130178014 0.0152266269 0.0172235329 0.0192165335 0.0212940009 0.0230554802 
44 41 0.0061638892 0.0121003520 0.0177092451 0.0226667959 0.0267101310 0.0300850675 0.0323114344 0.0336815666 0.0341663281 0.0338126693 
44 42 0.0175530423 0.0320642612 0.0439199422 0.0530007603 0.0593864223 0.0638225404 0.0659871005 0.0664751606 0.0652931420 0.0630022369 
44 43 0.0052249976 0.0102854646 0.0150882963 0.0193484044 0.0228320703 0.0257456043 0.0276704618 0.0288565711 0.0292775288 0.0289730560 
44 44 0.9482028078 0.8967432349 0.8445484811 0.7926741458 0.7425865369 0.6893449264 0.6398559930 0.5889653165 0.5338721186 0.4850966283 
44 45 0.0001406749 0.0005570041 0.0012512642 0.0021934832 0.0033147520 0.0046963619 0.0061160975 0.0076706676 0.0094173580 0.0109875135 
44 46 0.0003852753 0.0013263524 0.0026517927 0.0042256028 0.0059169613 0.0078407753 0.0096995635 0.0116414837 0.0137400115 0.0155701541 
44 47 0.0001152756 0.0004591612 0.0010362425 0.0018230481 0.0027625238 0.0039231758 0.0051183539 0.0064292816 0.0079045143 0.0092324150 
44 48 0.0034324010 0.0063119884 0.0089230292 0.0113409176 0.0135778547 0.0158872518 0.0179805383 0.0200752004 0.0222648421 0.0241267715 
44 49 0.0000000000 0.0000000000 0.0000000000 0.0000000000 0.0000000000 0.0000000000 0.0000000000 0.0000000000 0.0000000000 0.0000000000 
44 50 0.0000068790 0.0000513228 0.0001664499 0.0003775940 0.0006936472 0.0011666262 0.0017405115 0.0024651533 0.0033936440 0.0043259119 
44 51 0.0000000000 0.0000000000 0.0000000000 0.0000000000 0.0000000000 0.0000000000 0.0000000000 0.0000000000 0.0000000000 0.0000000000 
44 52 0.0000479749 0.0001898408 0.0004373520 0.0008012926 0.0012796528 0.0019390048 0.0026985116 0.0036263301 0.0047881820 0.0059375122 
44 53 0.0000007862 0.0000070037 0.0000269515 0.0000720366 0.0001543711 0.0003044629 0.0005241649 0.0008547439 0.0013577894 0.0019449034 
44 54 0.0000025446 0.0000192483 0.0000642478 0.0001521675 0.0002951736 0.0005323394 0.0008547938 0.0013131614 0.0019791167 0.0027303517 
44 55 0.0000006231 0.0000056194 0.0000218533 0.0000589205 0.0001271404 0.0002522531 0.0004362016 0.0007138674 0.0011374254 0.0016326095 
44 56 0.0000180033 0.0000713372 0.0001670711 0.0003164350 0.0005301753 0.0008583916 0.0012848122 0.0018747972 0.0027170653 0.0036570925 
44 57 0.0000000000 0.0000000000 0.0000000000 0.0000000000 0.0000000000 0.0000000000 0.0000000000 0.0000000000 0.0000000000 0.0000000000 
44 58 0.0000536438 0.0002113382 0.0004711213 0.0008174839 0.0012204456 0.0017033793 0.0021844444 0.0026944305 0.0032483399 0.0037312837 
44 59 0.0000082552 0.0000365873 0.0000917618 0.0001786958 0.0002976494 0.0004655465 0.0006618243 0.0009044096 0.0012122880 0.0015217923 
44 60 0.0009470658 0.0018533543 0.0027306271 0.0035539155 0.0042967347 0.0050241833 0.0056387698 0.0062069419 0.0067505184 0.0071743706 
44 61 0.0000006265 0.0000057912 0.0000230677 0.0000636179 0.0001401296 0.0002837354 0.0004992184 0.0008302391 0.0013431735 0.0019503514 
44 62 0.0000029325 0.0000222803 0.0000745781 0.0001766253 0.0003415647 0.0006121389 0.0009750244 0.0014833234 0.0022105588 0.0030198499 
44 63 0.0000004742 0.0000044467 0.0000179642 0.0000502062 0.0001119048 0.0002291471 0.0004068429 0.0006819665 0.0011110083 0.0016212263 
44 64 0.0000200328 0.0000803309 0.0001900064 0.0003620882 0.0006077591 0.0009816466 0.0014611547 0.0021149835 0.0030340916 0.0040459130 
45 1 0.0000275184 0.0001060045 0.0002391473 0.0004336081 0.0006933560 0.0010642509 0.0015118756 0.0020872282 0.0028474190 0.0036367815 
45 2 0.0000027967 0.0000249150 0.0000936474 0.0002397862 0.0004855102 0.0008900148 0.0014196956 0.0021306647 0.0030911293 0.0040971163 
45 3 0.0000034641 0.0000261118 0.0000860300 0.0001994822 0.0003764332 0.0006547292 0.0010108515 0.0014849886 0.0021258977 0.0028006193 
45 4 0.0000046813 0.0000389479 0.0001390716 0.0003426385 0.0006741652 0.0012070071 0.0018926253 0.0028012054 0.0040164082 0.0052801032 
45 5 0.0000594112 0.0002124837 0.0004526386 0.0007838285 0.0012037586 0.0017682314 0.0024029730 0.0031569421 0.0040677901 0.0049333100 
45 6 0.0000086940 0.0000685095 0.0002298790 0.0005307816 0.0009800013 0.0016401901 0.0024177675 0.0033629618 0.0045186496 0.0056232020 
45 7 0.0000073844 0.0000522379 0.0001638216 0.0003638598 0.0006586357 0.0010922946 0.0016069337 0.0022385458 0.0030185939 0.0037705444 
45 8 0.0000137469 0.0001026892 0.0003310590 0.0007416651 0.0013386790 0.0021986214 0.0031964204 0.0043959237 0.0058496426 0.0072300131 
45 9 0.0000100879 0.0000398812 0.0000917329 0.0001690211 0.0002744895 0.0004292149 0.0006220617 0.0008789011 0.0012318456 0.0016123259 
45 10 0.0000010781 0.0000097039 0.0000372008 0.0000976700 0.0002031235 0.0003833537 0.0006277319 0.0009659740 0.0014357475 0.0019388039 
45 11 0.0000009029 0.0000073108 0.0000257730 0.0000636238 0.0001270215 0.0002336009 0.0003785046 0.0005823538 0.0008730700 0.0011939156 
45 12 0.0000018506 0.0000157901 0.0000577713 0.0001457769 0.0002934641 0.0005380149 0.0008614659 0.0013006323 0.0019010699 0.0025365931 
45 13 0.0031569801 0.0057522483 0.0079624786 0.0098207288 0.0113435179 0.0127004161 0.0137348033 0.0145793132 0.0152523982 0.0156508537 
45 14 0.0002094951 0.0008042065 0.0017434947 0.0029397258 0.0042663266 0.0057753806 0.0071958899 0.0086108808 0.0100349420 0.0111722751 
45 15 0.0001764680 0.0006395131 0.0013305997 0.0021814923 0.0031088597 0.0041559491 0.0051396149 0.0061192440 0.0071038804 0.0078868683 
45 16 0.0002973046 0.0011129060 0.0023651989 0.0039260770 0.0056292556 0.0075421863 0.0093250745 0.0110873410 0.0128491292 0.0142484250 
45 17 0.0000090722 0.0000360901 0.0000846010 0.0001605350 0.0002705117 0.0004432958 0.0006747673 0.0010062088 0.0014969998 0.0020629281 
45 18 0.0000009089 0.0000085652 0.0000343218 0.0000941836 0.0002047219 0.0004058717 0.0006971574 0.0011284490 0.0017719606 0.0025086960 
45 19 0.0000011708 0.0000091258 0.0000313020 0.0000761007 0.0001514968 0.0002813105 0.0004648088 0.0007358895 0.0011452376 0.0016227042 
45 20 0.0000015462 0.0000136524 0.0000519631 0.0001369358 0.0002884800 0.0005569180 0.0009379018 0.0014936371 0.0023130910 0.0032433188 
45 21 0.0000196435 0.0000726916 0.0001611888 0.0002928624 0.0004751895 0.0007462723 0.0010854162 0.0015341732 0.0021416040 0.0027839621 
45 22 0.0000028303 0.0000235639 0.0000839921 0.0002067215 0.0004071503 0.0007316406 0.0011537600 0.0017206423 0.0024905098 0.0033029367 
45 23 0.0000025141 0.0000184658 0.0000605287 0.0001415129 0.0002710172 0.0004802348 0.0007545176 0.0011271994 0.0016400228 0.0021875897 
45 24 0.0000045459 0.0000359717 0.0001231643 0.0002936082 0.0005640171 0.0009919570 0.0015391264 0.0022645010 0.0032395180 0.0042607700 
45 25 0.0000032088 0.0000130746 0.0000314304 0.0000613906 0.0001068554 0.0001818732 0.0002869739 0.0004432249 0.0006820625 0.0009640457 
45 26 0.0000003645 0.0000033864 0.0000135245 0.0000373284 0.0000821841 0.0001662005 0.0002920262 0.0004850731 0.0007840750 0.0011381232 
45 27 0.0000003155 0.0000026418 0.0000097628 0.0000255459 0.0000544286 0.0001080050 0.0001885014 0.0003132773 0.0005092852 0.0007446742 
45 28 0.0000006193 0.0000054971 0.0000210564 0.0000559984 0.0001194332 0.0002345262 0.0004025316 0.0006551374 0.0010399151 0.0014899292 
45 29 0.0010783108 0.0019889006 0.0028036266 0.0035412764 0.0042083868 0.0048848560 0.0054920030 0.0060991154 0.0067391672 0.0072922051 
45 30 0.0000706217 0.0002832212 0.0006432927 0.0011385363 0.0017349179 0.0024786475 0.0032530002 0.0041137909 0.0050994200 0.0060043301 
45 31 0.0000821281 0.0002971990 0.0006213326 0.0010297984 0.0014915183 0.0020407467 0.0025930181 0.0031913316 0.0038621616 0.0044681009 
45 32 0.0001013149 0.0003967915 0.0008836470 0.0015386900 0.0023140802 0.0032677909 0.0042501130 0.0053331221 0.0065649144 0.0076902075 
45 33 0.0021951764 0.0040484172 0.0057161471 0.0072390467 0.0086278489 0.0100455518 0.0113230089 0.0126012486 0.0139446917 0.0150976981 
45 34 0.0001250814 0.0005164216 0.0012001929 0.0021631672 0.0033439067 0.0048379519 0.0064114454 0.0081756158 0.0102082061 0.0120806081 
45 35 0.0002255637 0.0007946693 0.0016143866 0.0026015186 0.0036726225 0.0049013162 0.0060992814 0.0073638762 0.0087478784 0.0099713329 
45 36 0.0001812325 0.0007230507 0.0016387213 0.0028990612 0.0044201291 0.0063226383 0.0083094972 0.0105235596 0.0130623199 0.0153928988 
45 37 0.0049615508 0.0086470154 0.0116398129 0.0141419312 0.0162394708 0.0181868930 0.0197530742 0.0211180040 0.0223109661 0.0231231468 
45 38 0.0004133654 0.0015380262 0.0032433254 0.0053433246 0.0076127768 0.0101437237 0.0124923391 0.0148098541 0.0171288324 0.0189771035 
45 39 0.0004942628 0.0016316950 0.0031439923 0.0048423902 0.0065651395 0.0083993699 0.0100423339 0.0116174631 0.0131497260 0.0143367345 
45 40 0.0005693643 0.0020687014 0.0042899898 0.0069827201 0.0098612420 0.0130457143 0.0159830446 0.0188683500 0.0217444882 0.0240297082 
45 41 0.0011301721 0.0020868716 0.0029442392 0.0037250374 0.0044386845 0.0051717979 0.0058370741 0.0065058220 0.0072089766 0.0078099277 
45 42 0.0000757180 0.0003070323 0.0007036177 0.0012538408 0.0019198487 0.0027516806 0.0036155167 0.0045690395 0.0056474955 0.0066218035 
45 43 0.0000883894 0.0003224156 0.0006774256 0.0011266187 0.0016357915 0.0022422138 0.0028511079 0.0035073803 0.0042358969 0.0048849168 
45 44 0.0001085048 0.0004296262 0.0009651201 0.0016918685 0.0025567209 0.0036223784 0.0047174428 0.0059165071 0.0072637568 0.0084748422 
45 45 0.9284109090 0.8639230589 0.8032371597 0.7463480100 0.6938438146 0.6400276333 0.5914360585 0.5425909799 0.4907108219 0.4454480070 
45 46 0.0142857937 0.0265308470 0.0369522868 0.0453465020 0.0516596220 0.0565472284 0.0595320900 0.0611868906 0.0615560778 0.0608272028 
45 47 0.0222007253 0.0381218553 0.0497334556 0.0578026418 0.0629764096 0.0661787741 0.0674008526 0.0671986396 0.0656098131 0.0632386581 
45 48 0.0177315119 0.0327639428 0.0454855376 0.0557040587 0.0633823655 0.0693309245 0.0729736651 0.0750087976 0.0754920706 0.0746426511 
45 49 0.0000000000 0.0000000000 0.0000000000 0.0000000000 0.0000000000 0.0000000000 0.0000000000 0.0000000000 0.0000000000 0.0000000000 
45 50 0.0000008728 0.0000083943 0.0000342430 0.0000954052 0.0002099490 0.0004206713 0.0007280824 0.0011851860 0.0018683943 0.0026503312 
45 51 0.0000000000 0.0000000000 0.0000000000 0.0000000000 0.0000000000 0.0000000000 0.0000000000 0.0000000000 0.0000000000 0.0000000000 
45 52 0.0000015159 0.0000135670 0.0000523127 0.0001394982 0.0002968633 0.0005783054 0.0009804303 0.0015693051 0.0024390288 0.0034260192 
45 53 0.0000213036 0.0000794831 0.0001771041 0.0003223068 0.0005226204 0.0008189349 0.0011876618 0.0016728828 0.0023256145 0.0030115012 
45 54 0.0000029042 0.0000243041 0.0000870410 0.0002151336 0.0004252556 0.0007667115 0.0012121440 0.0018114083 0.0026259491 0.0034854457 
45 55 0.0000027515 0.0000202589 0.0000664032 0.0001549819 0.0002960726 0.0005230366 0.0008193216 0.0012201612 0.0017690582 0.0023522394 
45 56 0.0000046659 0.0000370586 0.0001273904 0.0003048700 0.0005877374 0.0010372058 0.0016137245 0.0023796680 0.0034104860 0.0044904495 
45 57 0.0000000000 0.0000000000 0.0000000000 0.0000000000 0.0000000000 0.0000000000 0.0000000000 0.0000000000 0.0000000000 0.0000000000 
45 58 0.0000003267 0.0000031375 0.0000129194 0.0000366258 0.0000824243 0.0001698411 0.0003023890 0.0005071457 0.0008251573 0.0012016020 
45 59 0.0000002851 0.0000023821 0.0000087466 0.0000227057 0.0000480618 0.0000950775 0.0001663543 0.0002789005 0.0004607490 0.0006863285 
45 60 0.0000005789 0.0000052662 0.0000206450 0.0000560520 0.0001216209 0.0002423898 0.0004203888 0.0006893345 0.0010995203 0.0015786049 
45 61 0.0011680255 0.0021999297 0.0031481023 0.0040143493 0.0047936423 0.0055717614 0.0062553354 0.0069225252 0.0076069441 0.0081822512 
45 62 0.0000595987 0.0002452381 0.0005707448 0.0010329532 0.0016053920 0.0023375600 0.0031169303 0.0039998837 0.0050285019 0.0059864291 
45 63 0.0000901940 0.0003308868 0.0006967698 0.0011575189 0.0016750209 0.0022847281 0.0028911503 0.0035407396 0.0042601812 0.0049022185 
45 64 0.0000886024 0.0003539618 0.0008035410 0.0014245159 0.0021771482 0.0031232284 0.0041167825 0.0052308657 0.0065179784 0.0077092635 
46 1 0.0000017197 0.0000152560 0.0000577862 0.0001504475 0.0003114135 0.0005866910 0.0009614216 0.0014831974 0.0022132416 0.0030006926 
46 2 0.0000384859 0.0001443383 0.0003260166 0.0005973493 0.0009634746 0.0014829586 0.0020982606 0.0028696034 0.0038604840 0.0048633590 
46 3 0.0000010515 0.0000099531 0.0000398095 0.0001083269 0.0002321015 0.0004502390 0.0007537934 0.0011832220 0.0017913851 0.0024529386 
46 4 0.0000143242 0.0000961613 0.0002872009 0.0006117184 0.0010725501 0.0017382050 0.0025290773 0.0035177079 0.0047814077 0.0060540670 
46 5 0.0000065494 0.0000519409 0.0001754196 0.0004077866 0.0007579289 0.0012772702 0.0018941134 0.0026494291 0.0035791243 0.0044725891 
46 6 0.0000849160 0.0002979091 0.0006320360 0.0010920993 0.0016683714 0.0024272786 0.0032610105 0.0042295096 0.0053752113 0.0064451775 
46 7 0.0000045311 0.0000372988 0.0001299248 0.0003097883 0.0005875727 0.0010078318 0.0015146810 0.0021425413 0.0029226035 0.0036774644 
46 8 0.0000305730 0.0001904186 0.0005336438 0.0010748110 0.0017922016 0.0027584064 0.0038271196 0.0050688148 0.0065343260 0.0078991774 
46 9 0.0000006778 0.0000060617 0.0000231795 0.0000610472 0.0001280908 0.0002455216 0.0004098276 0.0006455230 0.0009862995 0.0013656031 
46 10 0.0000144999 0.0000562347 0.0001298434 0.0002427628 0.0004001218 0.0006317644 0.0009162835 0.0012847991 0.0017724187 0.0022777105 
46 11 0.0000003865 0.0000036644 0.0000148078 0.0000409759 0.0000896598 0.0001785355 0.0003069912 0.0004959181 0.0007746824 0.0010896842 
46 12 0.0000044722 0.0000325168 0.0001038336 0.0002339846 0.0004300132 0.0007277779 0.0010965118 0.0015730476 0.0021995393 0.0028441297 
46 13 0.0001624035 0.0006286621 0.0013714019 0.0023234653 0.0033847303 0.0045973195 0.0057431989 0.0068885726 0.0080452545 0.0089721139 
46 14 0.0037016156 0.0065666752 0.0089719610 0.0110167131 0.0127311267 0.0143026178 0.0155385207 0.0165835835 0.0174584471 0.0180184104 
46 15 0.0000827626 0.0003337268 0.0007598135 0.0013433869 0.0020375858 0.0028837027 0.0037342390 0.0046349383 0.0055990635 0.0064153986 
46 16 0.0006636061 0.0021699207 0.0041314346 0.0062756285 0.0083858965 0.0105612310 0.0124466838 0.0141958780 0.0158366514 0.0170588535 
46 17 0.0000005472 0.0000051021 0.0000204739 0.0000568368 0.0001259157 0.0002563630 0.0004531195 0.0007566975 0.0012289381 0.0017896608 
46 18 0.0000128669 0.0000502862 0.0001191063 0.0002306921 0.0003956516 0.0006545089 0.0009944865 0.0014663053 0.0021386245 0.0028856612 
46 19 0.0000003729 0.0000036064 0.0000149429 0.0000426388 0.0000966382 0.0002008182 0.0003605968 0.0006102857 0.0010027038 0.0014721322 
46 20 0.0000047223 0.0000336474 0.0001068906 0.0002426495 0.0004537272 0.0007897763 0.0012306805 0.0018385653 0.0026977299 0.0036454651 
46 21 0.0000020868 0.0000174539 0.0000625745 0.0001551296 0.0003080300 0.0005586822 0.0008886914 0.0013366918 0.0019511576 0.0026047868 
46 22 0.0000284050 0.0001037880 0.0002302488 0.0004185420 0.0006758730 0.0010495154 0.0015044656 0.0020911506 0.0028666351 0.0036713026 
46 23 0.0000015252 0.0000130985 0.0000480054 0.0001212021 0.0002442426 0.0004488127 0.0007211158 0.0010938767 0.0016086001 0.0021588412 
46 24 0.0000100765 0.0000665289 0.0001976986 0.0004225153 0.0007475630 0.0012286331 0.0018158170 0.0025699671 0.0035606036 0.0045824089 
46 25 0.0000002504 0.0000023584 0.0000095526 0.0000267579 0.0000598002 0.0001229087 0.0002191583 0.0003692261 0.0006050539 0.0008875095 
46 26 0.0000046232 0.0000183462 0.0000436752 0.0000851572 0.0001480551 0.0002507626 0.0003921511 0.0005981091 0.0009063429 0.0012637585 
46 27 0.0000001744 0.0000016766 0.0000069339 0.0000198259 0.0000451660 0.0000946177 0.0001714460 0.0002930982 0.0004868761 0.0007214588 
46 28 0.0000013925 0.0000105572 0.0000353815 0.0000842447 0.0001644844 0.0002992465 0.0004852708 0.0007541860 0.0011521374 0.0016087407 
46 29 0.0000530190 0.0002119087 0.0004805719 0.0008511910 0.0013008250 0.0018679910 0.0024667874 0.0031423806 0.0039280779 0.0046595744 
46 30 0.0012857060 0.0023296865 0.0032555711 0.0041001393 0.0048747773 0.0056728497 0.0064002080 0.0071380269 0.0079275198 0.0086196076 
46 31 0.0000409996 0.0001657431 0.0003796409 0.0006783899 0.0010447972 0.0015115723 0.0020086522 0.0025735940 0.0032349003 0.0038538455 
46 32 0.0002239445 0.0007627994 0.0015135469 0.0023974575 0.0033412561 0.0044109047 0.0054454016 0.0065335554 0.0077261285 0.0087869949 
46 33 0.0000872846 0.0003601908 0.0008421101 0.0015333395 0.0023997844 0.0035228313 0.0047336786 0.0061203410 0.0077493837 0.0092738046 
46 34 0.0025575747 0.0045960205 0.0064301022 0.0081455412 0.0097556060 0.0114428555 0.0129956568 0.0145752251 0.0162598332 0.0177245354 
46 35 0.0000662548 0.0002790913 0.0006634737 0.0012242934 0.0019362484 0.0028681547 0.0038804237 0.0050461636 0.0064218467 0.0077135051 
46 36 0.0005645722 0.0018608076 0.0035956521 0.0055765030 0.0076437004 0.0099443423 0.0121360081 0.0144103879 0.0168678280 0.0190225917 
46 37 0.0003337135 0.0012422474 0.0026208732 0.0043200131 0.0061578513 0.0082092360 0.0101143667 0.0119955486 0.0138789967 0.0153807550 
46 38 0.0058804266 0.0101021977 0.0135561951 0.0165021270 0.0190200162 0.0213952547 0.0233306213 0.0250380076 0.0265535726 0.0276084481 
46 39 0.0002665787 0.0010048831 0.0021400218 0.0035523201 0.0050902950 0.0068158526 0.0084247167 0.0100181762 0.0116176903 0.0128957983 
46 40 0.0012480657 0.0038704234 0.0071066030 0.0105377195 0.0138665025 0.0172847240 0.0202575327 0.0230396572 0.0256869073 0.0276972975 
46 41 0.0000576415 0.0002348896 0.0005410194 0.0009692118 0.0014919138 0.0021504101 0.0028397970 0.0036062076 0.0044786760 0.0052710568 
46 42 0.0013479885 0.0024504904 0.0034396182 0.0043567352 0.0052126583 0.0061074580 0.0069294290 0.0077621832 0.0086428484 0.0093990296 
46 43 0.0000446699 0.0001842663 0.0004289767 0.0007755578 0.0012029580 0.0017460419 0.0023186980 0.0029591925 0.0036924431 0.0043617382 
46 44 0.0002410998 0.0008300124 0.0016594540 0.0026443217 0.0037027494 0.0049066443 0.0060698469 0.0072850722 0.0085983002 0.0097435766 
46 45 0.0115903853 0.0215250713 0.0299802184 0.0367906324 0.0419126071 0.0458780305 0.0482997145 0.0496422901 0.0499418188 0.0493504654 
46 46 0.9188499102 0.8499541246 0.7874691941 0.7302847634 0.6783233710 0.6256115837 0.5783312503 0.5309916751 0.4808280422 0.4371112431
[truncated: 160,129 more chars]
