# Supplementary material for: Non-Markovian effects on protein sequence evolution due to site dependent substitution rates
Source: BMC Bioinformatics. 2016 Jun 24;17:258. doi: 10.1186/s12859-016-1135-1 (PMC4921000; doi:10.1186/s12859-016-1135-1)
Supplement: Additional file 2 — P_Markovian.txt. Probability matrices for codons according to Eq. 2 for various t. The file is structured in 12 columns: the first two contain i and j, the other ten \documentclass[12pt]{minimal} \usepackage{amsmath} \usepackage{wasysym} \usepackage{amsfonts} \usepackage{amssymb} \usepackage{amsbsy} \usepackage{mathrsfs} \usepackage{upgreek} \setlength{\oddsidemargin}{-69pt} \begin{document}$P^{c}_{ij}(t)$\end{document}Pijc(t) respectively for t=0.05,0.11,0.17,0.235,0.31,0.39,0.48,0.58,0.7,0.84 corresponding to the sequence identities of 95 %,90 %...55 %,50 %. i and j identify codons by alphabetical order: 1=“AAA”, 2=“AAC”... 64=“TTT”. (TXT 550 kb) [file 12859_2016_1135_MOESM2_ESM.txt]

1 1 0.9716771615 0.9390735784 0.9079082390 0.8756857060 0.8403864549 0.8048213446 0.7672151764 0.7281999990 0.6849131037 0.6388217185 
1 2 0.0015987936 0.0034491478 0.0052273753 0.0070751152 0.0091091452 0.0111677177 0.0133527391 0.0156261111 0.0181518922 0.0208383921 
1 3 0.0135272098 0.0287438591 0.0429124364 0.0571490019 0.0722297146 0.0868377822 0.1015906329 0.1160744606 0.1310646694 0.1456329498 
1 4 0.0019972265 0.0042993434 0.0065023964 0.0087820324 0.0112804460 0.0137974119 0.0164564638 0.0192096233 0.0222527857 0.0254719428 
1 5 0.0012369429 0.0026135516 0.0038810334 0.0051405399 0.0064592769 0.0077215989 0.0089817202 0.0102053260 0.0114595342 0.0126707151 
1 6 0.0000061971 0.0000292523 0.0000681468 0.0001267673 0.0002138898 0.0003276254 0.0004784483 0.0006709205 0.0009314080 0.0012688009 
1 7 0.0000156440 0.0000727430 0.0001669596 0.0003056593 0.0005064159 0.0007609555 0.0010878458 0.0014903354 0.0020129213 0.0026574344 
1 8 0.0000081365 0.0000383259 0.0000891035 0.0001654000 0.0002784195 0.0004254524 0.0006197284 0.0008667150 0.0011996152 0.0016288849 
1 9 0.0016465661 0.0035194133 0.0052855707 0.0070851473 0.0090232937 0.0109379572 0.0129171269 0.0149162492 0.0170623603 0.0192536242 
1 10 0.0000023605 0.0000112498 0.0000264578 0.0000497203 0.0000848691 0.0001315925 0.0001947838 0.0002771995 0.0003915543 0.0005440300 
1 11 0.0000155475 0.0000730594 0.0001694360 0.0003136529 0.0005262467 0.0008012573 0.0011622467 0.0016176153 0.0022255015 0.0029998662 
1 12 0.0000034686 0.0000164703 0.0000385973 0.0000722600 0.0001228228 0.0001896122 0.0002793389 0.0003955255 0.0005554620 0.0007668248 
1 13 0.0013103691 0.0027833468 0.0041541720 0.0055313019 0.0069904168 0.0084050255 0.0098362434 0.0112459616 0.0127134000 0.0141542100 
1 14 0.0000068021 0.0000320127 0.0000743589 0.0001378906 0.0002318341 0.0003537993 0.0005145745 0.0007184143 0.0009922631 0.0013439904 
1 15 0.0000096412 0.0000454075 0.0001055461 0.0001958632 0.0003295517 0.0005032892 0.0007325155 0.0010233547 0.0014142649 0.0019163312 
1 16 0.0000089137 0.0000418664 0.0000970594 0.0001796243 0.0003013295 0.0004588156 0.0006657017 0.0009270565 0.0012768044 0.0017241132 
1 17 0.0010938011 0.0023426650 0.0035255258 0.0047365462 0.0060482619 0.0073528929 0.0087124047 0.0100993157 0.0116074457 0.0131742627 
1 18 0.0000018747 0.0000089750 0.0000212026 0.0000400361 0.0000687142 0.0001071605 0.0001596393 0.0002287850 0.0003258547 0.0004570559 
1 19 0.0000129004 0.0000607894 0.0001413638 0.0002624408 0.0004417511 0.0006748708 0.0009825273 0.0013729201 0.0018975872 0.0025711929 
1 20 0.0000026881 0.0000128253 0.0000301979 0.0000568224 0.0000971435 0.0001508865 0.0002237996 0.0003192486 0.0004522955 0.0006307187 
1 21 0.0000012683 0.0000059488 0.0000137730 0.0000254543 0.0000426376 0.0000648276 0.0000939232 0.0001306207 0.0001796776 0.0002424182 
1 22 0.0000000065 0.0000000682 0.0000002480 0.0000006448 0.0000014535 0.0000028385 0.0000051774 0.0000089141 0.0000152177 0.0000254099 
1 23 0.0000000136 0.0000001408 0.0000005044 0.0000012904 0.0000028549 0.0000054664 0.0000097542 0.0000163950 0.0000272048 0.0000439737 
1 24 0.0000000097 0.0000001011 0.0000003669 0.0000009514 0.0000021377 0.0000041603 0.0000075598 0.0000129631 0.0000220258 0.0000365839 
1 25 0.0000031424 0.0000147988 0.0000343974 0.0000638317 0.0001074071 0.0001640540 0.0002388336 0.0003337963 0.0004616139 0.0006261479 
1 26 0.0000000054 0.0000000566 0.0000002061 0.0000005361 0.0000012091 0.0000023627 0.0000043129 0.0000074323 0.0000127025 0.0000212398 
1 27 0.0000000241 0.0000002497 0.0000008970 0.0000023009 0.0000051064 0.0000098091 0.0000175656 0.0000296381 0.0000493979 0.0000802369 
1 28 0.0000000077 0.0000000804 0.0000002923 0.0000007593 0.0000017095 0.0000033343 0.0000060735 0.0000104422 0.0000177981 0.0000296674 
1 29 0.0000013754 0.0000064452 0.0000149083 0.0000275245 0.0000460509 0.0000699275 0.0001011642 0.0001404596 0.0001928259 0.0002595443 
1 30 0.0000000074 0.0000000773 0.0000002808 0.0000007284 0.0000016376 0.0000031892 0.0000057997 0.0000099536 0.0000169300 0.0000281544 
1 31 0.0000000128 0.0000001329 0.0000004771 0.0000012230 0.0000027120 0.0000052051 0.0000093120 0.0000156955 0.0000261291 0.0000423899 
1 32 0.0000000110 0.0000001145 0.0000004145 0.0000010720 0.0000024021 0.0000046619 0.0000084455 0.0000144350 0.0000244357 0.0000404206 
1 33 0.0056391372 0.0118950517 0.0176381703 0.0233314511 0.0292813563 0.0349709676 0.0406520914 0.0461799511 0.0518738066 0.0574246169 
1 34 0.0000140357 0.0000665939 0.0001559128 0.0002915496 0.0004947955 0.0007624577 0.0011206996 0.0015824320 0.0022142572 0.0030428342 
1 35 0.0001026052 0.0004749751 0.0010853479 0.0019775942 0.0032588399 0.0048691187 0.0069171767 0.0094116329 0.0126096069 0.0164945367 
1 36 0.0000192937 0.0000910823 0.0002122350 0.0003949472 0.0006667653 0.0010221145 0.0014942288 0.0020982195 0.0029183762 0.0039854118 
1 37 0.0000098194 0.0000451374 0.0001024806 0.0001855544 0.0003038153 0.0004512980 0.0006377236 0.0008639118 0.0011538308 0.0015080842 
1 38 0.0000000741 0.0000007665 0.0000027504 0.0000070463 0.0000156166 0.0000299574 0.0000535707 0.0000902623 0.0001502228 0.0002436757 
1 39 0.0000001683 0.0000017014 0.0000059648 0.0000149090 0.0000321321 0.0000598671 0.0001036792 0.0001687381 0.0002697316 0.0004181542 
1 40 0.0000001042 0.0000010743 0.0000038401 0.0000097998 0.0000216265 0.0000413078 0.0000735318 0.0001233102 0.0002041480 0.0003292963 
1 41 0.0000108710 0.0000504669 0.0001156714 0.0002115055 0.0003500533 0.0005256299 0.0007512192 0.0010294893 0.0013922095 0.0018427790 
1 42 0.0000000472 0.0000004914 0.0000017726 0.0000045672 0.0000101870 0.0000196723 0.0000354355 0.0000601750 0.0001010572 0.0001655795 
1 43 0.0000001453 0.0000014823 0.0000052442 0.0000132345 0.0000288313 0.0000543143 0.0000951923 0.0001568976 0.0002544241 0.0004006103 
1 44 0.0000000688 0.0000007125 0.0000025599 0.0000065677 0.0000145809 0.0000280230 0.0000502192 0.0000848199 0.0001415772 0.0002304313 
1 45 0.0000105544 0.0000485142 0.0001101439 0.0001994242 0.0003265154 0.0004850028 0.0006853249 0.0009283461 0.0012397786 0.0016201834 
1 46 0.0000000832 0.0000008597 0.0000030796 0.0000078764 0.0000174227 0.0000333549 0.0000595151 0.0001000408 0.0001660415 0.0002685137 
1 47 0.0000001735 0.0000017536 0.0000061477 0.0000153665 0.0000331208 0.0000617181 0.0001069100 0.0001740560 0.0002783759 0.0004318705 
1 48 0.0000001168 0.0000012015 0.0000042876 0.0000109218 0.0000240532 0.0000458462 0.0000814239 0.0001362116 0.0002248768 0.0003616138 
1 49 0.0000000000 0.0000000000 0.0000000000 0.0000000000 0.0000000000 0.0000000000 0.0000000000 0.0000000000 0.0000000000 0.0000000000 
1 50 0.0000011740 0.0000056443 0.0000133894 0.0000253938 0.0000437994 0.0000686578 0.0001028585 0.0001483082 0.0002127268 0.0003007490 
1 51 0.0000000000 0.0000000000 0.0000000000 0.0000000000 0.0000000000 0.0000000000 0.0000000000 0.0000000000 0.0000000000 0.0000000000 
1 52 0.0000018307 0.0000087551 0.0000206620 0.0000389754 0.0000668208 0.0001040978 0.0001549124 0.0002217832 0.0003155581 0.0004422020 
1 53 0.0000007125 0.0000033396 0.0000077267 0.0000142701 0.0000238859 0.0000362920 0.0000525462 0.0000730363 0.0001004245 0.0001354757 
1 54 0.0000000052 0.0000000546 0.0000001987 0.0000005174 0.0000011680 0.0000022842 0.0000041730 0.0000071974 0.0000123122 0.0000206063 
1 55 0.0000000080 0.0000000824 0.0000002954 0.0000007562 0.0000016745 0.0000032090 0.0000057318 0.0000096453 0.0000160285 0.0000259564 
1 56 0.0000000080 0.0000000840 0.0000003050 0.0000007912 0.0000017787 0.0000034638 0.0000062984 0.0000108084 0.0000183817 0.0000305650 
1 57 0.0000000000 0.0000000000 0.0000000000 0.0000000000 0.0000000000 0.0000000000 0.0000000000 0.0000000000 0.0000000000 0.0000000000 
1 58 0.0000000013 0.0000000142 0.0000000524 0.0000001387 0.0000003189 0.0000006357 0.0000011859 0.0000020919 0.0000036727 0.0000063280 
1 59 0.0000000027 0.0000000282 0.0000001030 0.0000002686 0.0000006072 0.0000011892 0.0000021754 0.0000037561 0.0000064314 0.0000107700 
1 60 0.0000000025 0.0000000267 0.0000000980 0.0000002573 0.0000005867 0.0000011595 0.0000021426 0.0000037416 0.0000064936 0.0000110466 
1 61 0.0000008003 0.0000037947 0.0000088776 0.0000165860 0.0000281175 0.0000432745 0.0000635170 0.0000895459 0.0001250745 0.0001715550 
1 62 0.0000000044 0.0000000465 0.0000001702 0.0000004453 0.0000010106 0.0000019872 0.0000036521 0.0000063394 0.0000109250 0.0000184366 
1 63 0.0000000067 0.0000000709 0.0000002582 0.0000006719 0.0000015150 0.0000029574 0.0000053873 0.0000092542 0.0000157386 0.0000261319 
1 64 0.0000000072 0.0000000760 0.0000002768 0.0000007201 0.0000016245 0.0000031748 0.0000057957 0.0000099884 0.0000170719 0.0000285469 
2 1 0.0012971391 0.0027983753 0.0042410934 0.0057402086 0.0073904654 0.0090606341 0.0108333938 0.0126778344 0.0147270605 0.0169066816 
2 2 0.9579808612 0.9105647492 0.8662038984 0.8213385738 0.7733687136 0.7262978597 0.6779166178 0.6292500998 0.5770951210 0.5237106745 
2 3 0.0010969747 0.0023689223 0.0035937047 0.0048688946 0.0062756605 0.0077026484 0.0092209100 0.0108045769 0.0125689602 0.0144513731 
2 4 0.0243702185 0.0509732255 0.0749222547 0.0981291885 0.1216960968 0.1434288953 0.1641524465 0.1831287253 0.2010761145 0.2164619719 
2 5 0.0000057724 0.0000272695 0.0000635740 0.0001183434 0.0001998158 0.0003062590 0.0004474984 0.0006278129 0.0008718729 0.0011878841 
2 6 0.0015085762 0.0031486603 0.0046208653 0.0060460320 0.0074957126 0.0088403113 0.0101379626 0.0113526162 0.0125480629 0.0136515833 
2 7 0.0000047694 0.0000225330 0.0000525351 0.0000978015 0.0001651453 0.0002531402 0.0003699161 0.0005190210 0.0007208727 0.0009822869 
2 8 0.0000426852 0.0001962907 0.0004456240 0.0008063570 0.0013184168 0.0019538796 0.0027510343 0.0037072422 0.0049119249 0.0063459977 
2 9 0.0000017902 0.0000085304 0.0000200588 0.0000376875 0.0000643145 0.0000996955 0.0001475245 0.0002098710 0.0002963240 0.0004115087 
2 10 0.0020094946 0.0042456427 0.0063047262 0.0083515692 0.0104961604 0.0125513666 0.0146065307 0.0166071482 0.0186653278 0.0206636059 
2 11 0.0000013699 0.0000065334 0.0000153764 0.0000289170 0.0000493998 0.0000766607 0.0001135774 0.0001617919 0.0002287947 0.0003182906 
2 12 0.0000450052 0.0002089097 0.0004786614 0.0008746596 0.0014459831 0.0021677026 0.0030906897 0.0042216006 0.0056812335 0.0074679468 
2 13 0.0000063705 0.0000300884 0.0000701291 0.0001305108 0.0002202885 0.0003375153 0.0004929585 0.0006912454 0.0009593590 0.0013060633 
2 14 0.0015924858 0.0033279279 0.0048900832 0.0064070502 0.0079559312 0.0093990679 0.0107994020 0.0121189584 0.0134288351 0.0146518363 
2 15 0.0000015691 0.0000075108 0.0000177396 0.0000334876 0.0000574531 0.0000895571 0.0001333367 0.0001909509 0.0002717068 0.0003806377 
2 16 0.0000461138 0.0002122105 0.0004821075 0.0008730328 0.0014286508 0.0021191212 0.0029865753 0.0040288136 0.0053443032 0.0069135546 
2 17 0.0000014958 0.0000071642 0.0000169319 0.0000319864 0.0000549259 0.0000857020 0.0001277438 0.0001831840 0.0002610851 0.0003664861 
2 18 0.0013326693 0.0028159273 0.0041824997 0.0055424106 0.0069700169 0.0083425064 0.0097219162 0.0110753723 0.0124855650 0.0138835647 
2 19 0.0000011695 0.0000056089 0.0000132737 0.0000251112 0.0000431890 0.0000675003 0.0001007955 0.0001448221 0.0002068747 0.0002911219 
2 20 0.0000356573 0.0001661186 0.0003819488 0.0007004886 0.0011627482 0.0017503575 0.0025068733 0.0034405962 0.0046557765 0.0061578233 
2 21 0.0000000062 0.0000000652 0.0000002379 0.0000006204 0.0000014028 0.0000027477 0.0000050278 0.0000086853 0.0000148815 0.0000249446 
2 22 0.0000019105 0.0000088731 0.0000203508 0.0000372468 0.0000617339 0.0000928794 0.0001331084 0.0001831098 0.0002490201 0.0003322738 
2 23 0.0000000048 0.0000000509 0.0000001857 0.0000004846 0.0000010966 0.0000021502 0.0000039388 0.0000068124 0.0000116894 0.0000196268 
2 24 0.0000000574 0.0000005892 0.0000020953 0.0000053168 0.0000116532 0.0000220907 0.0000389792 0.0000647121 0.0001058145 0.0001681746 
2 25 0.0000000043 0.0000000450 0.0000001644 0.0000004291 0.0000009714 0.0000019056 0.0000034929 0.0000060456 0.0000103837 0.0000174558 
2 26 0.0000018953 0.0000088688 0.0000204876 0.0000377782 0.0000631285 0.0000957578 0.0001384082 0.0001920472 0.0002635694 0.0003548635 
2 27 0.0000000031 0.0000000331 0.0000001211 0.0000003166 0.0000007178 0.0000014102 0.0000025892 0.0000044898 0.0000077281 0.0000130229 
2 28 0.0000000467 0.0000004818 0.0000017223 0.0000043942 0.0000096912 0.0000184916 0.0000328643 0.0000549875 0.0000907318 0.0001456715 
2 29 0.0000000071 0.0000000741 0.0000002696 0.0000007006 0.0000015782 0.0000030794 0.0000056110 0.0000096493 0.0000164476 0.0000274111 
2 30 0.0000020727 0.0000096238 0.0000220661 0.0000403749 0.0000668995 0.0001006251 0.0001441755 0.0001982962 0.0002696352 0.0003597631 
2 31 0.0000000043 0.0000000457 0.0000001673 0.0000004380 0.0000009947 0.0000019572 0.0000035985 0.0000062479 0.0000107669 0.0000181614 
2 32 0.0000000638 0.0000006539 0.0000023247 0.0000058960 0.0000129154 0.0000244686 0.0000431454 0.0000715735 0.0001169257 0.0001856345 
2 33 0.0000120630 0.0000572065 0.0001338752 0.0002502316 0.0004244830 0.0006538313 0.0009606317 0.0013558671 0.0018964449 0.0026050399 
2 34 0.0068285380 0.0141141443 0.0205283436 0.0266223454 0.0327041527 0.0382410414 0.0434941698 0.0483396789 0.0530576217 0.0573959730 
2 35 0.0000097127 0.0000461492 0.0001081977 0.0002026231 0.0003444445 0.0005316773 0.0007829262 0.0011076563 0.0015533575 0.0021397919 
2 36 0.0002627734 0.0011950598 0.0026837851 0.0048008593 0.0077488423 0.0113310865 0.0157231513 0.0208598220 0.0271459834 0.0343786355 
2 37 0.0000000777 0.0000008059 0.0000028989 0.0000074454 0.0000165446 0.0000318176 0.0000570391 0.0000963349 0.0001607058 0.0002612280 
2 38 0.0000147189 0.0000666477 0.0001492199 0.0002664574 0.0004300307 0.0006301811 0.0008789457 0.0011765845 0.0015543394 0.0020142363 
2 39 0.0000000626 0.0000006501 0.0000023412 0.0000060204 0.0000133957 0.0000257963 0.0000463114 0.0000783355 0.0001309039 0.0002131837 
2 40 0.0000006441 0.0000064279 0.0000222548 0.0000548920 0.0001165488 0.0002138084 0.0003640728 0.0005818876 0.0009109609 0.0013799200 
2 41 0.0000000474 0.0000004942 0.0000017874 0.0000046177 0.0000103285 0.0000199984 0.0000361165 0.0000614820 0.0001035001 0.0001699428 
2 42 0.0000162978 0.0000745197 0.0001683568 0.0003033330 0.0004941032 0.0007303678 0.0010271108 0.0013850874 0.0018416840 0.0023975315 
2 43 0.0000000377 0.0000003939 0.0000014264 0.0000036894 0.0000082631 0.0000160210 0.0000289755 0.0000494021 0.0000833110 0.0001370581 
2 44 0.0000005993 0.0000060253 0.0000210079 0.0000521973 0.0001117247 0.0002066360 0.0003549051 0.0005723031 0.0009047277 0.0013843995 
2 45 0.0000000875 0.0000009068 0.0000032566 0.0000083504 0.0000185215 0.0000355519 0.0000636030 0.0001071869 0.0001783646 0.0002891386 
2 46 0.0000158050 0.0000714853 0.0001598900 0.0002852353 0.0004598942 0.0006733683 0.0009384574 0.0012554376 0.0016576396 0.0021473862 
2 47 0.0000000645 0.0000006706 0.0000024171 0.0000062212 0.0000138561 0.0000267087 0.0000479964 0.0000812652 0.0001359411 0.0002216209 
2 48 0.0000007057 0.0000070333 0.0000243187 0.0000599015 0.0001269968 0.0002326288 0.0003955005 0.0006310986 0.0009862531 0.0014911971 
2 49 0.0000000000 0.0000000000 0.0000000000 0.0000000000 0.0000000000 0.0000000000 0.0000000000 0.0000000000 0.0000000000 0.0000000000 
2 50 0.0014045473 0.0029691115 0.0044120963 0.0058498285 0.0073615292 0.0088178102 0.0102851853 0.0117297266 0.0132415473 0.0147495813 
2 51 0.0000000000 0.0000000000 0.0000000000 0.0000000000 0.0000000000 0.0000000000 0.0000000000 0.0000000000 0.0000000000 0.0000000000 
2 52 0.0000383902 0.0001789044 0.0004114743 0.0007548980 0.0012535744 0.0018879282 0.0027053023 0.0037151305 0.0050309544 0.0066599133 
2 53 0.0000000063 0.0000000659 0.0000002402 0.0000006264 0.0000014162 0.0000027739 0.0000050754 0.0000087669 0.0000150201 0.0000251746 
2 54 0.0000020621 0.0000095722 0.0000219433 0.0000401421 0.0000665000 0.0001000053 0.0001432619 0.0001970087 0.0002678477 0.0003573449 
2 55 0.0000000050 0.0000000523 0.0000001907 0.0000004973 0.0000011250 0.0000022046 0.0000040364 0.0000069771 0.0000119639 0.0000200726 
2 56 0.0000000632 0.0000006479 0.0000023029 0.0000058398 0.0000127905 0.0000242292 0.0000427204 0.0000708675 0.0001157791 0.0001838435 
2 57 0.0000000000 0.0000000000 0.0000000000 0.0000000000 0.0000000000 0.0000000000 0.0000000000 0.0000000000 0.0000000000 0.0000000000 
2 58 0.0000020663 0.0000096849 0.0000224097 0.0000413966 0.0000693192 0.0001053839 0.0001527086 0.0002124908 0.0002926233 0.0003955533 
2 59 0.0000000006 0.0000000064 0.0000000238 0.0000000632 0.0000001457 0.0000002916 0.0000005460 0.0000009670 0.0000017059 0.0000029549 
2 60 0.0000000521 0.0000005373 0.0000019229 0.0000049119 0.0000108478 0.0000207290 0.0000369019 0.0000618566 0.0001022903 0.0001646476 
2 61 0.0000000035 0.0000000375 0.0000001378 0.0000003623 0.0000008268 0.0000016349 0.0000030230 0.0000052811 0.0000091676 0.0000155943 
2 62 0.0000022422 0.0000104407 0.0000240081 0.0000440645 0.0000732725 0.0001106252 0.0001591662 0.0002199159 0.0003006418 0.0004035811 
2 63 0.0000000014 0.0000000147 0.0000000556 0.0000001500 0.0000003521 0.0000007163 0.0000013643 0.0000024574 0.0000044124 0.0000077795 
2 64 0.0000000703 0.0000007222 0.0000025728 0.0000065400 0.0000143629 0.0000272836 0.0000482512 0.0000803004 0.0001316738 0.0002099322 
3 1 0.0160093041 0.0340180415 0.0507863970 0.0676352159 0.0854830737 0.1027715613 0.1202313980 0.1373728489 0.1551135964 0.1723549961 
3 2 0.0016001717 0.0034555786 0.0052421850 0.0071023217 0.0091543899 0.0112359563 0.0134506649 0.0157607810 0.0183345106 0.0210804116 
3 3 0.9708891342 0.9373880108 0.9053753373 0.8722888509 0.8360589454 0.7995749304 0.7610203168 0.7210498930 0.6767427132 0.6296185602 
3 4 0.0019989477 0.0043073549 0.0065208015 0.0088157575 0.0113363712 0.0138815112 0.0165767672 0.0193745087 0.0224755161 0.0257658713 
3 5 0.0000185644 0.0000863413 0.0001982122 0.0003629562 0.0006014976 0.0009040652 0.0012928013 0.0017716617 0.0023937276 0.0031613743 
3 6 0.0000054390 0.0000257196 0.0000600217 0.0001118606 0.0001891362 0.0002903484 0.0004250420 0.0005976056 0.0008321976 0.0011376380 
3 7 0.0010441275 0.0022035929 0.0032685915 0.0043242787 0.0054266012 0.0064786419 0.0075255347 0.0085386489 0.0095732878 0.0105685223 
3 8 0.0000071874 0.0000339011 0.0000789226 0.0001467144 0.0002473786 0.0003786891 0.0005527060 0.0007746751 0.0010750218 0.0014641116 
3 9 0.0000194212 0.0000912299 0.0002115016 0.0003913731 0.0006563557 0.0009988896 0.0014481519 0.0020143557 0.0027693863 0.0037299436 
3 10 0.0000022543 0.0000107507 0.0000253001 0.0000475764 0.0000812710 0.0001261130 0.0001868349 0.0002661372 0.0003763406 0.0005235395 
3 11 0.0013906207 0.0029706987 0.0044590884 0.0059738939 0.0076032792 0.0092107242 0.0108699177 0.0125432360 0.0143365463 0.0161642181 
3 12 0.0000033357 0.0000158455 0.0000371475 0.0000695746 0.0001183147 0.0001827450 0.0002693741 0.0003816533 0.0005363772 0.0007411108 
3 13 0.0000126966 0.0000594965 0.0001376039 0.0002539834 0.0004247251 0.0006444491 0.0009312448 0.0012907849 0.0017673745 0.0023695722 
3 14 0.0000023007 0.0000111312 0.0000265565 0.0000506457 0.0000878463 0.0001384147 0.0002083717 0.0003017470 0.0004344914 0.0006160644 
3 15 0.0011155115 0.0023905942 0.0035995145 0.0048381907 0.0061805575 0.0075157791 0.0089063445 0.0103226654 0.0118577620 0.0134429580 
3 16 0.0000032875 0.0000158088 0.0000375001 0.0000710991 0.0001225470 0.0001918846 0.0002869876 0.0004128314 0.0005901334 0.0008303950 
3 17 0.0000154775 0.0000729227 0.0001695561 0.0003147331 0.0005296820 0.0008090595 0.0011776548 0.0016452187 0.0022733565 0.0030794348 
3 18 0.0000017581 0.0000084279 0.0000199354 0.0000376938 0.0000647916 0.0001012009 0.0001510174 0.0002168226 0.0003094632 0.0004350728 
3 19 0.0009229654 0.0019736021 0.0029654423 0.0039774301 0.0050693965 0.0061509211 0.0072728270 0.0084116271 0.0096429757 0.0109140165 
3 20 0.0000025424 0.0000121423 0.0000286180 0.0000539062 0.0000922673 0.0001434898 0.0002131167 0.0003044530 0.0004320626 0.0006036423 
3 21 0.0000000165 0.0000001702 0.0000006098 0.0000015600 0.0000034510 0.0000066069 0.0000117874 0.0000198091 0.0000328631 0.0000531060 
3 22 0.0000000053 0.0000000556 0.0000002028 0.0000005286 0.0000011951 0.0000023409 0.0000042842 0.0000074036 0.0000126943 0.0000213023 
3 23 0.0000009040 0.0000042316 0.0000097787 0.0000180370 0.0000301487 0.0000457413 0.0000661237 0.0000917536 0.0001259145 0.0001694876 
3 24 0.0000000080 0.0000000841 0.0000003057 0.0000007939 0.0000017872 0.0000034856 0.0000063487 0.0000109156 0.0000186068 0.0000310224 
3 25 0.0000000313 0.0000003243 0.0000011649 0.0000029876 0.0000066287 0.0000127297 0.0000227885 0.0000384372 0.0000640359 0.0001039609 
3 26 0.0000000042 0.0000000447 0.0000001633 0.0000004265 0.0000009661 0.0000018965 0.0000034793 0.0000060284 0.0000103683 0.0000174603 
3 27 0.0000022417 0.0000105471 0.0000244924 0.0000454075 0.0000763252 0.0001164562 0.0001693510 0.0002364166 0.0003265415 0.0004423750 
3 28 0.0000000062 0.0000000652 0.0000002377 0.0000006194 0.0000013994 0.0000027395 0.0000050102 0.0000086522 0.0000148234 0.0000248536 
3 29 0.0000000155 0.0000001601 0.0000005743 0.0000014712 0.0000032602 0.0000062525 0.0000111769 0.0000188225 0.0000313030 0.0000507255 
3 30 0.0000000043 0.0000000453 0.0000001663 0.0000004369 0.0000009958 0.0000019672 0.0000036331 0.0000063390 0.0000109879 0.0000186593 
3 31 0.0000009836 0.0000046180 0.0000107027 0.0000198015 0.0000332098 0.0000505587 0.0000733553 0.0001021759 0.0001408076 0.0001903706 
3 32 0.0000000064 0.0000000675 0.0000002472 0.0000006472 0.0000014699 0.0000028929 0.0000053211 0.0000092438 0.0000159426 0.0000269221 
3 33 0.0001159367 0.0005370358 0.0012279543 0.0022390022 0.0036925891 0.0055219417 0.0078521685 0.0106952302 0.0143476725 0.0187958883 
3 34 0.0000127780 0.0000607705 0.0001426049 0.0002673044 0.0004548588 0.0007028321 0.0010360989 0.0014675354 0.0020607607 0.0028428938 
3 35 0.0047565530 0.0100129359 0.0148181086 0.0195608359 0.0244934897 0.0291856801 0.0338448270 0.0383513725 0.0429636259 0.0474298595 
3 36 0.0000177228 0.0000838244 0.0001956836 0.0003648575 0.0006173156 0.0009484544 0.0013899610 0.0019569492 0.0027301256 0.0037408357 
3 37 0.0000001882 0.0000019043 0.0000066820 0.0000167176 0.0000360692 0.0000672793 0.0001166634 0.0001901321 0.0003044231 0.0004728024 
3 38 0.0000000580 0.0000006030 0.0000021736 0.0000055959 0.0000124703 0.0000240575 0.0000432849 0.0000734107 0.0001230981 0.0002013458 
3 39 0.0000069958 0.0000320814 0.0000726749 0.0001312913 0.0002144603 0.0003178535 0.0004481811 0.0006059467 0.0008078771 0.0010546304 
3 40 0.0000000832 0.0000008605 0.0000030869 0.0000079078 0.0000175263 0.0000336274 0.0000601580 0.0001014281 0.0001689802 0.0002745099 
3 41 0.0000001735 0.0000017710 0.0000062668 0.0000158184 0.0000344678 0.0000649480 0.0001138591 0.0001877183 0.0003045057 0.0004796525 
3 42 0.0000000379 0.0000003962 0.0000014356 0.0000037160 0.0000083316 0.0000161755 0.0000293059 0.0000500738 0.0000846890 0.0001398463 
3 43 0.0000077510 0.0000359271 0.0000822265 0.0001501311 0.0002480899 0.0003719703 0.0005308322 0.0007264672 0.0009811572 0.0012973764 
3 44 0.0000000566 0.0000005883 0.0000021206 0.0000054599 0.0000121698 0.0000234865 0.0000422814 0.0000717645 0.0001204697 0.0001973321 
3 45 0.0000001920 0.0000019426 0.0000068173 0.0000170590 0.0000368143 0.0000686892 0.0001191531 0.0001942822 0.0003112678 0.0004838375 
3 46 0.0000000561 0.0000005841 0.0000021098 0.0000054429 0.0000121573 0.0000235097 0.0000424097 0.0000721280 0.0001213386 0.0001991830 
3 47 0.0000075348 0.0000346350 0.0000786450 0.0001424363 0.0002333344 0.0003468637 0.0004906848 0.0006657199 0.0008910561 0.0011680989 
3 48 0.0000000791 0.0000008200 0.0000029492 0.0000075754 0.0000168404 0.0000324123 0.0000581804 0.0000984477 0.0001646919 0.0002687618 
3 49 0.0000000000 0.0000000000 0.0000000000 0.0000000000 0.0000000000 0.0000000000 0.0000000000 0.0000000000 0.0000000000 0.0000000000 
3 50 0.0000011739 0.0000056435 0.0000133863 0.0000253861 0.0000437829 0.0000686268 0.0001028043 0.0001482194 0.0002125835 0.0003005238 
3 51 0.0000000000 0.0000000000 0.0000000000 0.0000000000 0.0000000000 0.0000000000 0.0000000000 0.0000000000 0.0000000000 0.0000000000 
3 52 0.0000018306 0.0000087537 0.0000206572 0.0000389634 0.0000667947 0.0001040487 0.0001548264 0.0002216414 0.0003153275 0.0004418365 
3 53 0.0000000096 0.0000000990 0.0000003550 0.0000009086 0.0000020116 0.0000038543 0.0000068831 0.0000115800 0.0000192380 0.0000311430 
3 54 0.0000000043 0.0000000458 0.0000001669 0.0000004354 0.0000009848 0.0000019301 0.0000035347 0.0000061129 0.0000104907 0.0000176234 
3 55 0.0000005076 0.0000023736 0.0000054789 0.0000100947 0.0000168531 0.0000255406 0.0000368816 0.0000511279 0.0000701078 0.0000943312 
3 56 0.0000000069 0.0000000718 0.0000002609 0.0000006773 0.0000015241 0.0000029715 0.0000054108 0.0000093006 0.0000158501 0.0000264221 
3 57 0.0000000000 0.0000000000 0.0000000000 0.0000000000 0.0000000000 0.0000000000 0.0000000000 0.0000000000 0.0000000000 0.0000000000 
3 58 0.0000000014 0.0000000148 0.0000000544 0.0000001435 0.0000003287 0.0000006530 0.0000012137 0.0000021329 0.0000037293 0.0000063981 
3 59 0.0000003590 0.0000017133 0.0000040348 0.0000075930 0.0000129817 0.0000201628 0.0000299023 0.0000426455 0.0000603955 0.0000841770 
3 60 0.0000000026 0.0000000273 0.0000001000 0.0000002620 0.0000005957 0.0000011740 0.0000021633 0.0000037667 0.0000065164 0.0000110484 
3 61 0.0000000081 0.0000000849 0.0000003093 0.0000008046 0.0000018133 0.0000035381 0.0000064421 0.0000110612 0.0000188023 0.0000312024 
3 62 0.0000000020 0.0000000220 0.0000000821 0.0000002195 0.0000005100 0.0000010274 0.0000019372 0.0000034542 0.0000061349 0.0000106959 
3 63 0.0000005731 0.0000027270 0.0000064020 0.0000120055 0.0000204389 0.0000315971 0.0000466063 0.0000660592 0.0000928532 0.0001282763 
3 64 0.0000000036 0.0000000382 0.0000001415 0.0000003751 0.0000008634 0.0000017225 0.0000032148 0.0000056714 0.0000099531 0.0000171305 
4 1 0.0012946853 0.0027870133 0.0042151239 0.0056928788 0.0073124544 0.0089440565 0.0106677646 0.0124524772 0.0144251818 0.0165119735 
4 2 0.0194716234 0.0407272284 0.0598623248 0.0784044924 0.0972342771 0.1145986216 0.1311565851 0.1463184910 0.1606583218 0.1729515079 
4 3 0.0010948994 0.0023593014 0.0035716900 0.0048287243 0.0062093599 0.0076034295 0.0090797232 0.0106121522 0.0123106913 0.0141129435 
4 4 0.9591903232 0.9131277590 0.8700199810 0.8264060165 0.7797524102 0.7339464389 0.6868313167 0.6393953733 0.5884991045 0.5363209610 
4 5 0.0000069812 0.0000327876 0.0000760064 0.0001406510 0.0002359261 0.0003591878 0.0005210728 0.0007255075 0.0009989462 0.0013483924 
4 6 0.0000339870 0.0001562658 0.0003547013 0.0006417225 0.0010490320 0.0015543422 0.0021880121 0.0029478322 0.0039046904 0.0050431997 
4 7 0.0000057907 0.0000271936 0.0000630336 0.0001166345 0.0001956226 0.0002977992 0.0004319740 0.0006013926 0.0008279671 0.0011174896 
4 8 0.0018915093 0.0039562724 0.0058180106 0.0076287422 0.0094803453 0.0112077743 0.0128854680 0.0144667588 0.0160349957 0.0174947254 
4 9 0.0000019588 0.0000093031 0.0000218059 0.0000408340 0.0000694280 0.0001072190 0.0001580216 0.0002238574 0.0003145730 0.0004346082 
4 10 0.0000334796 0.0001555514 0.0003567304 0.0006524985 0.0010799340 0.0016209097 0.0023142137 0.0031657529 0.0042679635 0.0056218734 
4 11 0.0000015123 0.0000071862 0.0000168524 0.0000315751 0.0000537193 0.0000830157 0.0001224436 0.0001736046 0.0002442070 0.0003377990 
4 12 0.0025163227 0.0053195554 0.0079037335 0.0104753117 0.0131725753 0.0157599999 0.0183495357 0.0208717812 0.0234668514 0.0259843794 
4 13 0.0000077143 0.0000362195 0.0000839360 0.0001552711 0.0002603431 0.0003961839 0.0005744445 0.0007993431 0.0010997981 0.0014831985 
4 14 0.0000369354 0.0001699445 0.0003860230 0.0006989146 0.0011434925 0.0016957912 0.0023894052 0.0032224368 0.0042733725 0.0055263331 
4 15 0.0000017989 0.0000085745 0.0000201701 0.0000379167 0.0000647534 0.0001004686 0.0001488461 0.0002120682 0.0003000262 0.0004177250 
4 16 0.0019968574 0.0041820944 0.0061581647 0.0080862146 0.0100652303 0.0119197665 0.0137303413 0.0154476371 0.0171642207 0.0187783984 
4 17 0.0000016834 0.0000080358 0.0000189308 0.0000356413 0.0000609713 0.0000947664 0.0001406650 0.0002008207 0.0002847842 0.0003975581 
4 18 0.0000279791 0.0001303817 0.0002998582 0.0005500880 0.0009133846 0.0013754308 0.0019706247 0.0027057004 0.0036630578 0.0048474572 
4 19 0.0000013280 0.0000063462 0.0000149656 0.0000282070 0.0000483134 0.0000751902 0.0001117678 0.0001598142 0.0002270454 0.0003176063 
4 20 0.0016721592 0.0035437090 0.0052785115 0.0070156372 0.0088517367 0.0106299957 0.0124311186 0.0142128304 0.0160852702 0.0179578621 
4 21 0.0000000087 0.0000000907 0.0000003285 0.0000008502 0.0000019062 0.0000037018 0.0000067104 0.0000114759 0.0000194371 0.0000321665 
4 22 0.0000000446 0.0000004575 0.0000016275 0.0000041304 0.0000090547 0.0000171681 0.0000303000 0.0000503153 0.0000822974 0.0001308427 
4 23 0.0000000069 0.0000000717 0.0000002597 0.0000006724 0.0000015083 0.0000029303 0.0000053146 0.0000090946 0.0000154159 0.0000255364 
4 24 0.0000030024 0.0000139965 0.0000322143 0.0000591711 0.0000984466 0.0001486622 0.0002138393 0.0002952003 0.0004028211 0.0005390232 
4 25 0.0000000056 0.0000000581 0.0000002111 0.0000005480 0.0000012327 0.0000024019 0.0000043704 0.0000075052 0.0000127748 0.0000212610 
4 26 0.0000000332 0.0000003430 0.0000012270 0.0000031332 0.0000069169 0.0000132123 0.0000235101 0.0000393898 0.0000651013 0.0001047225 
4 27 0.0000000042 0.0000000439 0.0000001594 0.0000004139 0.0000009316 0.0000018164 0.0000033074 0.0000056844 0.0000096850 0.0000161376 
4 28 0.0000029743 0.0000139469 0.0000322818 0.0000596442 0.0000998770 0.0001518073 0.0002198626 0.0003056460 0.0004202321 0.0005666238 
4 29 0.0000000099 0.0000001031 0.0000003723 0.0000009604 0.0000021449 0.0000041485 0.0000074869 0.0000127433 0.0000214661 0.0000353097 
4 30 0.0000000499 0.0000005118 0.0000018196 0.0000046153 0.0000101110 0.0000191572 0.0000337832 0.0000560485 0.0000915743 0.0001454060 
4 31 0.0000000064 0.0000000665 0.0000002413 0.0000006255 0.0000014054 0.0000027350 0.0000049691 0.0000085194 0.0000144717 0.0000240284 
4 32 0.0000032577 0.0000151834 0.0000349390 0.0000641625 0.0001067276 0.0001611330 0.0002317291 0.0003198339 0.0004363533 0.0005838012 
4 33 0.0000140798 0.0000664160 0.0001546344 0.0002875028 0.0004848660 0.0007424296 0.0010839514 0.0015198828 0.0021102437 0.0028758287 
4 34 0.0002232219 0.0010139408 0.0022742520 0.0040628814 0.0065477093 0.0095591680 0.0132403838 0.0175308705 0.0227598079 0.0287454908 
4 35 0.0000114185 0.0000539472 0.0001257946 0.0002342532 0.0003957547 0.0006070634 0.0008880064 0.0012476263 0.0017361280 0.0023717198 
4 36 0.0085736352 0.0177857531 0.0259576470 0.0337811316 0.0416528739 0.0488798520 0.0557930137 0.0622186085 0.0685143870 0.0743219844 
4 37 0.0000001132 0.0000011613 0.0000041330 0.0000104977 0.0000230419 0.0000437616 0.0000774085 0.0001289135 0.0002116807 0.0003382496 
4 38 0.0000005548 0.0000055289 0.0000191159 0.0000470801 0.0000997928 0.0001827413 0.0003105509 0.0004952593 0.0007733443 0.0011680242 
4 39 0.0000000921 0.0000009457 0.0000033679 0.0000085608 0.0000188061 0.0000357477 0.0000632927 0.0001055129 0.0001734602 0.0002775411 
4 40 0.0000231491 0.0001052859 0.0002366739 0.0004242455 0.0006872672 0.0010104147 0.0014130813 0.0018950853 0.0025052414 0.0032427959 
4 41 0.0000000679 0.0000007013 0.0000025096 0.0000064121 0.0000141682 0.0000270956 0.0000482935 0.0000810858 0.0001344087 0.0002170471 
4 42 0.0000004731 0.0000047559 0.0000165820 0.0000412007 0.0000881876 0.0001631051 0.0002801417 0.0004517493 0.0007141641 0.0010928346 
4 43 0.0000000548 0.0000005661 0.0000020272 0.0000051826 0.0000114596 0.0000219319 0.0000391222 0.0000657462 0.0001090976 0.0001763877 
4 44 0.0000255830 0.0001172403 0.0002654019 0.0004790717 0.0007817329 0.0011571531 0.0016289412 0.0021976344 0.0029209549 0.0037963368 
4 45 0.0000001277 0.0000013082 0.0000046481 0.0000117862 0.0000258214 0.0000489450 0.0000863946 0.0001435545 0.0002351137 0.0003746233 
4 46 0.0000006125 0.0000060953 0.0000210431 0.0000517466 0.0001094983 0.0002001708 0.0003395537 0.0005404932 0.0008422172 0.0012692343 
4 47 0.0000000964 0.0000009896 0.0000035245 0.0000089591 0.0000196818 0.0000374139 0.0000662456 0.0001104401 0.0001815683 0.0002905269 
4 48 0.0000248599 0.0001129517 0.0002536710 0.0004543032 0.0007352834 0.0010800916 0.0015093110 0.0020226655 0.0026720940 0.0034568318 
4 49 0.0000000000 0.0000000000 0.0000000000 0.0000000000 0.0000000000 0.0000000000 0.0000000000 0.0000000000 0.0000000000 0.0000000000 
4 50 0.0000302990 0.0001412360 0.0003249247 0.0005962825 0.0009905010 0.0014922399 0.0021391121 0.0029388123 0.0039816257 0.0052737720 
4 51 0.0000000000 0.0000000000 0.0000000000 0.0000000000 0.0000000000 0.0000000000 0.0000000000 0.0000000000 0.0000000000 0.0000000000 
4 52 0.0017624912 0.0037371398 0.0055697372 0.0074073586 0.0093530533 0.0112414940 0.0131592436 0.0150625897 0.0170715028 0.0190922968 
4 53 0.0000000090 0.0000000936 0.0000003388 0.0000008763 0.0000019632 0.0000038095 0.0000068996 0.0000117891 0.0000199475 0.0000329754 
4 54 0.0000000494 0.0000005070 0.0000018020 0.0000045700 0.0000100099 0.0000189633 0.0000334385 0.0000554754 0.0000906430 0.0001439511 
4 55 0.0000000072 0.0000000750 0.0000002717 0.0000007026 0.0000015743 0.0000030553 0.0000055345 0.0000094588 0.0000160098 0.0000264780 
4 56 0.0000032409 0.0000151014 0.0000347426 0.0000637885 0.0001060837 0.0001601323 0.0002302542 0.0003177601 0.0004334902 0.0005799659 
4 57 0.0000000000 0.0000000000 0.0000000000 0.0000000000 0.0000000000 0.0000000000 0.0000000000 0.0000000000 0.0000000000 0.0000000000 
4 58 0.0000000373 0.0000003855 0.0000013805 0.0000035296 0.0000078033 0.0000149280 0.0000266083 0.0000446649 0.0000739865 0.0001193268 
4 59 0.0000000008 0.0000000088 0.0000000323 0.0000000853 0.0000001952 0.0000003874 0.0000007191 0.0000012618 0.0000022021 0.0000037693 
4 60 0.0000032429 0.0000152315 0.0000353141 0.0000653654 0.0001096873 0.0001670924 0.0002426108 0.0003382145 0.0004665680 0.0006315428 
4 61 0.0000000046 0.0000000488 0.0000001786 0.0000004675 0.0000010619 0.0000020895 0.0000038423 0.0000066721 0.0000114999 0.0000194028 
4 62 0.0000000554 0.0000005697 0.0000020297 0.0000051603 0.0000113348 0.0000215352 0.0000380924 0.0000634066 0.0001039956 0.0001658458 
4 63 0.0000000019 0.0000000204 0.0000000763 0.0000002046 0.0000004766 0.0000009621 0.0000018168 0.0000032425 0.0000057609 0.0000100383 
4 64 0.0000035242 0.0000164742 0.0000380201 0.0000700389 0.0001169167 0.0001771749 0.0002558491 0.0003547043 0.0004864512 0.0006546417 
5 1 0.0012744274 0.0026927530 0.0039986447 0.0052963195 0.0066550195 0.0079555951 0.0092539032 0.0105145892 0.0118068050 0.0130546894 
5 2 0.0000073304 0.0000346297 0.0000807329 0.0001502849 0.0002537471 0.0003889198 0.0005682804 0.0007972628 0.0011071958 0.0015085000 
5 3 0.0000161615 0.0000751657 0.0001725566 0.0003159770 0.0005236428 0.0007870476 0.0011254677 0.0015423469 0.0020838957 0.0027521821 
5 4 0.0000110958 0.0000521120 0.0001208033 0.0002235484 0.0003749769 0.0005708870 0.0008281842 0.0011531093 0.0015877082 0.0021431119 
5 5 0.9566095921 0.9074606654 0.8613000468 0.8144394576 0.7641441141 0.7146036734 0.6635001615 0.6119235180 0.5564880282 0.4996233053 
5 6 0.0076571623 0.0162609916 0.0242616116 0.0322886284 0.0407762006 0.0489797793 0.0572428801 0.0653289339 0.0736623897 0.0817148278 
5 7 0.0129722355 0.0271723193 0.0399939523 0.0524562673 0.0651545793 0.0769080530 0.0881612031 0.0985130307 0.1083580134 0.1168594255 
5 8 0.0095641258 0.0202634361 0.0301660096 0.0400540468 0.0504552385 0.0604520851 0.0704610602 0.0801911129 0.0901434177 0.0996741012 
5 9 0.0006553447 0.0013925311 0.0020793111 0.0027702286 0.0035037452 0.0042168464 0.0049409960 0.0056578766 0.0064094612 0.0071551642 
5 10 0.0000034935 0.0000165299 0.0000385991 0.0000719827 0.0001218001 0.0001871243 0.0002741663 0.0003858307 0.0005378593 0.0007361260 
5 11 0.0000060789 0.0000284213 0.0000655879 0.0001207780 0.0002014481 0.0003048503 0.0004392528 0.0006069955 0.0008282619 0.0011063402 
5 12 0.0000053677 0.0000252979 0.0000588456 0.0001092915 0.0001840770 0.0002814462 0.0004101996 0.0005740064 0.0007949445 0.0010800078 
5 13 0.0032438559 0.0068102555 0.0100477616 0.0132145687 0.0164678393 0.0195112326 0.0224660946 0.0252371848 0.0279493693 0.0304037465 
5 14 0.0000295563 0.0001381623 0.0003187495 0.0005867351 0.0009780613 0.0014789759 0.0021288693 0.0029379747 0.0040016216 0.0053320266 
5 15 0.0000233218 0.0001086754 0.0002499621 0.0004586661 0.0007619215 0.0011480838 0.0016463865 0.0022632374 0.0030691722 0.0040705246 
5 16 0.0000418484 0.0001947626 0.0004474200 0.0008199208 0.0013600241 0.0020461843 0.0029293660 0.0040196116 0.0054395021 0.0071970906 
5 17 0.0000013102 0.0000061474 0.0000142369 0.0000263203 0.0000441049 0.0000670859 0.0000972403 0.0001353044 0.0001862383 0.0002514576 
5 18 0.0000000081 0.0000000849 0.0000003098 0.0000008076 0.0000018256 0.0000035754 0.0000065413 0.0000112980 0.0000193550 0.0000324386 
5 19 0.0000000141 0.0000001461 0.0000005236 0.0000013400 0.0000029660 0.0000056816 0.0000101430 0.0000170576 0.0000283219 0.0000458119 
5 20 0.0000000145 0.0000001511 0.0000005471 0.0000014156 0.0000031733 0.0000061608 0.0000111645 0.0000190871 0.0000323162 0.0000534573 
5 21 0.0010467867 0.0022046449 0.0032630088 0.0043061462 0.0053875576 0.0064104079 0.0074169920 0.0083774728 0.0093402970 0.0102432304 
5 22 0.0000087273 0.0000411988 0.0000959750 0.0001785079 0.0003010985 0.0004609862 0.0006727148 0.0009423738 0.0013062798 0.0017756871 
5 23 0.0000120287 0.0000559932 0.0001286436 0.0002357448 0.0003909821 0.0005880738 0.0008415115 0.0011539417 0.0015600796 0.0020615750 
5 24 0.0000125137 0.0000588697 0.0001366787 0.0002533084 0.0004255573 0.0006488324 0.0009425643 0.0013140152 0.0018113331 0.0024471195 
5 25 0.0000012428 0.0000058256 0.0000134785 0.0000248900 0.0000416502 0.0000632509 0.0000915025 0.0001270187 0.0001742845 0.0002343545 
5 26 0.0000000044 0.0000000458 0.0000001664 0.0000004318 0.0000009711 0.0000018919 0.0000034416 0.0000059086 0.0000100535 0.0000167244 
5 27 0.0000000094 0.0000000969 0.0000003468 0.0000008866 0.0000019598 0.0000037495 0.0000066849 0.0000112269 0.0000186130 0.0000300591 
5 28 0.0000000072 0.0000000747 0.0000002704 0.0000006994 0.0000015670 0.0000030409 0.0000055079 0.0000094111 0.0000159228 0.0000263177 
5 29 0.0000033691 0.0000156580 0.0000359223 0.0000657402 0.0001088899 0.0001636124 0.0002339567 0.0003207506 0.0004338968 0.0005744676 
5 30 0.0000000324 0.0000003373 0.0000012174 0.0000031386 0.0000070050 0.0000135349 0.0000243923 0.0000414385 0.0000696118 0.0001140692 
5 31 0.0000000310 0.0000003194 0.0000011414 0.0000029112 0.0000064187 0.0000122447 0.0000217590 0.0000364069 0.0000600874 0.0000965310 
5 32 0.0000000533 0.0000005522 0.0000019823 0.0000050807 0.0000112644 0.0000216150 0.0000386610 0.0000651475 0.0001084185 0.0001758144 
5 33 0.0000100336 0.0000461247 0.0001047282 0.0001896366 0.0003105241 0.0004613054 0.0006519364 0.0008832825 0.0011799085 0.0015425212 
5 34 0.0000000907 0.0000009420 0.0000033915 0.0000087181 0.0000193904 0.0000373233 0.0000669689 0.0001132062 0.0001890297 0.0003075678 
5 35 0.0000001722 0.0000017411 0.0000061064 0.0000152693 0.0000329237 0.0000613715 0.0001063404 0.0001731672 0.0002769936 0.0004297288 
5 36 0.0000001536 0.0000015777 0.0000056197 0.0000142878 0.0000313975 0.0000597077 0.0001057743 0.0001764587 0.0002903755 0.0004651992 
5 37 0.0053592727 0.0110268154 0.0159555969 0.0205641469 0.0250627689 0.0290357068 0.0326525020 0.0358022925 0.0386226938 0.0409045947 
5 38 0.0000649116 0.0003013545 0.0006905291 0.0012618463 0.0020860362 0.0031269902 0.0044578661 0.0060879847 0.0081911315 0.0107647663 
5 39 0.0000951307 0.0004321793 0.0009695302 0.0017323707 0.0027925722 0.0040781954 0.0056509898 0.0074862164 0.0097268847 0.0122993329 
5 40 0.0000892438 0.0004123109 0.0009404341 0.0017104115 0.0028131162 0.0041953627 0.0059490212 0.0080799851 0.0108063116 0.0141128673 
5 41 0.0000042176 0.0000194111 0.0000441207 0.0000799765 0.0001311055 0.0001949759 0.0002758461 0.0003741305 0.0005003333 0.0006548545 
5 42 0.0000000470 0.0000004864 0.0000017437 0.0000044624 0.0000098777 0.0000189235 0.0000337891 0.0000568372 0.0000944039 0.0001527715 
5 43 0.0000000554 0.0000005624 0.0000019814 0.0000049787 0.0000107963 0.0000202481 0.0000353279 0.0000579756 0.0000936068 0.0001468238 
5 44 0.0000000767 0.0000007883 0.0000028085 0.0000071416 0.0000156956 0.0000298490 0.0000528753 0.0000881940 0.0001450804 0.0002323042 
5 45 0.0000255502 0.0001156083 0.0002584506 0.0004603620 0.0007400548 0.0010786791 0.0014933720 0.0019796472 0.0025800377 0.0032843000 
5 46 0.0000003605 0.0000036861 0.0000130674 0.0000330433 0.0000721364 0.0001361731 0.0002391541 0.0003949872 0.0006418954 0.0010129150 
5 47 0.0000004149 0.0000041485 0.0000143918 0.0000355768 0.0000757365 0.0001393371 0.0002380498 0.0003819105 0.0006006987 0.0009150975 
5 48 0.0000005612 0.0000056896 0.0000200067 0.0000501687 0.0001085261 0.0002029953 0.0003530821 0.0005773583 0.0009279823 0.0014473696 
5 49 0.0000000000 0.0000000000 0.0000000000 0.0000000000 0.0000000000 0.0000000000 0.0000000000 0.0000000000 0.0000000000 0.0000000000 
5 50 0.0000000082 0.0000000862 0.0000003146 0.0000008204 0.0000018555 0.0000036359 0.0000066559 0.0000115035 0.0000197225 0.0000330841 
5 51 0.0000000000 0.0000000000 0.0000000000 0.0000000000 0.0000000000 0.0000000000 0.0000000000 0.0000000000 0.0000000000 0.0000000000 
5 52 0.0000000150 0.0000001566 0.0000005669 0.0000014666 0.0000032867 0.0000063795 0.0000115582 0.0000197561 0.0000334427 0.0000553129 
5 53 0.0011029331 0.0023231133 0.0034387351 0.0045386958 0.0056795941 0.0067594839 0.0078232666 0.0088397839 0.0098609837 0.0108219325 
5 54 0.0000093935 0.0000443314 0.0001032436 0.0001919685 0.0003236884 0.0004953836 0.0007226015 0.0010117768 0.0014016860 0.0019041218 
5 55 0.0000130110 0.0000605542 0.0001390966 0.0002548516 0.0004225825 0.0006354712 0.0009091369 0.0012463976 0.0016846731 0.0022256802 
5 56 0.0000134304 0.0000631590 0.0001465834 0.0002715590 0.0004560168 0.0006949527 0.0010090533 0.0014059381 0.0019368161 0.0026147842 
5 57 0.0000000000 0.0000000000 0.0000000000 0.0000000000 0.0000000000 0.0000000000 0.0000000000 0.0000000000 0.0000000000 0.0000000000 
5 58 0.0000000032 0.0000000339 0.0000001237 0.0000003222 0.0000007280 0.0000014251 0.0000026063 0.0000045008 0.0000077107 0.0000129270 
5 59 0.0000000033 0.0000000341 0.0000001227 0.0000003158 0.0000007034 0.0000013564 0.0000024400 0.0000041383 0.0000069418 0.0000113644 
5 60 0.0000000059 0.0000000616 0.0000002233 0.0000005790 0.0000013005 0.0000025304 0.0000045965 0.0000078791 0.0000133816 0.0000222149 
5 61 0.0000036485 0.0000170333 0.0000392488 0.0000721565 0.0001201225 0.0001814167 0.0002608297 0.0003596130 0.0004894896 0.0006522584 
5 62 0.0000000284 0.0000002972 0.0000010776 0.0000027911 0.0000062623 0.0000121659 0.0000220555 0.0000377081 0.0000638115 0.0001054219 
5 63 0.0000000347 0.0000003576 0.0000012789 0.0000032650 0.0000072053 0.0000137571 0.0000244663 0.0000409652 0.0000676499 0.0001087176 
5 64 0.0000000495 0.0000005135 0.0000018487 0.0000047524 0.0000105726 0.0000203598 0.0000365588 0.0000618670 0.0001034696 0.0001687274 
6 1 0.0000051802 0.0000244521 0.0000569643 0.0001059655 0.0001787916 0.0002738638 0.0003999374 0.0005608259 0.0007785688 0.0010605974 
6 2 0.0015542831 0.0032440584 0.0047608682 0.0062292145 0.0077228175 0.0091081548 0.0104451223 0.0116965773 0.0129282437 0.0140651985 
6 3 0.0000038416 0.0000181659 0.0000423937 0.0000790078 0.0001335880 0.0002050748 0.0003002097 0.0004220924 0.0005877862 0.0008035206 
6 4 0.0000438261 0.0002015043 0.0004573863 0.0008274993 0.0013527238 0.0020043198 0.0028214353 0.0038012210 0.0050350869 0.0065031912 
6 5 0.0062124002 0.0131928494 0.0196839038 0.0261963745 0.0330825029 0.0397382223 0.0464422333 0.0530026031 0.0597636952 0.0662967928 
6 6 0.9488356582 0.8916332795 0.8386584035 0.7856467737 0.7296379895 0.6754017640 0.6204612697 0.5660917182 0.5089178068 0.4516954538 
6 7 0.0052545485 0.0111718706 0.0166875226 0.0222349719 0.0281166154 0.0338183344 0.0395799221 0.0452382685 0.0510939929 0.0567806633 
6 8 0.0234763064 0.0486685885 0.0709109090 0.0920125457 0.1129114829 0.1316172337 0.1488249383 0.1638800606 0.1772491219 0.1876345317 
6 9 0.0000023915 0.0000113035 0.0000263674 0.0000491183 0.0000830101 0.0001273697 0.0001863624 0.0002618867 0.0003644789 0.0004979417 
6 10 0.0008027238 0.0016933513 0.0025108247 0.0033207536 0.0041662791 0.0049733914 0.0057771758 0.0065562829 0.0073542994 0.0081259032 
6 11 0.0000017445 0.0000082517 0.0000192629 0.0000359126 0.0000607491 0.0000933060 0.0001366765 0.0001923095 0.0002680584 0.0003668835 
6 12 0.0000176267 0.0000818273 0.0001875078 0.0003426951 0.0005666973 0.0008498633 0.0012123530 0.0016571166 0.0022323129 0.0029384938 
6 13 0.0000241331 0.0001129220 0.0002607650 0.0004804735 0.0008017972 0.0012137708 0.0017491659 0.0024168874 0.0032963056 0.0043984551 
6 14 0.0039521777 0.0081871978 0.0119260640 0.0154798855 0.0190168352 0.0222129071 0.0252024160 0.0278939336 0.0304104037 0.0325722064 
6 15 0.0000098608 0.0000465012 0.0001082222 0.0002010921 0.0003388474 0.0005182763 0.0007555914 0.0010575045 0.0014645499 0.0019892273 
6 16 0.0001126768 0.0005144821 0.0011597717 0.0020827263 0.0033758330 0.0049571678 0.0069085277 0.0092057077 0.0120359138 0.0153143994 
6 17 0.0000000053 0.0000000559 0.0000002034 0.0000005290 0.0000011929 0.0000023303 0.0000042521 0.0000073240 0.0000125091 0.0000208979 
6 18 0.0000019731 0.0000091638 0.0000210167 0.0000384645 0.0000637500 0.0000959096 0.0001374469 0.0001890729 0.0002571236 0.0003430816 
6 19 0.0000000036 0.0000000378 0.0000001380 0.0000003600 0.0000008145 0.0000015966 0.0000029245 0.0000050586 0.0000086827 0.0000145880 
6 20 0.0000000591 0.0000006061 0.0000021553 0.0000054681 0.0000119826 0.0000227108 0.0000400655 0.0000665018 0.0001087162 0.0001727453 
6 21 0.0000069618 0.0000328705 0.0000765868 0.0001424725 0.0002403634 0.0003680742 0.0005372453 0.0007527737 0.0010437360 0.0014192056 
6 22 0.0012818230 0.0026793830 0.0039371701 0.0051573756 0.0064006877 0.0075551141 0.0086694589 0.0097115637 0.0107346145 0.0116745022 
6 23 0.0000054439 0.0000257438 0.0000600746 0.0001119386 0.0001892000 0.0002902860 0.0004246016 0.0005962993 0.0008289711 0.0011305266 
6 24 0.0000333411 0.0001539544 0.0003508782 0.0006374595 0.0010467992 0.0015580817 0.0022037391 0.0029836218 0.0039735602 0.0051617744 
6 25 0.0000000043 0.0000000454 0.0000001646 0.0000004262 0.0000009559 0.0000018571 0.0000033678 0.0000057620 0.0000097641 0.0000161671 
6 26 0.0000007432 0.0000034721 0.0000080084 0.0000147433 0.0000245927 0.0000372370 0.0000537216 0.0000744000 0.0001019056 0.0001369444 
6 27 0.0000000029 0.0000000304 0.0000001105 0.0000002866 0.0000006444 0.0000012551 0.0000022825 0.0000039175 0.0000066632 0.0000110799 
6 28 0.0000000179 0.0000001848 0.0000006608 0.0000016866 0.0000037216 0.0000071055 0.0000126384 0.0000211679 0.0000349774 0.0000562647 
6 29 0.0000000259 0.0000002691 0.0000009703 0.0000024993 0.0000055722 0.0000107547 0.0000193584 0.0000328437 0.0000550895 0.0000901184 
6 30 0.0000050784 0.0000233900 0.0000532002 0.0000964988 0.0001583045 0.0002356001 0.0003335996 0.0004529033 0.0006064534 0.0007950931 
6 31 0.0000000160 0.0000001679 0.0000006091 0.0000015788 0.0000035450 0.0000068927 0.0000125069 0.0000214030 0.0000362582 0.0000599729 
6 32 0.0000001538 0.0000015656 0.0000055249 0.0000139016 0.0000301753 0.0000566167 0.0000987581 0.0001618906 0.0002607674 0.0004073549 
6 33 0.0000000661 0.0000006842 0.0000024542 0.0000062860 0.0000139275 0.0000267100 0.0000477503 0.0000804329 0.0001338230 0.0002170037 
6 34 0.0000150414 0.0000681188 0.0001525358 0.0002724181 0.0004397160 0.0006444628 0.0008989802 0.0012035363 0.0015900877 0.0020606671 
6 35 0.0000000466 0.0000004840 0.0000017436 0.0000044865 0.0000099916 0.0000192627 0.0000346322 0.0000586875 0.0000983124 0.0001606183 
6 36 0.0000006535 0.0000065214 0.0000225762 0.0000556795 0.0001182082 0.0002168294 0.0003691760 0.0005899776 0.0009235160 0.0013987735 
6 37 0.0000557739 0.0002587217 0.0005923770 0.0010816084 0.0017864678 0.0026754748 0.0038104021 0.0051982609 0.0069855237 0.0091678029 
6 38 0.0065391864 0.0133026470 0.0190474512 0.0242940505 0.0292893030 0.0335887680 0.0374050860 0.0406502920 0.0434987974 0.0457823145 
6 39 0.0000449115 0.0002087576 0.0004789107 0.0008762049 0.0014504347 0.0021771225 0.0031080841 0.0042507351 0.0057281371 0.0075400212 
6 40 0.0002448090 0.0010989142 0.0024365621 0.0043001915 0.0068364946 0.0098420484 0.0134278649 0.0174973034 0.0223098271 0.0276325324 
6 41 0.0000000379 0.0000003915 0.0000014035 0.0000035921 0.0000079517 0.0000152345 0.0000272034 0.0000457608 0.0000760081 0.0001230025 
6 42 0.0000063574 0.0000290006 0.0000653740 0.0001175220 0.0001909788 0.0002816617 0.0003952385 0.0005319644 0.0007062050 0.0009186079 
6 43 0.0000000278 0.0000002880 0.0000010348 0.0000026554 0.0000058950 0.0000113277 0.0000202930 0.0000342553 0.0000571266 0.0000928616 
6 44 0.0000002287 0.0000022995 0.0000080212 0.0000199419 0.0000427209 0.0000791002 0.0001360589 0.0002198283 0.0003484698 0.0005352314 
6 45 0.0000003174 0.0000032417 0.0000114809 0.0000290025 0.0000632465 0.0001192618 0.0002092142 0.0003451267 0.0005601159 0.0008825715 
6 46 0.0000383846 0.0001715306 0.0003791102 0.0006677393 0.0010611372 0.0015303493 0.0020976614 0.0027563859 0.0035650481 0.0045138401 
6 47 0.0000002266 0.0000023255 0.0000082725 0.0000209944 0.0000460182 0.0000872295 0.0001538809 0.0002553495 0.0004171877 0.0006621543 
6 48 0.0000016848 0.0000166075 0.0000568029 0.0001383044 0.0002893925 0.0005228749 0.0008756527 0.0013746799 0.0021080142 0.0031204502 
6 49 0.0000000000 0.0000000000 0.0000000000 0.0000000000 0.0000000000 0.0000000000 0.0000000000 0.0000000000 0.0000000000 0.0000000000 
6 50 0.0000021289 0.0000098865 0.0000226734 0.0000414969 0.0000687810 0.0001034942 0.0001483539 0.0002041543 0.0002777948 0.0003709738 
6 51 0.0000000000 0.0000000000 0.0000000000 0.0000000000 0.0000000000 0.0000000000 0.0000000000 0.0000000000 0.0000000000 0.0000000000 
6 52 0.0000000650 0.0000006664 0.0000023690 0.0000060089 0.0000131648 0.0000249461 0.0000440003 0.0000730208 0.0001193572 0.0001896391 
6 53 0.0000075361 0.0000355848 0.0000829175 0.0001542621 0.0002602777 0.0003986087 0.0005818777 0.0008154103 0.0011307469 0.0015377782 
6 54 0.0013491924 0.0028170539 0.0041350251 0.0054105238 0.0067066860 0.0079066404 0.0090612634 0.0101373200 0.0111897054 0.0121525883 
6 55 0.0000059044 0.0000279158 0.0000651295 0.0001213312 0.0002050254 0.0003144869 0.0004598737 0.0006456445 0.0008972690 0.0012232181 
6 56 0.0000358553 0.0001653896 0.0003765523 0.0006833596 0.0011208080 0.0016661439 0.0023533772 0.0031816087 0.0042302664 0.0054853722 
6 57 0.0000000000 0.0000000000 0.0000000000 0.0000000000 0.0000000000 0.0000000000 0.0000000000 0.0000000000 0.0000000000 0.0000000000 
6 58 0.0000008096 0.0000037862 0.0000087422 0.0000161131 0.0000269146 0.0000408138 0.0000589821 0.0000818415 0.0001123564 0.0001513929 
6 59 0.0000000015 0.0000000152 0.0000000555 0.0000001445 0.0000003263 0.0000006382 0.0000011661 0.0000020120 0.0000034438 0.0000057684 
6 60 0.0000000199 0.0000002057 0.0000007357 0.0000018783 0.0000041460 0.0000079191 0.0000140926 0.0000236173 0.0000390535 0.0000628775 
6 61 0.0000000197 0.0000002063 0.0000007478 0.0000019370 0.0000043462 0.0000084444 0.0000153119 0.0000261864 0.0000443348 0.0000732955 
6 62 0.0000054889 0.0000253389 0.0000577659 0.0001050415 0.0001728107 0.0002579655 0.0003664924 0.0004993791 0.0006715447 0.0008846560 
6 63 0.0000000104 0.0000001100 0.0000004027 0.0000010537 0.0000023912 0.0000047008 0.0000086333 0.0000149672 0.0000257397 0.0000432974 
6 64 0.0000001693 0.0000017260 0.0000060995 0.0000153708 0.0000334219 0.0000628213 0.0001097987 0.0001803760 0.0002912676 0.0004562680 
7 1 0.0000190755 0.0000886995 0.0002035828 0.0003727068 0.0006175001 0.0009278739 0.0013264688 0.0018172459 0.0024544630 0.0032403524 
7 2 0.0000071680 0.0000338652 0.0000789559 0.0001469877 0.0002481999 0.0003804491 0.0005559538 0.0007800463 0.0010834129 0.0014762972 
7 3 0.0010757690 0.0022703713 0.0033676440 0.0044553231 0.0055910508 0.0066749729 0.0077535911 0.0087974070 0.0098634000 0.0108887943 
7 4 0.0000108923 0.0000511517 0.0001185673 0.0002193915 0.0003679695 0.0005601655 0.0008125505 0.0011312299 0.0015574204 0.0021020172 
7 5 0.0153524973 0.0321581393 0.0473324001 0.0620814122 0.0771097239 0.0910198301 0.1043378087 0.1165890821 0.1282405100 0.1383018370 
7 6 0.0076649272 0.0162966568 0.0243424610 0.0324346483 0.0410143319 0.0493315551 0.0577361099 0.0659900637 0.0745319367 0.0828272063 
7 7 0.9561919561 0.9065566726 0.8599268386 0.8125782001 0.7617468166 0.7116673044 0.6599980741 0.6078432388 0.5517825724 0.4942795631 
7 8 0.0095738238 0.0203078707 0.0302664970 0.0402350764 0.0507496296 0.0608857012 0.0710671157 0.0810007335 0.0912041537 0.1010252806 
7 9 0.0000075753 0.0000353992 0.0000816485 0.0001502691 0.0002504760 0.0003787850 0.0005453666 0.0007529958 0.0010264507 0.0013694787 
7 10 0.0000034503 0.0000163223 0.0000381077 0.0000710531 0.0001202024 0.0001846310 0.0002704528 0.0003805162 0.0005303139 0.0007256013 
7 11 0.0005533464 0.0011748181 0.0017528139 0.0023332827 0.0029483689 0.0035451090 0.0041497800 0.0047469963 0.0053715575 0.0059895731 
7 12 0.0000053133 0.0000250353 0.0000582207 0.0001081031 0.0001820236 0.0002782253 0.0004053781 0.0005670723 0.0007850506 0.0010661426 
7 13 0.0000307210 0.0001427238 0.0003273009 0.0005986711 0.0009909046 0.0014874738 0.0021241830 0.0029068214 0.0039210925 0.0051693867 
7 14 0.0000183869 0.0000868111 0.0002022385 0.0003761217 0.0006342745 0.0009706875 0.0014156163 0.0019812589 0.0027426192 0.0037210701 
7 15 0.0027628976 0.0058559328 0.0087216193 0.0115871212 0.0146073752 0.0175183809 0.0204442900 0.0233044126 0.0262540596 0.0291154802 
7 16 0.0000278917 0.0001307186 0.0003023791 0.0005582464 0.0009338241 0.0014174712 0.0020492913 0.0028422234 0.0038947575 0.0052270812 
7 17 0.0000000170 0.0000001754 0.0000006284 0.0000016077 0.0000035570 0.0000068109 0.0000121538 0.0000204294 0.0000339021 0.0000548056 
7 18 0.0000000076 0.0000000797 0.0000002906 0.0000007579 0.0000017141 0.0000033586 0.0000061480 0.0000106253 0.0000182162 0.0000305563 
7 19 0.0000009338 0.0000043725 0.0000101067 0.0000186470 0.0000311780 0.0000473190 0.0000684308 0.0000949964 0.0001304341 0.0001756826 
7 20 0.0000000137 0.0000001433 0.0000005191 0.0000013431 0.0000030105 0.0000058444 0.0000105910 0.0000181073 0.0000306602 0.0000507270 
7 21 0.0000144308 0.0000671611 0.0001542701 0.0002826444 0.0004686474 0.0007047033 0.0010081070 0.0013819429 0.0018676133 0.0024668851 
7 22 0.0000081854 0.0000386948 0.0000902659 0.0001681348 0.0002840690 0.0004356583 0.0006369431 0.0008940570 0.0012421818 0.0016929206 
7 23 0.0008835475 0.0018584912 0.0027472525 0.0036206973 0.0045231711 0.0053735014 0.0062066421 0.0069975319 0.0077853486 0.0085182293 
7 24 0.0000118362 0.0000557441 0.0001295625 0.0002403986 0.0004044004 0.0006174238 0.0008982947 0.0012543522 0.0017323857 0.0023454717 
7 25 0.0000000121 0.0000001254 0.0000004486 0.0000011461 0.0000025320 0.0000048409 0.0000086245 0.0000144723 0.0000239701 0.0000386668 
7 26 0.0000000038 0.0000000400 0.0000001457 0.0000003787 0.0000008534 0.0000016663 0.0000030386 0.0000052305 0.0000089270 0.0000149023 
7 27 0.0000008865 0.0000041511 0.0000095945 0.0000176991 0.0000295832 0.0000448741 0.0000648399 0.0000898983 0.0001231922 0.0001654416 
7 28 0.0000000064 0.0000000670 0.0000002427 0.0000006285 0.0000014101 0.0000027399 0.0000049698 0.0000085054 0.0000144179 0.0000238830 
7 29 0.0000000372 0.0000003834 0.0000013695 0.0000034918 0.0000076957 0.0000146748 0.0000260663 0.0000435942 0.0000719135 0.0001154670 
7 30 0.0000000242 0.0000002532 0.0000009194 0.0000023848 0.0000053592 0.0000104288 0.0000189403 0.0000324437 0.0000550223 0.0000911193 
7 31 0.0000024098 0.0000112237 0.0000258057 0.0000473389 0.0000786281 0.0001184940 0.0001700101 0.0002339566 0.0003179176 0.0004231376 
7 32 0.0000000412 0.0000004286 0.0000015450 0.0000039781 0.0000088657 0.0000171049 0.0000307774 0.0000521996 0.0000875288 0.0001431523 
7 33 0.0000001912 0.0000019344 0.0000067876 0.0000169821 0.0000366409 0.0000683497 0.0001185305 0.0001932013 0.0003094021 0.0004806836 
7 34 0.0000000818 0.0000008516 0.0000030713 0.0000079101 0.0000176302 0.0000340078 0.0000611607 0.0001036405 0.0001735384 0.0002832262 
7 35 0.0000071486 0.0000327843 0.0000742732 0.0001341913 0.0002192230 0.0003249565 0.0004582738 0.0006197226 0.0008264812 0.0010793347 
7 36 0.0000001407 0.0000014462 0.0000051563 0.0000131236 0.0000288750 0.0000549829 0.0000975465 0.0001629931 0.0002687234 0.0004314403 
7 37 0.0001075199 0.0004889350 0.0010979072 0.0019637882 0.0031693738 0.0046342782 0.0064305085 0.0085319508 0.0111056500 0.0140716552 
7 38 0.0000591168 0.0002752217 0.0006323640 0.0011588602 0.0019218868 0.0028903533 0.0041350663 0.0056683126 0.0076590268 0.0101125845 
7 39 0.0045224074 0.0092905227 0.0134227683 0.0172718994 0.0210123805 0.0242982597 0.0272708983 0.0298400203 0.0321180932 0.0339369883 
7 40 0.0000820073 0.0003797604 0.0008681631 0.0015827745 0.0026102418 0.0039037191 0.0055523612 0.0075658627 0.0101566490 0.0133194292 
7 41 0.0000000659 0.0000006698 0.0000023597 0.0000059290 0.0000128563 0.0000241101 0.0000420636 0.0000690246 0.0001114379 0.0001747770 
7 42 0.0000000411 0.0000004262 0.0000015314 0.0000039292 0.0000087222 0.0000167590 0.0000300201 0.0000506702 0.0000844915 0.0001373262 
7 43 0.0000030059 0.0000138063 0.0000313212 0.0000566643 0.0000926959 0.0001375753 0.0001942447 0.0002629512 0.0003510114 0.0004587475 
7 44 0.0000000684 0.0000007038 0.0000025114 0.0000063971 0.0000140867 0.0000268440 0.0000476593 0.0000796886 0.0001314647 0.0002111854 
7 45 0.0000004574 0.0000045798 0.0000159078 0.0000393764 0.0000839521 0.0001546991 0.0002647649 0.0004255967 0.0006709428 0.0010247603 
7 46 0.0000002827 0.0000029063 0.0000103564 0.0000263311 0.0000578343 0.0001098622 0.0001942639 0.0003231885 0.0005296186 0.0008435158 
7 47 0.0000182531 0.0000826648 0.0001849983 0.0003299631 0.0005313661 0.0007761611 0.0010774790 0.0014331745 0.0018762990 0.0024024326 
7 48 0.0000004512 0.0000045913 0.0000162047 0.0000407972 0.0000886554 0.0001666222 0.0002913543 0.0004791796 0.0007754149 0.0012187388 
7 49 0.0000000000 0.0000000000 0.0000000000 0.0000000000 0.0000000000 0.0000000000 0.0000000000 0.0000000000 0.0000000000 0.0000000000 
7 50 0.0000000078 0.0000000822 0.0000003000 0.0000007827 0.0000017704 0.0000034696 0.0000063525 0.0000109814 0.0000188323 0.0000316013 
7 51 0.0000000000 0.0000000000 0.0000000000 0.0000000000 0.0000000000 0.0000000000 0.0000000000 0.0000000000 0.0000000000 0.0000000000 
7 52 0.0000000144 0.0000001503 0.0000005442 0.0000014076 0.0000031539 0.0000061205 0.0000110871 0.0000189480 0.0000320705 0.0000530386 
7 53 0.0000155437 0.0000723397 0.0001661651 0.0003044395 0.0005047948 0.0007590831 0.0010859574 0.0014887797 0.0020122391 0.0026583821 
7 54 0.0000087912 0.0000415441 0.0000968789 0.0001803851 0.0003046361 0.0004669903 0.0006824103 0.0009573553 0.0013292742 0.0018102966 
7 55 0.0009305382 0.0019565150 0.0028910075 0.0038086197 0.0047558807 0.0056475920 0.0065204964 0.0073484483 0.0081726378 0.0089391705 
7 56 0.0000126775 0.0000596800 0.0001386509 0.0002571450 0.0004323509 0.0006597500 0.0009593257 0.0013387537 0.0018476533 0.0024995873 
7 57 0.0000000000 0.0000000000 0.0000000000 0.0000000000 0.0000000000 0.0000000000 0.0000000000 0.0000000000 0.0000000000 0.0000000000 
7 58 0.0000000032 0.0000000332 0.0000001209 0.0000003148 0.0000007109 0.0000013910 0.0000025428 0.0000043887 0.0000075142 0.0000125903 
7 59 0.0000003831 0.0000018064 0.0000042039 0.0000078129 0.0000131711 0.0000201612 0.0000294294 0.0000412643 0.0000573098 0.0000781678 
7 60 0.0000000057 0.0000000601 0.0000002179 0.0000005646 0.0000012675 0.0000024648 0.0000044752 0.0000076671 0.0000130145 0.0000215933 
7 61 0.0000000413 0.0000004266 0.0000015262 0.0000038972 0.0000086030 0.0000164308 0.0000292324 0.0000489669 0.0000809087 0.0001301129 
7 62 0.0000000215 0.0000002264 0.0000008251 0.0000021490 0.0000048514 0.0000094849 0.0000173143 0.0000298209 0.0000508934 0.0000848730 
7 63 0.0000026087 0.0000122005 0.0000281641 0.0000518827 0.0000865780 0.0001310967 0.0001890492 0.0002615382 0.0003574894 0.0004787514 
7 64 0.0000000389 0.0000004051 0.0000014636 0.0000037770 0.0000084397 0.0000163274 0.0000294669 0.0000501410 0.0000843997 0.0001386353 
8 1 0.0000054342 0.0000255973 0.0000595110 0.0001104683 0.0001859524 0.0002841536 0.0004139078 0.0005788666 0.0008012059 0.0010879090 
8 2 0.0000351387 0.0001615875 0.0003668398 0.0006637969 0.0010853270 0.0016084429 0.0022646644 0.0030518194 0.0040435199 0.0052240554 
8 3 0.0000040561 0.0000191316 0.0000445389 0.0000827963 0.0001396047 0.0002137081 0.0003119121 0.0004371774 0.0006066740 0.0008262515 
8 4 0.0019488294 0.0040761629 0.0059943189 0.0078599228 0.0097676366 0.0115474134 0.0132759476 0.0149051576 0.0165209181 0.0180248830 
8 5 0.0061998626 0.0131355988 0.0195548569 0.0259646918 0.0327071745 0.0391875437 0.0456757749 0.0519831967 0.0584346911 0.0646128729 
8 6 0.0187574796 0.0388860173 0.0566575471 0.0735176749 0.0902158469 0.1051616714 0.1189105629 0.1309395495 0.1416213801 0.1499192846 
8 7 0.0052439436 0.0111233850 0.0165780992 0.0220382648 0.0277974807 0.0333493878 0.0389261308 0.0443671459 0.0499559417 0.0553353408 
8 8 0.9496634744 0.8934072990 0.8413274287 0.7892283732 0.7342004725 0.6809280328 0.6269742779 0.5735864765 0.5174423783 0.4612350232 
8 9 0.0000024574 0.0000115973 0.0000270128 0.0000502426 0.0000847647 0.0001298351 0.0001896153 0.0002659358 0.0003692997 0.0005033289 
8 10 0.0000131532 0.0000611226 0.0001402047 0.0002565228 0.0004247316 0.0006378097 0.0009112088 0.0012475417 0.0016838553 0.0022215254 
8 11 0.0000018001 0.0000084985 0.0000198029 0.0000368496 0.0000622042 0.0000953391 0.0001393409 0.0001955983 0.0002719284 0.0003711361 
8 12 0.0010058625 0.0021248244 0.0031548491 0.0041784351 0.0052505835 0.0062777825 0.0073047939 0.0083045594 0.0093334595 0.0103334904 
8 13 0.0000274537 0.0001278598 0.0002939286 0.0005390268 0.0008948107 0.0013473552 0.0019305799 0.0026515031 0.0035917480 0.0047573958 
8 14 0.0000905631 0.0004135058 0.0009321336 0.0016739065 0.0027131361 0.0039839553 0.0055520613 0.0073979453 0.0096719328 0.0123057583 
8 15 0.0000104206 0.0000490111 0.0001137748 0.0002108548 0.0003542739 0.0005402928 0.0007852540 0.0010954812 0.0015117028 0.0020453954 
8 16 0.0049516287 0.0102700152 0.0149772636 0.0194632355 0.0239406967 0.0279990587 0.0318071806 0.0352467662 0.0384726352 0.0412505554 
8 17 0.0000000062 0.0000000646 0.0000002346 0.0000006087 0.0000013686 0.0000026653 0.0000048468 0.0000083176 0.0000141456 0.0000235194 
8 18 0.0000000463 0.0000004751 0.0000016903 0.0000042902 0.0000094062 0.0000178369 0.0000314850 0.0000522915 0.0000855456 0.0001360352 
8 19 0.0000000043 0.0000000446 0.0000001624 0.0000004221 0.0000009513 0.0000018575 0.0000033878 0.0000058330 0.0000099592 0.0000166350 
8 20 0.0000031008 0.0000144550 0.0000332688 0.0000611062 0.0001016631 0.0001535149 0.0002208137 0.0003048215 0.0004159425 0.0005565771 
8 21 0.0000078351 0.0000368720 0.0000856343 0.0001587635 0.0002668306 0.0004070026 0.0005915410 0.0008250967 0.0011380909 0.0015386865 
8 22 0.0000261626 0.0001208445 0.0002755008 0.0005006793 0.0008224892 0.0012246859 0.0017329263 0.0023472854 0.0031278032 0.0040656389 
8 23 0.0000061822 0.0000291296 0.0000677357 0.0001257447 0.0002116524 0.0003233448 0.0004707673 0.0006578785 0.0009094460 0.0012326371 
8 24 0.0016077122 0.0033689394 0.0049623534 0.0065166744 0.0081102583 0.0096001529 0.0110492407 0.0124158470 0.0137703629 0.0150283654 
8 25 0.0000000050 0.0000000520 0.0000001878 0.0000004851 0.0000010852 0.0000021021 0.0000038001 0.0000064795 0.0000109365 0.0000180277 
8 26 0.0000000128 0.0000001321 0.0000004727 0.0000012075 0.0000026676 0.0000050993 0.0000090825 0.0000152355 0.0000252214 0.0000406584 
8 27 0.0000000034 0.0000000356 0.0000001290 0.0000003336 0.0000007473 0.0000014502 0.0000026269 0.0000044892 0.0000075978 0.0000125642 
8 28 0.0000011671 0.0000054683 0.0000126476 0.0000233506 0.0000390715 0.0000593436 0.0000858891 0.0001193308 0.0001639945 0.0002210890 
8 29 0.0000000335 0.0000003464 0.0000012422 0.0000031803 0.0000070426 0.0000134973 0.0000241095 0.0000405698 0.0000674089 0.0001091230 
8 30 0.0000001209 0.0000012312 0.0000043457 0.0000109372 0.0000237473 0.0000445689 0.0000777670 0.0001275227 0.0002054864 0.0003211325 
8 31 0.0000000215 0.0000002232 0.0000008042 0.0000020691 0.0000046077 0.0000088826 0.0000159687 0.0000270585 0.0000453250 0.0000740460 
8 32 0.0000079757 0.0000368412 0.0000840217 0.0001528156 0.0002513895 0.0003751052 0.0005324287 0.0007243710 0.0009716337 0.0012750252 
8 33 0.0000000808 0.0000008316 0.0000029693 0.0000075686 0.0000166794 0.0000318113 0.0000565323 0.0000946258 0.0001563085 0.0002514732 
8 34 0.0000005681 0.0000056633 0.0000195865 0.0000482538 0.0001023141 0.0001874194 0.0003186081 0.0005082802 0.0007939571 0.0011995687 
8 35 0.0000000579 0.0000005985 0.0000021445 0.0000054867 0.0000121425 0.0000232597 0.0000415317 0.0000698711 0.0001160922 0.0001879825 
8 36 0.0000236561 0.0001076076 0.0002419257 0.0004337176 0.0007027087 0.0010332474 0.0014451829 0.0019383306 0.0025626131 0.0033171880 
8 37 0.0000650857 0.0003002368 0.0006837406 0.0012414344 0.0020377422 0.0030325258 0.0042897423 0.0058106517 0.0077460955 0.0100781033 
8 38 0.0002079236 0.0009319974 0.0020635044 0.0036361710 0.0057705968 0.0082920105 0.0112895797 0.0146775536 0.0186645571 0.0230476323 
8 39 0.0000527885 0.0002439224 0.0005564004 0.0010119489 0.0016641824 0.0024813451 0.0035172326 0.0047744594 0.0063800443 0.0083222269 
8 40 0.0082055432 0.0167427066 0.0240419191 0.0307545231 0.0371957398 0.0427881079 0.0477986881 0.0521022299 0.0559189371 0.0590070951 
8 41 0.0000000489 0.0000005026 0.0000017908 0.0000045541 0.0000100096 0.0000190373 0.0000337266 0.0000562615 0.0000925652 0.0001482440 
8 42 0.0000001812 0.0000018225 0.0000063584 0.0000158115 0.0000338808 0.0000627486 0.0001079635 0.0001744885 0.0002766952 0.0004251558 
8 43 0.0000000366 0.0000003769 0.0000013451 0.0000034267 0.0000075467 0.0000143834 0.0000255412 0.0000427155 0.0000704889 0.0001132730 
8 44 0.0000099898 0.0000457315 0.0001034260 0.0001865271 0.0003041185 0.0004498848 0.0006330613 0.0008540540 0.0011357931 0.0014783877 
8 45 0.0000004296 0.0000043492 0.0000152690 0.0000382212 0.0000825105 0.0001539889 0.0002671589 0.0004356024 0.0006976994 0.0010837364 
8 46 0.0000014690 0.0000144578 0.0000493754 0.0001200231 0.0002506661 0.0004519945 0.0007552476 0.0011827153 0.0018083052 0.0026677590 
8 47 0.0000003145 0.0000031941 0.0000112483 0.0000282492 0.0000612089 0.0001146715 0.0001997779 0.0003271985 0.0005267788 0.0008229471 
8 48 0.0000603064 0.0002703580 0.0005992019 0.0010580741 0.0016852993 0.0024346338 0.0033404972 0.0043895207 0.0056690894 0.0071526487 
8 49 0.0000000000 0.0000000000 0.0000000000 0.0000000000 0.0000000000 0.0000000000 0.0000000000 0.0000000000 0.0000000000 0.0000000000 
8 50 0.0000000513 0.0000005264 0.0000018721 0.0000047507 0.0000104132 0.0000197420 0.0000348407 0.0000578544 0.0000946319 0.0001504702 
8 51 0.0000000000 0.0000000000 0.0000000000 0.0000000000 0.0000000000 0.0000000000 0.0000000000 0.0000000000 0.0000000000 0.0000000000 
8 52 0.0000033459 0.0000155973 0.0000358989 0.0000659420 0.0001097237 0.0001657211 0.0002384425 0.0003292925 0.0004496004 0.0006021035 
8 53 0.0000085053 0.0000400248 0.0000929544 0.0001723308 0.0002896269 0.0004417674 0.0006420616 0.0008955616 0.0012352964 0.0016701495 
8 54 0.0000282971 0.0001305534 0.0002973010 0.0005396568 0.0008853399 0.0013164584 0.0018600052 0.0025154103 0.0033457503 0.0043402844 
8 55 0.0000067236 0.0000316705 0.0000736213 0.0001366265 0.0002298855 0.0003510697 0.0005109288 0.0007137013 0.0009861442 0.0013358996 
8 56 0.0016923347 0.0035426121 0.0052130110 0.0068388380 0.0085016782 0.0100522007 0.0115559824 0.0129698347 0.0143665034 0.0156590066 
8 57 0.0000000000 0.0000000000 0.0000000000 0.0000000000 0.0000000000 0.0000000000 0.0000000000 0.0000000000 0.0000000000 0.0000000000 
8 58 0.0000000143 0.0000001481 0.0000005302 0.0000013549 0.0000029941 0.0000057256 0.0000102027 0.0000171236 0.0000283660 0.0000457649 
8 59 0.0000000017 0.0000000176 0.0000000640 0.0000001661 0.0000003739 0.0000007291 0.0000013278 0.0000022826 0.0000038904 0.0000064858 
8 60 0.0000012714 0.0000059636 0.0000138089 0.0000255264 0.0000427741 0.0000650691 0.0000943430 0.0001313366 0.0001809246 0.0002445888 
8 61 0.0000000234 0.0000002437 0.0000008814 0.0000022768 0.0000050927 0.0000098623 0.0000178171 0.0000303479 0.0000511361 0.0000840816 
8 62 0.0000001341 0.0000013679 0.0000048352 0.0000121883 0.0000265107 0.0000498474 0.0000871544 0.0001432306 0.0002313856 0.0003626334 
8 63 0.0000000124 0.0000001308 0.0000004776 0.0000012465 0.0000028202 0.0000055263 0.0000101120 0.0000174596 0.0000298806 0.0000499834 
8 64 0.0000086207 0.0000399146 0.0000912441 0.0001663684 0.0002744689 0.0004107755 0.0005849971 0.0007987586 0.0010758993 0.0014184452 
9 1 0.0032174299 0.0068770185 0.0103281326 0.0138445488 0.0176317337 0.0213730323 0.0252403778 0.0291467111 0.0333402643 0.0376220471 
9 2 0.0000043116 0.0000205451 0.0000483104 0.0000907680 0.0001548976 0.0002401106 0.0003553040 0.0005054618 0.0007136789 0.0009910944 
9 3 0.0000320658 0.0001506271 0.0003492041 0.0006461847 0.0010836898 0.0016492376 0.0023910015 0.0033258442 0.0045724533 0.0061584015 
9 4 0.0000059046 0.0000280427 0.0000657308 0.0001230881 0.0002092803 0.0003231956 0.0004763324 0.0006747845 0.0009482332 0.0013100612 
9 5 0.0012428997 0.0026410168 0.0039435353 0.0052539008 0.0066450580 0.0079974960 0.0093708882 0.0107304940 0.0121559178 0.0135701867 
9 6 0.0000055904 0.0000264233 0.0000616371 0.0001148201 0.0001940464 0.0002977425 0.0004356453 0.0006121926 0.0008520146 0.0011640002 
9 7 0.0000121395 0.0000567277 0.0001308427 0.0002408082 0.0004013909 0.0006070078 0.0008739569 0.0012066853 0.0016449002 0.0021946070 
9 8 0.0000071897 0.0000339303 0.0000790312 0.0001469946 0.0002479960 0.0003798582 0.0005547569 0.0007780479 0.0010804591 0.0014725880 
9 9 0.9794769791 0.9555095542 0.9322400980 0.9077927852 0.8805326998 0.8525310898 0.8222987752 0.7902085051 0.7536726305 0.7135970530 
9 10 0.0008204175 0.0017756854 0.0026999387 0.0036672584 0.0047409276 0.0058377899 0.0070143962 0.0082535617 0.0096504821 0.0111630587 
9 11 0.0069810712 0.0149827835 0.0225903343 0.0304054234 0.0388963594 0.0473621306 0.0561964721 0.0652075073 0.0749794792 0.0850591321 
9 12 0.0010252278 0.0022149636 0.0033619547 0.0045580345 0.0058803707 0.0072255396 0.0086620155 0.0101675379 0.0118556005 0.0136723483 
9 13 0.0013166854 0.0028126603 0.0042213114 0.0056539158 0.0071929421 0.0087082687 0.0102678783 0.0118342009 0.0135024434 0.0151866878 
9 14 0.0000061702 0.0000291095 0.0000677765 0.0001260023 0.0002124505 0.0003251780 0.0004744752 0.0006647282 0.0009217809 0.0012540603 
9 15 0.0000058929 0.0000279841 0.0000655781 0.0001227556 0.0002085905 0.0003218662 0.0004738323 0.0006702184 0.0009397679 0.0012944883 
9 16 0.0000079251 0.0000373307 0.0000867888 0.0001610973 0.0002711577 0.0004143115 0.0006034068 0.0008437100 0.0011674201 0.0015845162 
9 17 0.0000057256 0.0000270253 0.0000629571 0.0001171125 0.0001976043 0.0003026993 0.0004421005 0.0006200717 0.0008610954 0.0011736081 
9 18 0.0000000107 0.0000001128 0.0000004110 0.0000010710 0.0000024200 0.0000047376 0.0000086650 0.0000149638 0.0000256363 0.0000429795 
9 19 0.0000000460 0.0000004781 0.0000017214 0.0000044264 0.0000098508 0.0000189778 0.0000340944 0.0000577304 0.0000966209 0.0001576901 
9 20 0.0000000163 0.0000001713 0.0000006222 0.0000016155 0.0000036351 0.0000070860 0.0000128994 0.0000221637 0.0000377484 0.0000628701 
9 21 0.0000021930 0.0000102993 0.0000238744 0.0000441765 0.0000740923 0.0001127854 0.0001635866 0.0002277190 0.0003134731 0.0004230507 
9 22 0.0000000098 0.0000001025 0.0000003719 0.0000009639 0.0000021646 0.0000042106 0.0000076467 0.0000131035 0.0000222458 0.0000369116 
9 23 0.0000000173 0.0000001788 0.0000006414 0.0000016426 0.0000036388 0.0000069769 0.0000124689 0.0000209948 0.0000349109 0.0000565668 
9 24 0.0000000139 0.0000001455 0.0000005269 0.0000013628 0.0000030535 0.0000059256 0.0000107330 0.0000183399 0.0000310325 0.0000512985 
9 25 0.0028007821 0.0060027505 0.0090384758 0.0121480323 0.0155157483 0.0188618303 0.0223405772 0.0258745060 0.0296895137 0.0336046379 
9 26 0.0000052639 0.0000250213 0.0000586932 0.0001099880 0.0001871363 0.0002891677 0.0004263856 0.0006042199 0.0008491525 0.0011728612 
9 27 0.0000169079 0.0000797557 0.0001856612 0.0003450634 0.0005815671 0.0008896670 0.0012971728 0.0018155116 0.0025140078 0.0034134827 
9 28 0.0000066736 0.0000316905 0.0000742643 0.0001390214 0.0002362525 0.0003646064 0.0005368792 0.0007596537 0.0010657154 0.0014690456 
9 29 0.0000023461 0.0000109884 0.0000254038 0.0000468737 0.0000783662 0.0001188984 0.0001718340 0.0002382791 0.0003265565 0.0004385394 
9 30 0.0000000110 0.0000001145 0.0000004145 0.0000010720 0.0000024015 0.0000046593 0.0000084376 0.0000144150 0.0000243869 0.0000403069 
9 31 0.0000000168 0.0000001736 0.0000006219 0.0000015910 0.0000035202 0.0000067415 0.0000120338 0.0000202379 0.0000336107 0.0000543951 
9 32 0.0000000156 0.0000001624 0.0000005866 0.0000015139 0.0000033836 0.0000065492 0.0000118291 0.0000201517 0.0000339792 0.0000559518 
9 33 0.0000177958 0.0000829557 0.0001909135 0.0003506122 0.0005831681 0.0008802343 0.0012652467 0.0017447454 0.0023766345 0.0031715257 
9 34 0.0000000574 0.0000005994 0.0000021708 0.0000056167 0.0000125868 0.0000244240 0.0000442246 0.0000755190 0.0001276370 0.0002106137 
9 35 0.0000002430 0.0000024863 0.0000088222 0.0000223339 0.0000488288 0.0000923353 0.0001625099 0.0002690871 0.0004387247 0.0006950997 
9 36 0.0000000869 0.0000009017 0.0000032446 0.0000083392 0.0000185515 0.0000357331 0.0000641980 0.0001087386 0.0001821293 0.0002976467 
9 37 0.0000067533 0.0000312154 0.0000712512 0.0001297313 0.0002137284 0.0003194752 0.0004544639 0.0006199338 0.0008343514 0.0010993766 
9 38 0.0000000564 0.0000005838 0.0000020957 0.0000053722 0.0000119146 0.0000228731 0.0000409381 0.0000690460 0.0001150530 0.0001868995 
9 39 0.0000000903 0.0000009189 0.0000032419 0.0000081582 0.0000177197 0.0000332873 0.0000581794 0.0000956481 0.0001547364 0.0002431994 
9 40 0.0000000791 0.0000008167 0.0000029221 0.0000074647 0.0000164918 0.0000315374 0.0000562118 0.0000943963 0.0001565327 0.0002529559 
9 41 0.0029000212 0.0061509797 0.0091675949 0.0121890129 0.0153798038 0.0184622410 0.0215688961 0.0246158958 0.0277720921 0.0308526184 
9 42 0.0000122776 0.0000578545 0.0001345450 0.0002498066 0.0004205582 0.0006426572 0.0009359695 0.0013085126 0.0018098571 0.0024547277 
9 43 0.0000270541 0.0001262408 0.0002907477 0.0005342380 0.0008888007 0.0013413175 0.0019266109 0.0026529196 0.0036043421 0.0047897468 
9 44 0.0000158107 0.0000743526 0.0001725748 0.0003197612 0.0005371100 0.0008188632 0.0011896413 0.0016588146 0.0022876284 0.0030928526 
9 45 0.0000073253 0.0000338747 0.0000773555 0.0001409100 0.0002322604 0.0003473475 0.0004943631 0.0006746958 0.0009085114 0.0011976359 
9 46 0.0000000637 0.0000006582 0.0000023595 0.0000060390 0.0000133698 0.0000256194 0.0000457602 0.0000770086 0.0001279909 0.0002073135 
9 47 0.0000000896 0.0000009119 0.0000032200 0.0000081115 0.0000176400 0.0000331824 0.0000580865 0.0000956654 0.0001551028 0.0002444100 
9 48 0.0000000892 0.0000009186 0.0000032816 0.0000083688 0.0000184540 0.0000352200 0.0000626403 0.0001049484 0.0001735667 0.0002796499 
9 49 0.0000000000 0.0000000000 0.0000000000 0.0000000000 0.0000000000 0.0000000000 0.0000000000 0.0000000000 0.0000000000 0.0000000000 
9 50 0.0000000025 0.0000000268 0.0000000995 0.0000002644 0.0000006105 0.0000012221 0.0000022903 0.0000040597 0.0000071677 0.0000124267 
9 51 0.0000000000 0.0000000000 0.0000000000 0.0000000000 0.0000000000 0.0000000000 0.0000000000 0.0000000000 0.0000000000 0.0000000000 
9 52 0.0000000044 0.0000000466 0.0000001718 0.0000004534 0.0000010395 0.0000020658 0.0000038403 0.0000067486 0.0000117967 0.0000202257 
9 53 0.0000007145 0.0000033599 0.0000077992 0.0000144545 0.0000242909 0.0000370609 0.0000539041 0.0000752905 0.0001041055 0.0001413067 
9 54 0.0000000045 0.0000000473 0.0000001725 0.0000004497 0.0000010164 0.0000019904 0.0000036417 0.0000062918 0.0000107854 0.0000180955 
9 55 0.0000000074 0.0000000767 0.0000002756 0.0000007074 0.0000015715 0.0000030220 0.0000054194 0.0000091605 0.0000153056 0.0000249438 
9 56 0.0000000067 0.0000000701 0.0000002549 0.0000006629 0.0000014943 0.0000029181 0.0000053227 0.0000091653 0.0000156495 0.0000261394 
9 57 0.0000000000 0.0000000000 0.0000000000 0.0000000000 0.0000000000 0.0000000000 0.0000000000 0.0000000000 0.0000000000 0.0000000000 
9 58 0.0000003123 0.0000015287 0.0000036896 0.0000071244 0.0000125346 0.0000200493 0.0000306922 0.0000452710 0.0000666219 0.0000968560 
9 59 0.0000017995 0.0000086126 0.0000203397 0.0000383912 0.0000658558 0.0001026366 0.0001527761 0.0002187302 0.0003111196 0.0004356393 
9 60 0.0000004876 0.0000023774 0.0000057162 0.0000109937 0.0000192558 0.0000306580 0.0000466971 0.0000685086 0.0001001967 0.0001446678 
9 61 0.0000008064 0.0000038575 0.0000091016 0.0000171560 0.0000293710 0.0000456584 0.0000677375 0.0000965757 0.0001366078 0.0001899412 
9 62 0.0000000037 0.0000000387 0.0000001421 0.0000003725 0.0000008475 0.0000016710 0.0000030802 0.0000053639 0.0000092783 0.0000157229 
9 63 0.0000000061 0.0000000644 0.0000002363 0.0000006194 0.0000014079 0.0000027711 0.0000050933 0.0000088332 0.0000151878 0.0000255241 
9 64 0.0000000058 0.0000000610 0.0000002228 0.0000005820 0.0000013183 0.0000025875 0.0000047456 0.0000082192 0.0000141279 0.0000237722 
10 1 0.0000037422 0.0000178347 0.0000419446 0.0000788235 0.0001345464 0.0002086189 0.0003087986 0.0004394555 0.0006207468 0.0008624726 
10 2 0.0039265867 0.0082960582 0.0123195425 0.0163191086 0.0205096765 0.0245255846 0.0285414103 0.0324506512 0.0364723695 0.0403770394 
10 3 0.0000030198 0.0000144011 0.0000338907 0.0000637309 0.0001088665 0.0001689346 0.0002502746 0.0003565040 0.0005041268 0.0007013069 
10 4 0.0000818778 0.0003804167 0.0008724203 0.0015957509 0.0026410876 0.0039640985 0.0056596434 0.0077421686 0.0104377362 0.0137488597 
10 5 0.0000053755 0.0000254348 0.0000593930 0.0001107610 0.0001874158 0.0002879312 0.0004218640 0.0005936839 0.0008276127 0.0011326886 
10 6 0.0015224152 0.0032115451 0.0047619337 0.0062980137 0.0079016047 0.0094323427 0.0109567690 0.0124343931 0.0139478801 0.0154112733 
10 7 0.0000044859 0.0000212215 0.0000495458 0.0000923798 0.0001562815 0.0002400485 0.0003516298 0.0004947291 0.0006894888 0.0009433922 
10 8 0.0000312215 0.0001450852 0.0003328006 0.0006089021 0.0010081752 0.0015139534 0.0021629142 0.0029612595 0.0039969263 0.0052731806 
10 9 0.0006656212 0.0014406492 0.0021905146 0.0029753204 0.0038464098 0.0047363162 0.0056909204 0.0066962802 0.0078296297 0.0090568133 
10 10 0.9737340414 0.9433180755 0.9140568023 0.8836029501 0.8499980405 0.8158712644 0.7794783457 0.7413706673 0.6986489846 0.6526183356 
10 11 0.0005627910 0.0012190119 0.0018548801 0.0025213864 0.0032623868 0.0040207251 0.0048357030 0.0056957133 0.0066673214 0.0077219252 
10 12 0.0126666823 0.0269855045 0.0403905928 0.0539371501 0.0683802659 0.0824734179 0.0968234302 0.1110453862 0.1259327636 0.1406086625 
10 13 0.0000059523 0.0000281564 0.0000657304 0.0001225423 0.0002072756 0.0003183145 0.0004661617 0.0006556680 0.0009134006 0.0012490655 
10 14 0.0016070853 0.0033943007 0.0050390494 0.0066732844 0.0083850574 0.0100254291 0.0116663921 0.0132654575 0.0149141077 0.0165215433 
10 15 0.0000012655 0.0000060784 0.0000144059 0.0000272953 0.0000470276 0.0000736338 0.0001101743 0.0001586392 0.0002271795 0.0003205924 
10 16 0.0000340233 0.0001581978 0.0003630853 0.0006647096 0.0011013109 0.0016549415 0.0023660668 0.0032418842 0.0043794534 0.0057831403 
10 17 0.0000000047 0.0000000498 0.0000001823 0.0000004771 0.0000010831 0.0000021309 0.0000039190 0.0000068090 0.0000117489 0.0000198590 
10 18 0.0000039068 0.0000182925 0.0000422837 0.0000780231 0.0001304849 0.0001981039 0.0002866304 0.0003981693 0.0005472237 0.0007379963 
10 19 0.0000000034 0.0000000362 0.0000001327 0.0000003479 0.0000007914 0.0000015603 0.0000028762 0.0000050099 0.0000086705 0.0000147059 
10 20 0.0000000892 0.0000009202 0.0000032928 0.0000084103 0.0000185725 0.0000354873 0.0000631708 0.0001058854 0.0001750975 0.0002818483 
10 21 0.0000000054 0.0000000567 0.0000002066 0.0000005377 0.0000012134 0.0000023721 0.0000043318 0.0000074678 0.0000127681 0.0000213563 
10 22 0.0000014836 0.0000069353 0.0000160059 0.0000294852 0.0000492193 0.0000745839 0.0001076958 0.0001492930 0.0002047169 0.0002754548 
10 23 0.0000000042 0.0000000437 0.0000001594 0.0000004153 0.0000009379 0.0000018354 0.0000033556 0.0000057923 0.0000099186 0.0000166201 
10 24 0.0000000332 0.0000003428 0.0000012269 0.0000031342 0.0000069231 0.0000132330 0.0000235678 0.0000395305 0.0000654333 0.0001054701 
10 25 0.0000019508 0.0000092978 0.0000218686 0.0000410985 0.0000701558 0.0001087824 0.0001610211 0.0002291440 0.0003236435 0.0004495881 
10 26 0.0006890432 0.0014733569 0.0022135115 0.0029681430 0.0037813560 0.0045851333 0.0054163552 0.0062562625 0.0071582040 0.0080794070 
10 27 0.0000015244 0.0000072717 0.0000171168 0.0000321956 0.0000550113 0.0000853856 0.0001265294 0.0001802775 0.0002549845 0.0003547780 
10 28 0.0000094259 0.0000444026 0.0001032237 0.0001915662 0.0003223182 0.0004921889 0.0007161934 0.0010001702 0.0013813764 0.0018700753 
10 29 0.0000000062 0.0000000646 0.0000002347 0.0000006088 0.0000013687 0.0000026656 0.0000048475 0.0000083199 0.0000141524 0.0000235378 
10 30 0.0000016231 0.0000075854 0.0000175020 0.0000322337 0.0000537940 0.0000814976 0.0001176541 0.0001630679 0.0002235723 0.0003007994 
10 31 0.0000000036 0.0000000377 0.0000001380 0.0000003607 0.0000008180 0.0000016074 0.0000029517 0.0000051191 0.0000088125 0.0000148529 
10 32 0.0000000377 0.0000003888 0.0000013907 0.0000035505 0.0000078366 0.0000149668 0.0000266306 0.0000446207 0.0000737655 0.0001187249 
10 33 0.0000000517 0.0000005396 0.0000019528 0.0000050483 0.0000113038 0.0000219183 0.0000396614 0.0000676890 0.0001143520 0.0001886429 
10 34 0.0000266877 0.0001225695 0.0002781163 0.0005033904 0.0008241939 0.0012247429 0.0017321885 0.0023500429 0.0031461679 0.0041262680 
10 35 0.0000000393 0.0000004117 0.0000014933 0.0000038702 0.0000086901 0.0000168987 0.0000306732 0.0000525221 0.0000890640 0.0001475358 
10 36 0.0000008532 0.0000086190 0.0000301976 0.0000754249 0.0001624160 0.0003023125 0.0005229440 0.0008499114 0.0013561326 0.0020974014 
10 37 0.0000000584 0.0000006058 0.0000021766 0.0000055848 0.0000123992 0.0000238302 0.0000427033 0.0000721177 0.0001203521 0.0001958299 
10 38 0.0000101804 0.0000466450 0.0001056005 0.0001906950 0.0003114492 0.0004617005 0.0006514453 0.0008818544 0.0011782079 0.0015429928 
10 39 0.0000000468 0.0000004852 0.0000017454 0.0000044837 0.0000099675 0.0000191822 0.0000344239 0.0000582255 0.0000973415 0.0001587010 
10 40 0.0000003200 0.0000032331 0.0000113320 0.0000283187 0.0000610246 0.0001136946 0.0001969171 0.0003205631 0.0005126772 0.0007954167 
10 41 0.0000117706 0.0000554932 0.0001291143 0.0002398370 0.0004039760 0.0006176148 0.0008999278 0.0012586994 0.0017417365 0.0023632530 
10 42 0.0035479570 0.0074601731 0.0110255703 0.0145304044 0.0181550150 0.0215761405 0.0249372869 0.0281407187 0.0313497690 0.0343581675 
10 43 0.0000098222 0.0000463397 0.0001078899 0.0002005536 0.0003380757 0.0005172857 0.0007544036 0.0010561501 0.0014630219 0.0019874165 
10 44 0.0000698258 0.0003230312 0.0007376968 0.0013432835 0.0022119850 0.0033025399 0.0046878830 0.0063729016 0.0085297987 0.0111452154 
10 45 0.0000000662 0.0000006849 0.0000024567 0.0000062927 0.0000139440 0.0000267460 0.0000478259 0.0000805853 0.0001341349 0.0002176351 
10 46 0.0000110267 0.0000504643 0.0001141281 0.0002058864 0.0003359179 0.0004975125 0.0007013704 0.0009487191 0.0012666982 0.0016580499 
10 47 0.0000000469 0.0000004874 0.0000017559 0.0000045175 0.0000100592 0.0000193907 0.0000348591 0.0000590687 0.0000989497 0.0001616682 
10 48 0.0000003586 0.0000036167 0.0000126544 0.0000315669 0.0000678911 0.0001262382 0.0002181865 0.0003544196 0.0005654647 0.0008750790 
10 49 0.0000000000 0.0000000000 0.0000000000 0.0000000000 0.0000000000 0.0000000000 0.0000000000 0.0000000000 0.0000000000 0.0000000000 
10 50 0.0000041856 0.0000196129 0.0000453718 0.0000837948 0.0001402818 0.0002132164 0.0003088922 0.0004297173 0.0005916291 0.0007995591 
10 51 0.0000000000 0.0000000000 0.0000000000 0.0000000000 0.0000000000 0.0000000000 0.0000000000 0.0000000000 0.0000000000 0.0000000000 
10 52 0.0000000972 0.0000010032 0.0000035915 0.0000091781 0.0000202800 0.0000387748 0.0000690729 0.0001158723 0.0001917995 0.0003090859 
10 53 0.0000000052 0.0000000542 0.0000001973 0.0000005140 0.0000011606 0.0000022708 0.0000041505 0.0000071623 0.0000122598 0.0000205336 
10 54 0.0000015888 0.0000074264 0.0000171381 0.0000315697 0.0000526988 0.0000798602 0.0001153265 0.0001598995 0.0002193249 0.0002952394 
10 55 0.0000000042 0.0000000439 0.0000001598 0.0000004163 0.0000009404 0.0000018403 0.0000033647 0.0000058084 0.0000099473 0.0000166708 
10 56 0.0000000362 0.0000003733 0.0000013354 0.0000034102 0.0000075297 0.0000143867 0.0000256116 0.0000429400 0.0000710445 0.0001144611 
10 57 0.0000000000 0.0000000000 0.0000000000 0.0000000000 0.0000000000 0.0000000000 0.0000000000 0.0000000000 0.0000000000 0.0000000000 
10 58 0.0007273541 0.0015588424 0.0023472780 0.0031552304 0.0040309829 0.0049023164 0.0058101490 0.0067354088 0.0077393599 0.0087780117 
10 59 0.0000003341 0.0000016130 0.0000038418 0.0000073179 0.0000126837 0.0000199837 0.0000301058 0.0000436711 0.0000630809 0.0000898893 
10 60 0.0000101585 0.0000479240 0.0001115726 0.0002073843 0.0003495543 0.0005347780 0.0007797768 0.0010914224 0.0015113995 0.0020522441 
10 61 0.0000000031 0.0000000333 0.0000001222 0.0000003208 0.0000007306 0.0000014421 0.0000026614 0.0000046405 0.0000080387 0.0000136446 
10 62 0.0000017422 0.0000081689 0.0000189097 0.0000349476 0.0000585542 0.0000890774 0.0001291843 0.0001799355 0.0002481199 0.0003359832 
10 63 0.0000000012 0.0000000128 0.0000000481 0.0000001295 0.0000003033 0.0000006158 0.0000011704 0.0000021042 0.0000037710 0.0000066374 
10 64 0.0000000411 0.0000004253 0.0000015248 0.0000039025 0.0000086379 0.0000165457 0.0000295348 0.0000496585 0.0000824233 0.0001332535 
11 1 0.0000359547 0.0001689546 0.0003918320 0.0007253430 0.0012169803 0.0018529605 0.0026877723 0.0037408422 0.0051466193 0.0069373887 
11 2 0.0000039046 0.0000186225 0.0000438281 0.0000824237 0.0001408070 0.0002185105 0.0003237363 0.0004611648 0.0006521469 0.0009072421 
11 3 0.0027173067 0.0058048175 0.0087131671 0.0116731338 0.0148569924 0.0179979790 0.0212400834 0.0245097881 0.0280139599 0.0315852751 
11 4 0.0000053952 0.0000256363 0.0000601200 0.0001126424 0.0001916405 0.0002961538 0.0004368108 0.0006193248 0.0008711946 0.0012050791 
11 5 0.0000136444 0.0000637931 0.0001472152 0.0002710922 0.0004521604 0.0006842518 0.0009859251 0.0013624320 0.0018590755 0.0024832362 
11 6 0.0000048263 0.0000228287 0.0000532916 0.0000993537 0.0001680649 0.0002581347 0.0003781211 0.0005320320 0.0007415945 0.0010149983 
11 7 0.0010494493 0.0022281019 0.0033243002 0.0044251887 0.0055917308 0.0067234787 0.0078702679 0.0090029188 0.0101874308 0.0113595286 
11 8 0.0000062329 0.0000294261 0.0000685679 0.0001275923 0.0002153832 0.0003301134 0.0004824702 0.0006772625 0.0009415570 0.0012850653 
11 9 0.0082620198 0.0177319570 0.0267354083 0.0359844790 0.0460334068 0.0560525524 0.0665078968 0.0771723563 0.0887373756 0.1006665320 
11 10 0.0008209511 0.0017781898 0.0027057397 0.0036779820 0.0047588899 0.0058650891 0.0070539095 0.0083084194 0.0097257191 0.0112640860 
11 11 0.9794825240 0.9555136966 0.9322347298 0.9077687501 0.8804773425 0.8524320041 0.8221393265 0.7899700649 0.7533256295 0.7131083596 
11 12 0.0010258939 0.0022180812 0.0033691551 0.0045713044 0.0059025208 0.0072590809 0.0087103693 0.0102343777 0.0119468063 0.0137941176 
11 13 0.0000074684 0.0000353148 0.0000824082 0.0001535633 0.0002595975 0.0003984052 0.0005829935 0.0008192281 0.0011398764 0.0015563972 
11 14 0.0000016413 0.0000079468 0.0000189776 0.0000362384 0.0000629656 0.0000994226 0.0001500746 0.0002180428 0.0003153213 0.0004495297 
11 15 0.0011211939 0.0024171547 0.0036607844 0.0049509547 0.0063684842 0.0077998567 0.0093150552 0.0108863336 0.0126247230 0.0144633985 
11 16 0.0000022643 0.0000109200 0.0000259796 0.0000494163 0.0000854988 0.0001344272 0.0002020005 0.0002921188 0.0004202646 0.0005958450 
11 17 0.0000000515 0.0000005345 0.0000019247 0.0000049501 0.0000110183 0.0000212315 0.0000381523 0.0000646191 0.0001081863 0.0001766360 
11 18 0.0000000089 0.0000000937 0.0000003420 0.0000008927 0.0000020209 0.0000039642 0.0000072667 0.0000125797 0.0000216135 0.0000363542 
11 19 0.0000040845 0.0000192606 0.0000448273 0.0000833074 0.0001404163 0.0002148671 0.0003134674 0.0004391512 0.0006090921 0.0008290974 
11 20 0.0000000137 0.0000001440 0.0000005237 0.0000013615 0.0000030681 0.0000059903 0.0000109243 0.0000188070 0.0000321067 0.0000536193 
11 21 0.0000000194 0.0000002006 0.0000007197 0.0000018437 0.0000040858 0.0000078369 0.0000140120 0.0000236041 0.0000392722 0.0000636762 
11 22 0.0000000077 0.0000000808 0.0000002937 0.0000007628 0.0000017172 0.0000033488 0.0000060986 0.0000104831 0.0000178625 0.0000297639 
11 23 0.0000015644 0.0000073400 0.0000169988 0.0000314239 0.0000526486 0.0000800592 0.0001159930 0.0001612888 0.0002217665 0.0002989408 
11 24 0.0000000111 0.0000001162 0.0000004211 0.0000010910 0.0000024490 0.0000047620 0.0000086448 0.0000148089 0.0000251335 0.0000416943 
11 25 0.0000202911 0.0000957331 0.0002228975 0.0004143555 0.0006985182 0.0010688465 0.0015588655 0.0021824558 0.0030232527 0.0041066894 
11 26 0.0000044991 0.0000214224 0.0000503364 0.0000944995 0.0001611181 0.0002495093 0.0003688038 0.0005240160 0.0007387549 0.0010240549 
11 27 0.0023657016 0.0050681110 0.0076279761 0.0102477087 0.0130820319 0.0158949443 0.0188157224 0.0217786617 0.0249720376 0.0282428368 
11 28 0.0000057171 0.0000271942 0.0000638339 0.0001197097 0.0002038500 0.0003152786 0.0004653574 0.0006601850 0.0009290470 0.0012852086 
11 29 0.0000000186 0.0000001921 0.0000006889 0.0000017637 0.0000039063 0.0000074887 0.0000133829 0.0000225347 0.0000374792 0.0000607549 
11 30 0.0000000069 0.0000000724 0.0000002636 0.0000006863 0.0000015491 0.0000030294 0.0000055343 0.0000095456 0.0000163304 0.0000273355 
11 31 0.0000016781 0.0000078772 0.0000182512 0.0000337564 0.0000565906 0.0000861099 0.0001248528 0.0001737536 0.0002391454 0.0003227415 
11 32 0.0000000097 0.0000001018 0.0000003700 0.0000009617 0.0000021666 0.0000042288 0.0000077087 0.0000132643 0.0000226292 0.0000377595 
11 33 0.0000002525 0.0000025865 0.0000091862 0.0000232785 0.0000509526 0.0000964699 0.0001700231 0.0002819641 0.0004605778 0.0007313161 
11 34 0.0000000475 0.0000004969 0.0000018034 0.0000046761 0.0000105043 0.0000204343 0.0000371026 0.0000635462 0.0001077741 0.0001785335 
11 35 0.0000126891 0.0000590637 0.0001357395 0.0002489327 0.0004134205 0.0006231019 0.0008943277 0.0012315157 0.0016752047 0.0022328178 
11 36 0.0000000730 0.0000007583 0.0000027321 0.0000070322 0.0000156700 0.0000302366 0.0000544313 0.0000923994 0.0001551702 0.0002543627 
11 37 0.0000000942 0.0000009589 0.0000033867 0.0000085326 0.0000185580 0.0000349123 0.0000611179 0.0001006576 0.0001631837 0.0002570970 
11 38 0.0000000440 0.0000004567 0.0000016436 0.0000042247 0.0000093980 0.0000180996 0.0000325087 0.0000550396 0.0000921276 0.0001504266 
11 39 0.0000048134 0.0000222056 0.0000505918 0.0000919399 0.0001511555 0.0002254822 0.0003200859 0.0004357289 0.0005851982 0.0007695725 
11 40 0.0000000626 0.0000006473 0.0000023201 0.0000059384 0.0000131495 0.0000252066 0.0000450506 0.0000758834 0.0001262935 0.0002049593 
11 41 0.0000305685 0.0001427277 0.0003289211 0.0006047819 0.0010069325 0.0015208291 0.0021864428 0.0030137357 0.0040994735 0.0054552849 
11 42 0.0000106252 0.0000501726 0.0001169202 0.0002175597 0.0003671819 0.0005625568 0.0008216686 0.0011523094 0.0015996383 0.0021785962 
11 43 0.0024494258 0.0051927772 0.0077358241 0.0102802248 0.0129640302 0.0155531925 0.0181587668 0.0207099309 0.0233471934 0.0259149632 
11 44 0.0000137456 0.0000647676 0.0001506190 0.0002796574 0.0004708523 0.0007196213 0.0010483155 0.0014660952 0.0020288958 0.0027538899 
11 45 0.0000000911 0.0000009295 0.0000032880 0.0000082984 0.0000180847 0.0000340940 0.0000598269 0.0000987890 0.0001606513 0.0002540094 
11 46 0.0000000406 0.0000004224 0.0000015236 0.0000039252 0.0000087550 0.0000169085 0.0000304643 0.0000517554 0.0000869820 0.0001426841 
11 47 0.0000052366 0.0000242530 0.0000554706 0.0001012202 0.0001671815 0.0002505777 0.0003575454 0.0004893785 0.0006612926 0.0008753727 
11 48 0.0000000564 0.0000005853 0.0000021043 0.0000054039 0.0000120104 0.0000231126 0.0000414840 0.0000701970 0.0001174529 0.0001917523 
11 49 0.0000000000 0.0000000000 0.0000000000 0.0000000000 0.0000000000 0.0000000000 0.0000000000 0.0000000000 0.0000000000 0.0000000000 
11 50 0.0000000025 0.0000000270 0.0000000999 0.0000002646 0.0000006092 0.0000012159 0.0000022716 0.0000040139 0.0000070622 0.0000121994 
11 51 0.0000000000 0.0000000000 0.0000000000 0.0000000000 0.0000000000 0.0000000000 0.0000000000 0.0000000000 0.0000000000 0.0000000000 
11 52 0.0000000044 0.0000000468 0.0000001721 0.0000004530 0.0000010352 0.0000020508 0.0000038002 0.0000066562 0.0000115935 0.0000198031 
11 53 0.0000000088 0.0000000914 0.0000003286 0.0000008433 0.0000018728 0.0000036006 0.0000064550 0.0000109076 0.0000182180 0.0000296776 
11 54 0.0000000043 0.0000000453 0.0000001650 0.0000004297 0.0000009707 0.0000018997 0.0000034737 0.0000059979 0.0000102750 0.0000172283 
11 55 0.0000007510 0.0000035337 0.0000082080 0.0000152228 0.0000256030 0.0000390966 0.0000569194 0.0000795844 0.0001101736 0.0001497361 
11 56 0.0000000063 0.0000000666 0.0000002419 0.0000006285 0.0000014153 0.0000027614 0.0000050322 0.0000086571 0.0000147680 0.0000246454 
11 57 0.0000000000 0.0000000000 0.0000000000 0.0000000000 0.0000000000 0.0000000000 0.0000000000 0.0000000000 0.0000000000 0.0000000000 
11 58 0.0000004987 0.0000024134 0.0000057618 0.0000110020 0.0000191210 0.0000302098 0.0000456474 0.0000664244 0.0000962896 0.0001377449 
11 59 0.0005049490 0.0010984939 0.0016786956 0.0022924116 0.0029816865 0.0036950539 0.0044711928 0.0053015735 0.0062548330 0.0073094239 
11 60 0.0000007204 0.0000034801 0.0000082935 0.0000158051 0.0000274074 0.0000431992 0.0000651026 0.0000944610 0.0001364638 0.0001944525 
11 61 0.0000000073 0.0000000767 0.0000002809 0.0000007353 0.0000016691 0.0000032810 0.0000060230 0.0000104328 0.0000179155 0.0000300712 
11 62 0.0000000015 0.0000000162 0.0000000609 0.0000001636 0.0000003820 0.0000007731 0.0000014654 0.0000026274 0.0000046963 0.0000082460 
11 63 0.0000008323 0.0000039775 0.0000093772 0.0000176630 0.0000302203 0.0000469573 0.0000696439 0.0000992842 0.0001404608 0.0001953918 
11 64 0.0000000024 0.0000000260 0.0000000970 0.0000002594 0.0000006028 0.0000012141 0.0000022888 0.0000040798 0.0000072429 0.0000126210 
12 1 0.0000043936 0.0000208626 0.0000488905 0.0000915303 0.0001555771 0.0002401778 0.0003538329 0.0005010040 0.0007035923 0.0009713212 
12 2 0.0000702644 0.0003261606 0.0007473109 0.0013655638 0.0022575435 0.0033843293 0.0048253444 0.0065909811 0.0088698353 0.0116593445 
12 3 0.0000035702 0.0000169593 0.0000397587 0.0000744653 0.0001266315 0.0001955908 0.0002883093 0.0004084811 0.0005740810 0.0007932061 
12 4 0.0049169581 0.0103945456 0.0154440950 0.0204690238 0.0257395449 0.0307954380 0.0358554562 0.0407839877 0.0458548205 0.0507741338 
12 5 0.0000065992 0.0000311018 0.0000723462 0.0001343656 0.0002263087 0.0003460166 0.0005043092 0.0007056972 0.0009773238 0.0013277874 
12 6 0.0000267104 0.0001239962 0.0002841381 0.0005192997 0.0008587392 0.0012878321 0.0018371272 0.0025110955 0.0033827137 0.0044528181 
12 7 0.0000055195 0.0000260070 0.0000604804 0.0001122989 0.0001890885 0.0002890240 0.0004211121 0.0005890822 0.0008155209 0.0011075230 
12 8 0.0019076709 0.0040298407 0.0059833364 0.0079246209 0.0099580066 0.0119061432 0.0138539242 0.0157500320 0.0177013950 0.0195980063 
12 9 0.0006645929 0.0014358266 0.0021793513 0.0029546975 0.0038118881 0.0046838798 0.0056150604 0.0065909999 0.0076852693 0.0088629578 
12 10 0.0101206277 0.0215613084 0.0322719194 0.0430955636 0.0546355543 0.0658959254 0.0773615268 0.0887248118 0.1006197657 0.1123457491 
12 11 0.0005619212 0.0012149277 0.0018454148 0.0025038778 0.0032330358 0.0039760755 0.0047710015 0.0056057591 0.0065437215 0.0075555644 
12 12 0.9732394420 0.9422787014 0.9125224082 0.8815844987 0.8474834308 0.8128949388 0.7760581680 0.7375415622 0.6944324539 0.6480727584 
12 13 0.0000073125 0.0000344525 0.0000801140 0.0001487383 0.0002504087 0.0003826848 0.0005574495 0.0007795749 0.0010788102 0.0014643123 
12 14 0.0000292634 0.0001359303 0.0003116685 0.0005699672 0.0009431722 0.0014154449 0.0020206809 0.0027641466 0.0037268362 0.0049103086 
12 15 0.0000014986 0.0000071753 0.0000169540 0.0000320205 0.0000549722 0.0000857574 0.0001278047 0.0001832465 0.0002611472 0.0003665519 
12 16 0.0020139094 0.0042597648 0.0063328213 0.0083990127 0.0105706229 0.0126593402 0.0147569836 0.0168095748 0.0189352457 0.0210174393 
12 17 0.0000000060 0.0000000634 0.0000002314 0.0000006032 0.0000013638 0.0000026717 0.0000048907 0.0000084541 0.0000145012 0.0000243478 
12 18 0.0000000763 0.0000007869 0.0000028146 0.0000071857 0.0000158598 0.0000302866 0.0000538771 0.0000902391 0.0001490843 0.0002397064 
12 19 0.0000000045 0.0000000471 0.0000001718 0.0000004484 0.0000010152 0.0000019916 0.0000036514 0.0000063228 0.0000108683 0.0000182929 
12 20 0.0000061311 0.0000287671 0.0000666267 0.0001231853 0.0002064461 0.0003140600 0.0004553050 0.0006336562 0.0008723880 0.0011781538 
12 21 0.0000000075 0.0000000781 0.0000002833 0.0000007340 0.0000016478 0.0000032040 0.0000058163 0.0000099624 0.0000169041 0.0000280316 
12 22 0.0000000283 0.0000002920 0.0000010446 0.0000026672 0.0000058878 0.0000112465 0.0000200143 0.0000335406 0.0000554592 0.0000892799 
12 23 0.0000000058 0.0000000611 0.0000002216 0.0000005744 0.0000012902 0.0000025102 0.0000045599 0.0000078166 0.0000132762 0.0000220416 
12 24 0.0000023298 0.0000109229 0.0000252790 0.0000467018 0.0000782031 0.0001188736 0.0001722012 0.0002394828 0.0003294938 0.0004447790 
12 25 0.0000021972 0.0000104472 0.0000245139 0.0000459537 0.0000782190 0.0001209211 0.0001783970 0.0002529593 0.0003557819 0.0004918914 
12 26 0.0000073951 0.0000348386 0.0000809961 0.0001503279 0.0002529568 0.0003863105 0.0005621900 0.0007851984 0.0010846266 0.0014685867 
12 27 0.0000017328 0.0000082439 0.0000193555 0.0000363070 0.0000618443 0.0000956805 0.0001412794 0.0002005148 0.0002823293 0.0003908274 
12 28 0.0008625966 0.0018449565 0.0027724783 0.0037185946 0.0047386375 0.0057472886 0.0067907717 0.0078454537 0.0089781717 0.0101348928 
12 29 0.0000000086 0.0000000891 0.0000003222 0.0000008320 0.0000018606 0.0000036035 0.0000065130 0.0000111036 0.0000187394 0.0000308898 
12 30 0.0000000323 0.0000003334 0.0000011916 0.0000030404 0.0000067060 0.0000127979 0.0000227518 0.0000380843 0.0000628846 0.0001010689 
12 31 0.0000000052 0.0000000546 0.0000001986 0.0000005158 0.0000011613 0.0000022650 0.0000041253 0.0000070914 0.0000120833 0.0000201330 
12 32 0.0000025492 0.0000119492 0.0000276500 0.0000510744 0.0000855110 0.0001299615 0.0001882337 0.0002617404 0.0003600648 0.0004859843 
12 33 0.0000000701 0.0000007275 0.0000026184 0.0000067307 0.0000149745 0.0000288439 0.0000518177 0.0000877538 0.0001469325 0.0002399960 
12 34 0.0000008095 0.0000081610 0.0000285356 0.0000711186 0.0001527581 0.0002835727 0.0004890469 0.0007921573 0.0012589108 0.0019379732 
12 35 0.0000000540 0.0000005621 0.0000020268 0.0000052203 0.0000116402 0.0000224732 0.0000404746 0.0000687296 0.0001154378 0.0001892071 
12 36 0.0000418900 0.0001928199 0.0004383926 0.0007949956 0.0013040308 0.0019407867 0.0027483385 0.0037315593 0.0049963343 0.0065468472 
12 37 0.0000000847 0.0000008722 0.0000031138 0.0000079352 0.0000174827 0.0000333323 0.0000592098 0.0000990539 0.0001635046 0.0002628046 
12 38 0.0000003024 0.0000030498 0.0000106672 0.0000265974 0.0000571669 0.0001062147 0.0001833962 0.0002975393 0.0004739358 0.0007318950 
12 39 0.0000000684 0.0000007048 0.0000025184 0.0000064234 0.0000141654 0.0000270345 0.0000480752 0.0000805214 0.0001330953 0.0002142544 
12 40 0.0000159957 0.0000735442 0.0001670365 0.0003026112 0.0004958980 0.0007374544 0.0010436643 0.0014165889 0.0018970058 0.0024879725 
12 41 0.0000144262 0.0000676973 0.0001567945 0.0002898559 0.0004855923 0.0007382420 0.0010691378 0.0014855887 0.0020402020 0.0027449974 
12 42 0.0000593280 0.0002741973 0.0006255649 0.0011379000 0.0018715102 0.0027906112 0.0039555151 0.0053687594 0.0071722495 0.0093510268 
12 43 0.0000120673 0.0000566641 0.0001313214 0.0002429239 0.0004072648 0.0006196276 0.0008980902 0.0012489994 0.0017169899 0.0023126519 
12 44 0.0044407665 0.0093378858 0.0138010288 0.0181881729 0.0227245424 0.0270048613 0.0312077602 0.0352096789 0.0392122773 0.0429543931 
12 45 0.0000000961 0.0000009874 0.0000035190 0.0000089522 0.0000196842 0.0000374532 0.0000663832 0.0001107940 0.0001823935 0.0002922994 
12 46 0.0000003411 0.0000034326 0.0000119838 0.0000298226 0.0000639631 0.0001185867 0.0002042918 0.0003306528 0.0005252867 0.0008088986 
12 47 0.0000000700 0.0000007218 0.0000025806 0.0000065859 0.0000145333 0.0000277551 0.0000493920 0.0000827891 0.0001369601 0.0002206800 
12 48 0.0000173275 0.0000795846 0.0001805852 0.0003268551 0.0005351222 0.0007950884 0.0011242851 0.0015248393 0.0020404699 0.0026744294 
12 49 0.0000000000 0.0000000000 0.0000000000 0.0000000000 0.0000000000 0.0000000000 0.0000000000 0.0000000000 0.0000000000 0.0000000000 
12 50 0.0000000837 0.0000008645 0.0000030935 0.0000079018 0.0000174510 0.0000333469 0.0000593646 0.0000995115 0.0001645658 0.0002649044 
12 51 0.0000000000 0.0000000000 0.0000000000 0.0000000000 0.0000000000 0.0000000000 0.0000000000 0.0000000000 0.0000000000 0.0000000000 
12 52 0.0000065687 0.0000308458 0.0000715003 0.0001323155 0.0002219804 0.0003380735 0.0004907462 0.0006839588 0.0009432695 0.0012764542 
12 53 0.0000000074 0.0000000769 0.0000002788 0.0000007224 0.0000016218 0.0000031539 0.0000057260 0.0000098092 0.0000166477 0.0000276146 
12 54 0.0000000311 0.0000003204 0.0000011455 0.0000029234 0.0000064500 0.0000123141 0.0000219022 0.0000366841 0.0000606199 0.0000975255 
12 55 0.0000000060 0.0000000626 0.0000002269 0.0000005879 0.0000013199 0.0000025668 0.0000046607 0.0000079855 0.0000135560 0.0000224941 
12 56 0.0000024952 0.0000116976 0.0000270717 0.0000500148 0.0000837553 0.0001273257 0.0001844732 0.0002566058 0.0003531674 0.0004769516 
12 57 0.0000000000 0.0000000000 0.0000000000 0.0000000000 0.0000000000 0.0000000000 0.0000000000 0.0000000000 0.0000000000 0.0000000000 
12 58 0.0000080166 0.0000378247 0.0000880726 0.0001637286 0.0002760184 0.0004223535 0.0006159720 0.0008623436 0.0011944873 0.0016224203 
12 59 0.0000003810 0.0000018352 0.0000043619 0.0000082892 0.0000143294 0.0000225142 0.0000338144 0.0000488876 0.0000703406 0.0000997917 
12 60 0.0009105660 0.0019520500 0.0029401242 0.0039531388 0.0050516526 0.0061450467 0.0072845682 0.0084461280 0.0097063606 0.0110095186 
12 61 0.0000000041 0.0000000434 0.0000001591 0.0000004166 0.0000009464 0.0000018630 0.0000034271 0.0000059538 0.0000102685 0.0000173392 
12 62 0.0000000355 0.0000003675 0.0000013168 0.0000033685 0.0000074517 0.0000142643 0.0000254433 0.0000427427 0.0000708697 0.0001144298 
12 63 0.0000000016 0.0000000176 0.0000000658 0.0000001765 0.0000004115 0.0000008313 0.0000015716 0.0000028088 0.0000049987 0.0000087287 
12 64 0.0000027363 0.0000128695 0.0000298776 0.0000553826 0.0000930915 0.0001420669 0.0002066977 0.0002888152 0.0003995487 0.0005426596 
13 1 0.0012802517 0.0027193747 0.0040586930 0.0054041710 0.0068297498 0.0082118452 0.0096101680 0.0109874852 0.0124211961 0.0138288905 
13 2 0.0000076715 0.0000362332 0.0000844512 0.0001571644 0.0002652769 0.0004064443 0.0005936329 0.0008324149 0.0011552839 0.0015727939 
13 3 0.0000104815 0.0000491167 0.0001135974 0.0002096731 0.0003506271 0.0005320178 0.0007687787 0.0010655931 0.0014590362 0.0019561738 
13 4 0.0000116269 0.0000545893 0.0001265066 0.0002340214 0.0003923836 0.0005971200 0.0008657906 0.0012047531 0.0016575924 0.0022354454 
13 5 0.0030760815 0.0064580245 0.0095280846 0.0125311024 0.0156161117 0.0185020986 0.0213041332 0.0239319007 0.0265038092 0.0288312444 
13 6 0.0000282070 0.0001319846 0.0003047853 0.0005615832 0.0009371503 0.0014186700 0.0020444463 0.0028248872 0.0038527618 0.0051409673 
13 7 0.0000246154 0.0001143585 0.0002622523 0.0004796897 0.0007939697 0.0011918494 0.0017020175 0.0023291123 0.0031418046 0.0041420096 
13 8 0.0000401605 0.0001870396 0.0004299731 0.0007885148 0.0013089730 0.0019709772 0.0028241470 0.0038787487 0.0052541850 0.0069593518 
13 9 0.0006583427 0.0014063302 0.0021106558 0.0028269580 0.0035964712 0.0043541346 0.0051339395 0.0059171009 0.0067512223 0.0075933448 
13 10 0.0000036683 0.0000173522 0.0000405083 0.0000755203 0.0001277397 0.0001961708 0.0002872860 0.0004040749 0.0005629103 0.0007697738 
13 11 0.0000031553 0.0000149198 0.0000348158 0.0000648775 0.0001096748 0.0001683183 0.0002463032 0.0003461077 0.0004815752 0.0006575471 
13 12 0.0000056402 0.0000265739 0.0000617936 0.0001147248 0.0001931453 0.0002951724 0.0004299720 0.0006013017 0.0008321078 0.0011294532 
13 13 0.9655904604 0.9260703091 0.8883904545 0.8495403081 0.8071178299 0.7645353153 0.7197023554 0.6734251061 0.6224004769 0.5684981451 
13 14 0.0080750825 0.0171487788 0.0255858392 0.0340493022 0.0429953913 0.0516373301 0.0603344404 0.0688339496 0.0775753088 0.0859933442 
13 15 0.0027859350 0.0059632962 0.0089685524 0.0120401226 0.0153595080 0.0186508075 0.0220662527 0.0255302382 0.0292647722 0.0330939609 
13 16 0.0100857784 0.0213680069 0.0318084550 0.0422306915 0.0531887747 0.0637134040 0.0742397596 0.0844568759 0.0948823672 0.1048278213 
13 17 0.0000013463 0.0000063372 0.0000147227 0.0000273074 0.0000459241 0.0000701080 0.0001020135 0.0001425134 0.0001970229 0.0002672383 
13 18 0.0000000087 0.0000000915 0.0000003334 0.0000008685 0.0000019619 0.0000038394 0.0000070182 0.0000121101 0.0000207226 0.0000346848 
13 19 0.0000000112 0.0000001166 0.0000004203 0.0000010819 0.0000024106 0.0000046494 0.0000083628 0.0000141778 0.0000237619 0.0000388408 
13 20 0.0000000156 0.0000001628 0.0000005891 0.0000015234 0.0000034120 0.0000066182 0.0000119816 0.0000204619 0.0000345995 0.0000571503 
13 21 0.0000031862 0.0000148360 0.0000340993 0.0000625239 0.0001037823 0.0001562732 0.0002239705 0.0003077815 0.0004174244 0.0005541305 
13 22 0.0000000308 0.0000003207 0.0000011583 0.0000029881 0.0000066736 0.0000129037 0.0000232720 0.0000395660 0.0000665235 0.0001091086 
13 23 0.0000000261 0.0000002691 0.0000009638 0.0000024640 0.0000054470 0.0000104199 0.0000185734 0.0000311816 0.0000516682 0.0000833823 
13 24 0.0000000511 0.0000005290 0.0000018997 0.0000048713 0.0000108062 0.0000207473 0.0000371311 0.0000626080 0.0001042630 0.0001691962 
13 25 0.0000012630 0.0000059403 0.0000137891 0.0000255517 0.0000429219 0.0000654382 0.0000950656 0.0001325489 0.0001827754 0.0002470801 
13 26 0.0000000047 0.0000000489 0.0000001774 0.0000004602 0.0000010346 0.0000020146 0.0000036631 0.0000062854 0.0000106873 0.0000177643 
13 27 0.0000000064 0.0000000667 0.0000002404 0.0000006191 0.0000013800 0.0000026631 0.0000047936 0.0000081344 0.0000136502 0.0000223479 
13 28 0.0000000077 0.0000000801 0.0000002897 0.0000007488 0.0000016768 0.0000032518 0.0000058852 0.0000100471 0.0000169816 0.0000280345 
13 29 0.0011084218 0.0023458230 0.0034886034 0.0046273581 0.0058228415 0.0069699409 0.0081173176 0.0092330422 0.0103773834 0.0114817324 
13 30 0.0000097016 0.0000457769 0.0001065906 0.0001981530 0.0003340414 0.0005111061 0.0007453361 0.0010433004 0.0014448457 0.0019619425 
13 31 0.0000080989 0.0000380448 0.0000881979 0.0001631938 0.0002736515 0.0004163948 0.0006035522 0.0008393467 0.0011536934 0.0015535901 
13 32 0.0000139091 0.0000653956 0.0001517401 0.0002810431 0.0004718079 0.0007187961 0.0010433082 0.0014530976 0.0020008390 0.0026997283 
13 33 0.0000104019 0.0000479365 0.0001091018 0.0001980448 0.0003251695 0.0004843673 0.0006864504 0.0009326729 0.0012495974 0.0016383786 
13 34 0.0000000989 0.0000010260 0.0000036904 0.0000094775 0.0000210560 0.0000404817 0.0000725413 0.0001224508 0.0002041210 0.0003314822 
13 35 0.0000001549 0.0000015694 0.0000055165 0.0000138271 0.0000298969 0.0000558948 0.0000971749 0.0001588302 0.0002551893 0.0003979356 
13 36 0.0000001676 0.0000017197 0.0000061190 0.0000155400 0.0000341069 0.0000647766 0.0001145915 0.0001908749 0.0003135366 0.0005012891 
13 37 0.0000246412 0.0001117655 0.0002504402 0.0004471660 0.0007207274 0.0010532556 0.0014621288 0.0019435055 0.0025401742 0.0032425303 
13 38 0.0000003512 0.0000035923 0.0000127397 0.0000322275 0.0000703862 0.0001329272 0.0002335601 0.0003859268 0.0006274825 0.0009906657 
13 39 0.0000003621 0.0000036308 0.0000126312 0.0000313187 0.0000669000 0.0001235220 0.0002118659 0.0003413606 0.0005395946 0.0008265942 
13 40 0.0000005507 0.0000055852 0.0000196441 0.0000492713 0.0001066118 0.0001994631 0.0003470220 0.0005675784 0.0009124647 0.0014234330 
13 41 0.0000044036 0.0000203137 0.0000462762 0.0000840820 0.0001381973 0.0002060714 0.0002923702 0.0003977037 0.0005335567 0.0007006184 
13 42 0.0000000513 0.0000005298 0.0000018973 0.0000048512 0.0000107271 0.0000205278 0.0000366083 0.0000614955 0.0001019763 0.0001647205 
13 43 0.0000000481 0.0000004897 0.0000017301 0.0000043607 0.0000094901 0.0000178671 0.0000313106 0.0000516345 0.0000838593 0.0001324345 
13 44 0.0000000838 0.0000008604 0.0000030621 0.0000077779 0.0000170728 0.0000324260 0.0000573586 0.0000955246 0.0001568573 0.0002506520 
13 45 0.0056698145 0.0117103746 0.0170083926 0.0220084350 0.0269430393 0.0313577138 0.0354380382 0.0390572526 0.0423742875 0.0451428633 
13 46 0.0000721454 0.0003347103 0.0007664333 0.0013994942 0.0023115537 0.0034617559 0.0049297969 0.0067243723 0.0090342034 0.0118525097 
13 47 0.0000786005 0.0003578198 0.0008044703 0.0014410326 0.0023300161 0.0034143712 0.0047504177 0.0063231450 0.0082651028 0.0105279622 
13 48 0.0000991773 0.0004578335 0.0010434297 0.0018961044 0.0031154678 0.0046414701 0.0065740242 0.0089175746 0.0119086362 0.0155256363 
13 49 0.0000000000 0.0000000000 0.0000000000 0.0000000000 0.0000000000 0.0000000000 0.0000000000 0.0000000000 0.0000000000 0.0000000000 
13 50 0.0000000072 0.0000000759 0.0000002780 0.0000007283 0.0000016552 0.0000032592 0.0000059978 0.0000104235 0.0000179828 0.0000303712 
13 51 0.0000000000 0.0000000000 0.0000000000 0.0000000000 0.0000000000 0.0000000000 0.0000000000 0.0000000000 0.0000000000 0.0000000000 
13 52 0.0000000136 0.0000001424 0.0000005171 0.0000013417 0.0000030168 0.0000058758 0.0000106850 0.0000183354 0.0000311765 0.0000518172 
13 53 0.0000034481 0.0000160901 0.0000370583 0.0000680969 0.0001133046 0.0001710292 0.0002457588 0.0003386430 0.0004606686 0.0006134892 
13 54 0.0000000298 0.0000003114 0.0000011267 0.0000029124 0.0000065192 0.0000126342 0.0000228429 0.0000389397 0.0000656690 0.0001080666 
13 55 0.0000000292 0.0000003013 0.0000010796 0.0000027613 0.0000061068 0.0000116868 0.0000208393 0.0000349963 0.0000580025 0.0000936136 
13 56 0.0000000497 0.0000005154 0.0000018540 0.0000047619 0.0000105831 0.0000203579 0.0000365100 0.0000616980 0.0001030119 0.0001676450 
13 57 0.0000000000 0.0000000000 0.0000000000 0.0000000000 0.0000000000 0.0000000000 0.0000000000 0.0000000000 0.0000000000 0.0000000000 
13 58 0.0000000027 0.0000000282 0.0000001032 0.0000002704 0.0000006147 0.0000012107 0.0000022290 0.0000038762 0.0000066936 0.0000113200 
13 59 0.0000000021 0.0000000218 0.0000000794 0.0000002065 0.0000004658 0.0000009098 0.0000016593 0.0000028560 0.0000048722 0.0000081260 
13 60 0.0000000051 0.0000000534 0.0000001945 0.0000005062 0.0000011421 0.0000022323 0.0000040749 0.0000070212 0.0000119952 0.0000200428 
13 61 0.0011755600 0.0025071256 0.0037562586 0.0050210873 0.0063725244 0.0076943664 0.0090440412 0.0103863956 0.0117986252 0.0132019034 
13 62 0.0000069716 0.0000331166 0.0000776187 0.0001453005 0.0002468694 0.0003808123 0.0005602920 0.0007918264 0.0011088066 0.0015244264 
13 63 0.0000089434 0.0000421703 0.0000981093 0.0001821893 0.0003066909 0.0004684511 0.0006816688 0.0009516944 0.0013135188 0.0017760535 
13 64 0.0000105962 0.0000500772 0.0001167870 0.0002174750 0.0003673240 0.0005631857 0.0008231738 0.0011551946 0.0016046942 0.0021867607 
14 1 0.0000053919 0.0000253756 0.0000589422 0.0001093021 0.0001837686 0.0002804471 0.0004078892 0.0005694674 0.0007865399 0.0010653445 
14 2 0.0015558774 0.0032514249 0.0047776690 0.0062597636 0.0077730386 0.0091830001 0.0105511429 0.0118403649 0.0131201296 0.0143150159 
14 3 0.0000015409 0.0000074554 0.0000177869 0.0000339213 0.0000588374 0.0000927069 0.0001395624 0.0002021030 0.0002910121 0.0004126253 
14 4 0.0000451648 0.0002078087 0.0004720304 0.0008546355 0.0013982671 0.0020736200 0.0029217739 0.0039404082 0.0052254964 0.0067576214 
14 5 0.0000227394 0.0001062963 0.0002452325 0.0004514094 0.0007524794 0.0011378621 0.0016378627 0.0022603545 0.0030786797 0.0041022375 
14 6 0.0037477743 0.0077637626 0.0113092576 0.0146792784 0.0180332998 0.0210640733 0.0238989670 0.0264512812 0.0288376010 0.0308875962 
14 7 0.0000119529 0.0000564339 0.0001314704 0.0002445078 0.0004123268 0.0006310209 0.0009202586 0.0012879694 0.0017829116 0.0024189793 
14 8 0.0001074838 0.0004907647 0.0011062922 0.0019866569 0.0032200547 0.0047283121 0.0065894009 0.0087801674 0.0114790236 0.0146049495 
14 9 0.0000025030 0.0000118085 0.0000274942 0.0000511141 0.0000861827 0.0001319117 0.0001924757 0.0002696537 0.0003739297 0.0005087222 
14 10 0.0008035427 0.0016971504 0.0025195247 0.0033366423 0.0041925289 0.0050127148 0.0058331965 0.0066327294 0.0074570547 0.0082607729 
14 11 0.0000005626 0.0000027239 0.0000065049 0.0000124213 0.0000215826 0.0000340788 0.0000514407 0.0000747380 0.0001080819 0.0001540842 
14 12 0.0000183126 0.0000850633 0.0001950379 0.0003566777 0.0005902244 0.0008857662 0.0012645147 0.0017297655 0.0023322036 0.0030728046 
14 13 0.0065514768 0.0139131488 0.0207583051 0.0276248821 0.0348830231 0.0418944005 0.0489505394 0.0558463603 0.0629383985 0.0697681172 
14 14 0.9509884135 0.8961136173 0.8452104630 0.7941805103 0.7401518810 0.6877047559 0.6344259223 0.5815239909 0.5256642875 0.4694664608 
14 15 0.0011254347 0.0024371841 0.0037074717 0.0050378527 0.0065151936 0.0080247078 0.0096435905 0.0113472261 0.0132647090 0.0153350939 
14 16 0.0247908922 0.0514773298 0.0751227457 0.0976422235 0.1200468763 0.1402083652 0.1588744025 0.1753371721 0.1901178753 0.2017987029 
14 17 0.0000000057 0.0000000597 0.0000002166 0.0000005615 0.0000012615 0.0000024551 0.0000044615 0.0000076514 0.0000130039 0.0000216077 
14 18 0.0000020227 0.0000093993 0.0000215696 0.0000395024 0.0000655217 0.0000986606 0.0001415320 0.0001949181 0.0002654532 0.0003548057 
14 19 0.0000000024 0.0000000255 0.0000000942 0.0000002486 0.0000005698 0.0000011319 0.0000021028 0.0000036916 0.0000064432 0.0000110230 
14 20 0.0000000624 0.0000006402 0.0000022771 0.0000057790 0.0000126682 0.0000240184 0.0000423875 0.0000703815 0.0001151046 0.0001829730 
14 21 0.0000000242 0.0000002521 0.0000009095 0.0000023441 0.0000052300 0.0000101018 0.0000181989 0.0000309059 0.0000518989 0.0000850127 
14 22 0.0000047984 0.0000221198 0.0000503548 0.0000914226 0.0001501349 0.0002236869 0.0003171122 0.0004310765 0.0005780854 0.0007591444 
14 23 0.0000000142 0.0000001496 0.0000005445 0.0000014159 0.0000031906 0.0000062263 0.0000113422 0.0000194906 0.0000331741 0.0000551532 
14 24 0.0000001462 0.0000014896 0.0000052603 0.0000132454 0.0000287743 0.0000540337 0.0000943396 0.0001548008 0.0002496321 0.0003904528 
14 25 0.0000000046 0.0000000482 0.0000001743 0.0000004504 0.0000010076 0.0000019523 0.0000035304 0.0000060216 0.0000101678 0.0000167687 
14 26 0.0000007684 0.0000035909 0.0000082851 0.0000152582 0.0000254629 0.0000385741 0.0000556837 0.0000771709 0.0001057931 0.0001423190 
14 27 0.0000000017 0.0000000183 0.0000000671 0.0000001761 0.0000004013 0.0000007925 0.0000014629 0.0000025508 0.0000044178 0.0000074945 
14 28 0.0000000193 0.0000001993 0.0000007123 0.0000018176 0.0000040095 0.0000076527 0.0000136063 0.0000227788 0.0000376185 0.0000604730 
14 29 0.0000077199 0.0000363274 0.0000843631 0.0001563925 0.0002628148 0.0004008218 0.0005824581 0.0008122604 0.0011200885 0.0015138538 
14 30 0.0013523622 0.0028284897 0.0041588762 0.0054517348 0.0067720486 0.0080015940 0.0091930297 0.0103129986 0.0114204941 0.0124487769 
14 31 0.0000039096 0.0000185994 0.0000436573 0.0000818517 0.0001393081 0.0002152742 0.0003173469 0.0004494162 0.0006308303 0.0008696126 
14 32 0.0000370875 0.0001713042 0.0003905253 0.0007096751 0.0011657017 0.0017354934 0.0024552553 0.0033248649 0.0044288870 0.0057540851 
14 33 0.0000000717 0.0000007397 0.0000026452 0.0000067539 0.0000149123 0.0000284979 0.0000507553 0.0000851592 0.0001410650 0.0002276710 
14 34 0.0000155553 0.0000704268 0.0001576801 0.0002815947 0.0004545773 0.0006664294 0.0009300776 0.0012460778 0.0016480706 0.0021389242 
14 35 0.0000000392 0.0000004105 0.0000014883 0.0000038544 0.0000086448 0.0000167849 0.0000304039 0.0000519223 0.0000877274 0.0001446359 
14 36 0.0000006980 0.0000069599 0.0000240766 0.0000593360 0.0001258725 0.0002307131 0.0003925134 0.0006267997 0.0009803859 0.0014837660 
14 37 0.0000003045 0.0000031094 0.0000110096 0.0000278063 0.0000606259 0.0001143014 0.0002004851 0.0003306957 0.0005366723 0.0008456609 
14 38 0.0000369656 0.0001653167 0.0003656582 0.0006445818 0.0010253115 0.0014801614 0.0020310998 0.0026720743 0.0034606574 0.0043880535 
14 39 0.0000002041 0.0000021011 0.0000074957 0.0000190797 0.0000419572 0.0000797928 0.0001412519 0.0002352426 0.0003858906 0.0006151316 
14 40 0.0000016422 0.0000161940 0.0000554118 0.0001349774 0.0002825718 0.0005108125 0.0008559221 0.0013444800 0.0020630277 0.0030559251 
14 41 0.0000000410 0.0000004230 0.0000015136 0.0000038667 0.0000085422 0.0000163316 0.0000290972 0.0000488313 0.0000808926 0.0001305298 
14 42 0.0000066209 0.0000301857 0.0000680152 0.0001222263 0.0001985715 0.0002928255 0.0004109237 0.0005532117 0.0007347912 0.0009565923 
14 43 0.0000000252 0.0000002627 0.0000009473 0.0000024398 0.0000054390 0.0000104956 0.0000188867 0.0000320316 0.0000537010 0.0000877928 
14 44 0.0000002486 0.0000024965 0.0000086971 0.0000215936 0.0000461925 0.0000854049 0.0001466825 0.0002366272 0.0003744664 0.0005741426 
14 45 0.0000619176 0.0002866487 0.0006550571 0.0011936529 0.0019671471 0.0029393939 0.0041761300 0.0056826903 0.0076146314 0.0099624777 
14 46 0.0068922226 0.0140144218 0.0200612168 0.0255848068 0.0308499706 0.0353936256 0.0394457829 0.0429191268 0.0460092151 0.0485442523 
14 47 0.0000389482 0.0001818292 0.0004188904 0.0007697634 0.0012804519 0.0019315628 0.0027723184 0.0038130758 0.0051715923 0.0068558049 
14 48 0.0002719895 0.0012196302 0.0027015333 0.0047630417 0.0075642376 0.0108783774 0.0148260371 0.0192989443 0.0245799711 0.0304110796 
14 49 0.0000000000 0.0000000000 0.0000000000 0.0000000000 0.0000000000 0.0000000000 0.0000000000 0.0000000000 0.0000000000 0.0000000000 
14 50 0.0000021869 0.0000101777 0.0000233914 0.0000429091 0.0000713069 0.0001075873 0.0001546842 0.0002135575 0.0002916871 0.0003911687 
14 51 0.0000000000 0.0000000000 0.0000000000 0.0000000000 0.0000000000 0.0000000000 0.0000000000 0.0000000000 0.0000000000 0.0000000000 
14 52 0.0000000687 0.0000007061 0.0000025142 0.0000063873 0.0000140184 0.0000266110 0.0000470261 0.0000781971 0.0001281015 0.0002040148 
14 53 0.0000000236 0.0000002460 0.0000008902 0.0000023009 0.0000051500 0.0000099804 0.0000180448 0.0000307626 0.0000518876 0.0000854137 
14 54 0.0000051855 0.0000239161 0.0000544724 0.0000989557 0.0001626180 0.0002424690 0.0003440388 0.0004681431 0.0006285494 0.0008265795 
14 55 0.0000000136 0.0000001433 0.0000005233 0.0000013658 0.0000030900 0.0000060546 0.0000110779 0.0000191250 0.0000327240 0.0000547206 
14 56 0.0000001611 0.0000016411 0.0000057957 0.0000145945 0.0000317078 0.0000595478 0.0001039775 0.0001706341 0.0002751986 0.0004304977 
14 57 0.0000000000 0.0000000000 0.0000000000 0.0000000000 0.0000000000 0.0000000000 0.0000000000 0.0000000000 0.0000000000 0.0000000000 
14 58 0.0000008391 0.0000039339 0.0000091051 0.0000168246 0.0000281835 0.0000428648 0.0000621464 0.0000865311 0.0001192677 0.0001614128 
14 59 0.0000000005 0.0000000052 0.0000000194 0.0000000521 0.0000001218 0.0000002466 0.0000004676 0.0000008384 0.0000014984 0.0000026298 
14 60 0.0000000216 0.0000002227 0.0000007980 0.0000020408 0.0000045131 0.0000086362 0.0000153985 0.0000258570 0.0000428496 0.0000691446 
14 61 0.0000048915 0.0000232395 0.0000544794 0.0001020082 0.0001733672 0.0002675284 0.0003938005 0.0005568627 0.0007804151 0.0010741092 
14 62 0.0014296981 0.0030024417 0.0044324925 0.0058355809 0.0072846063 0.0086517327 0.0099966209 0.0112836460 0.0125846832 0.0138268605 
14 63 0.0000013625 0.0000067188 0.0000163166 0.0000316789 0.0000560062 0.0000899129 0.0001379886 0.0002037472 0.0002995950 0.0004340938 
14 64 0.0000400142 0.0001853378 0.0004236749 0.0007721571 0.0012725033 0.0019009798 0.0026994360 0.0036702350 0.0049116127 0.0064140843 
15 1 0.0000111479 0.0000525040 0.0001220412 0.0002264733 0.0003810550 0.0005819448 0.0008469953 0.0011832878 0.0016352906 0.0022158213 
15 2 0.0000022363 0.0000107042 0.0000252821 0.0000477259 0.0000818811 0.0001276351 0.0001900289 0.0002721396 0.0003872313 0.0005424775 
15 3 0.0010898683 0.0023356396 0.0035167694 0.0047269711 0.0060384798 0.0073430075 0.0087016068 0.0100853695 0.0115851776 0.0131339334 
15 4 0.0000032088 0.0000152944 0.0000359779 0.0000676328 0.0001155020 0.0001792081 0.0002655001 0.0003782707 0.0005351633 0.0007451053 
15 5 0.0000261734 0.0001219635 0.0002805258 0.0005147488 0.0008550842 0.0012884639 0.0018476957 0.0025399709 0.0034444502 0.0045682412 
15 6 0.0000136402 0.0000643238 0.0001497006 0.0002781647 0.0004687175 0.0007169162 0.0010451872 0.0014628145 0.0020258683 0.0027516388 
15 7 0.0026199875 0.0055530364 0.0082704961 0.0109877807 0.0138518130 0.0166122479 0.0193868151 0.0220989988 0.0248960761 0.0276094906 
15 8 0.0000180407 0.0000848509 0.0001969735 0.0003650441 0.0006133395 0.0009353863 0.0013594775 0.0018965609 0.0026171480 0.0035411079 
15 9 0.0000034871 0.0000165594 0.0000388054 0.0000726399 0.0001234321 0.0001904623 0.0002803873 0.0003965975 0.0005561017 0.0007660052 
15 10 0.0000009230 0.0000044333 0.0000105071 0.0000199080 0.0000342999 0.0000537053 0.0000803564 0.0001157046 0.0001656950 0.0002338264 
15 11 0.0005605969 0.0012085773 0.0018303922 0.0024754774 0.0031842421 0.0038999284 0.0046575276 0.0054431668 0.0063123615 0.0072316992 
15 12 0.0000013680 0.0000065500 0.0000154763 0.0000292297 0.0000501811 0.0000782832 0.0001166659 0.0001672757 0.0002383868 0.0003346050 
15 13 0.0032971092 0.0070574651 0.0106141374 0.0142492913 0.0181777305 0.0220729305 0.0261150550 0.0302146262 0.0346343872 0.0391661706 
15 14 0.0016416872 0.0035551544 0.0054081405 0.0073487860 0.0095038040 0.0117057536 0.0140672408 0.0165523583 0.0193494179 0.0223695181 
15 15 0.9816432945 0.9601090287 0.9390985275 0.9169106499 0.8920269433 0.8663028261 0.8383351697 0.8084178480 0.7740519629 0.7359640077 
15 16 0.0020505060 0.0044302407 0.0067247812 0.0091179101 0.0117641367 0.0144565158 0.0173319574 0.0203455191 0.0237234176 0.0273557242 
15 17 0.0000000119 0.0000001246 0.0000004509 0.0000011651 0.0000026074 0.0000050522 0.0000091335 0.0000155699 0.0000262629 0.0000432408 
15 18 0.0000000036 0.0000000381 0.0000001401 0.0000003687 0.0000008421 0.0000016671 0.0000030867 0.0000054011 0.0000093950 0.0000160208 
15 19 0.0000009649 0.0000045629 0.0000106490 0.0000198481 0.0000335658 0.0000515425 0.0000754866 0.0001062034 0.0001480481 0.0002027080 
15 20 0.0000000059 0.0000000625 0.0000002291 0.0000006000 0.0000013636 0.0000026854 0.0000049430 0.0000085942 0.0000148382 0.0000250903 
15 21 0.0000000278 0.0000002873 0.0000010310 0.0000026410 0.0000058512 0.0000112187 0.0000200467 0.0000337428 0.0000560768 0.0000907862 
15 22 0.0000000164 0.0000001717 0.0000006244 0.0000016224 0.0000036533 0.0000071247 0.0000129731 0.0000222888 0.0000379422 0.0000631207 
15 23 0.0000022847 0.0000106931 0.0000247023 0.0000455401 0.0000760580 0.0001152662 0.0001663715 0.0002303794 0.0003152158 0.0004225642 
15 24 0.0000000250 0.0000002617 0.0000009484 0.0000024557 0.0000055079 0.0000106975 0.0000193901 0.0000331490 0.0000561039 0.0000927277 
15 25 0.0000000072 0.0000000746 0.0000002699 0.0000006975 0.0000015608 0.0000030246 0.0000054692 0.0000093271 0.0000157427 0.0000259430 
15 26 0.0000000024 0.0000000249 0.0000000912 0.0000002385 0.0000005408 0.0000010628 0.0000019521 0.0000033869 0.0000058346 0.0000098434 
15 27 0.0000009060 0.0000042851 0.0000100023 0.0000186452 0.0000315332 0.0000484193 0.0000708993 0.0000997102 0.0001388930 0.0001899321 
15 28 0.0000000035 0.0000000372 0.0000001360 0.0000003551 0.0000008040 0.0000015775 0.0000028922 0.0000050074 0.0000086038 0.0000144711 
15 29 0.0000086600 0.0000408044 0.0000948787 0.0001761158 0.0002963882 0.0004526975 0.0006589045 0.0009204619 0.0012718543 0.0017228929 
15 30 0.0000045286 0.0000215782 0.0000507325 0.0000952942 0.0001625518 0.0002518237 0.0003723207 0.0005290680 0.0007458031 0.0010334297 
15 31 0.0009434357 0.0020140071 0.0030208248 0.0040435755 0.0051411032 0.0062207437 0.0073312931 0.0084465790 0.0096355004 0.0108389317 
15 32 0.0000060258 0.0000286722 0.0000673192 0.0001262647 0.0002150221 0.0003325280 0.0004906958 0.0006958262 0.0009784995 0.0013521891 
15 33 0.0000001581 0.0000016080 0.0000056718 0.0000142698 0.0000309865 0.0000581949 0.0001016839 0.0001671172 0.0002702480 0.0004245312 
15 34 0.0000000535 0.0000005574 0.0000020124 0.0000051890 0.0000115837 0.0000223876 0.0000403601 0.0000685963 0.0001153096 0.0001891309 
15 35 0.0000074525 0.0000344902 0.0000788331 0.0001437644 0.0002373156 0.0003555323 0.0005071176 0.0006939358 0.0009376285 0.0012413105 
15 36 0.0000000845 0.0000008730 0.0000031277 0.0000080020 0.0000177110 0.0000339358 0.0000606247 0.0001020701 0.0001697916 0.0002754041 
15 37 0.0000003702 0.0000037203 0.0000129690 0.0000322251 0.0000690001 0.0001277092 0.0002196171 0.0003548121 0.0005625600 0.0008645611 
15 38 0.0000002138 0.0000021976 0.0000078309 0.0000199129 0.0000437523 0.0000831590 0.0001471710 0.0002451312 0.0004023883 0.0006423673 
15 39 0.0000176655 0.0000805220 0.0001813197 0.0003254649 0.0005277435 0.0007761208 0.0010849140 0.0014529019 0.0019152521 0.0024677188 
15 40 0.0000003151 0.0000032189 0.0000114028 0.0000288204 0.0000629057 0.0001187711 0.0002087297 0.0003451605 0.0005620834 0.0008897464 
15 41 0.0000000521 0.0000005314 0.0000018800 0.0000047458 0.0000103459 0.0000195124 0.0000342577 0.0000566057 0.0000921357 0.0001458493 
15 42 0.0000000299 0.0000003097 0.0000011141 0.0000028620 0.0000063629 0.0000122467 0.0000219824 0.0000371932 0.0000622095 0.0001014947 
15 43 0.0000031560 0.0000146251 0.0000334678 0.0000611041 0.0001009842 0.0001514503 0.0002162380 0.0002961557 0.0004004578 0.0005304358 
15 44 0.0000000456 0.0000004711 0.0000016874 0.0000043154 0.0000095466 0.0000182809 0.0000326326 0.0000548890 0.0000911925 0.0001476824 
15 45 0.0000815819 0.0003726915 0.0008407897 0.0015116063 0.0024542379 0.0036118795 0.0050488396 0.0067542815 0.0088798938 0.0113836699 
15 46 0.0000420611 0.0001961791 0.0004516349 0.0008295186 0.0013794723 0.0020810267 0.0029881398 0.0041137211 0.0055886631 0.0074282474 
15 47 0.0048246531 0.0100492284 0.0147189468 0.0192191843 0.0237731867 0.0279714448 0.0319934385 0.0357226386 0.0393439672 0.0426180164 
15 48 0.0000543881 0.0002530098 0.0005810363 0.0010645282 0.0017655514 0.0026564387 0.0038040231 0.0052226199 0.0070743649 0.0093748568 
15 49 0.0000000000 0.0000000000 0.0000000000 0.0000000000 0.0000000000 0.0000000000 0.0000000000 0.0000000000 0.0000000000 0.0000000000 
15 50 0.0000000021 0.0000000224 0.0000000835 0.0000002230 0.0000005175 0.0000010412 0.0000019612 0.0000034939 0.0000062013 0.0000108077 
15 51 0.0000000000 0.0000000000 0.0000000000 0.0000000000 0.0000000000 0.0000000000 0.0000000000 0.0000000000 0.0000000000 0.0000000000 
15 52 0.0000000037 0.0000000400 0.0000001481 0.0000003926 0.0000009039 0.0000018037 0.0000033671 0.0000059411 0.0000104284 0.0000179518 
15 53 0.0000000310 0.0000003208 0.0000011521 0.0000029541 0.0000065520 0.0000125760 0.0000224973 0.0000379105 0.0000630790 0.0001022460 
15 54 0.0000000147 0.0000001548 0.0000005643 0.0000014706 0.0000033221 0.0000065006 0.0000118799 0.0000204902 0.0000350362 0.0000585744 
15 55 0.0000024717 0.0000115892 0.0000268190 0.0000495329 0.0000828958 0.0001258928 0.0001821215 0.0002527936 0.0003468220 0.0004662998 
15 56 0.0000000223 0.0000002339 0.0000008504 0.0000022089 0.0000049718 0.0000096914 0.0000176353 0.0000302749 0.0000514836 0.0000855380 
15 57 0.0000000000 0.0000000000 0.0000000000 0.0000000000 0.0000000000 0.0000000000 0.0000000000 0.0000000000 0.0000000000 0.0000000000 
15 58 0.0000000008 0.0000000090 0.0000000334 0.0000000890 0.0000002064 0.0000004148 0.0000007806 0.0000013895 0.0000024642 0.0000042918 
15 59 0.0000004007 0.0000019137 0.0000045104 0.0000084947 0.0000145352 0.0000225933 0.0000335317 0.0000478540 0.0000678132 0.0000945568 
15 60 0.0000000015 0.0000000156 0.0000000581 0.0000001543 0.0000003563 0.0000007130 0.0000013351 0.0000023634 0.0000041640 0.0000071978 
15 61 0.0000095541 0.0000452788 0.0001058688 0.0001976481 0.0003347265 0.0005145078 0.0007539022 0.0010604914 0.0014765839 0.0020164069 
15 62 0.0000019974 0.0000096768 0.0000231190 0.0000441593 0.0000767381 0.0001211584 0.0001828220 0.0002654536 0.0003834793 0.0005458432 
15 63 0.0010001564 0.0021505846 0.0032483479 0.0043801556 0.0056146452 0.0068506507 0.0081463364 0.0094747333 0.0109242608 0.0124314448 
15 64 0.0000028825 0.0000139235 0.0000331674 0.0000631548 0.0001093603 0.0001720302 0.0002585427 0.0003737779 0.0005372787 0.0007605282 
16 1 0.0000056454 0.0000265157 0.0000614716 0.0001137633 0.0001908441 0.0002905864 0.0004216157 0.0005871422 0.0008086517 0.0010919503 
16 2 0.0000359977 0.0001656571 0.0003763457 0.0006815123 0.0011152422 0.0016542415 0.0023313990 0.0031449974 0.0041719031 0.0053969017 
16 3 0.0000017593 0.0000084600 0.0000200681 0.0000380485 0.0000655806 0.0001026864 0.0001535805 0.0002209254 0.0003158080 0.0004443833 
16 4 0.0019509549 0.0040859590 0.0060166047 0.0079003338 0.0098338572 0.0116457625 0.0134147169 0.0150925367 0.0167696606 0.0183467327 
16 5 0.0000257247 0.0001197229 0.0002750344 0.0005040151 0.0008360230 0.0012578139 0.0018007162 0.0024709032 0.0033437269 0.0044241375 
16 6 0.0000853718 0.0003898076 0.0008787241 0.0015780189 0.0025577669 0.0037558967 0.0052343832 0.0069748872 0.0091192491 0.0116032588 
16 7 0.0000144871 0.0000678961 0.0001570577 0.0002899569 0.0004850344 0.0007362438 0.0010644153 0.0014762695 0.0020229626 0.0027149803 
16 8 0.0046955115 0.0097388107 0.0142025822 0.0184565225 0.0227023924 0.0265508405 0.0301619919 0.0334236693 0.0364826843 0.0391169205 
16 9 0.0000025687 0.0000120996 0.0000281300 0.0000522148 0.0000878875 0.0001342865 0.0001955760 0.0002734630 0.0003783839 0.0005135730 
16 10 0.0000135922 0.0000631996 0.0001450516 0.0002655498 0.0004399709 0.0006611449 0.0009452376 0.0012951244 0.0017495804 0.0023103497 
16 11 0.0000006201 0.0000029907 0.0000071150 0.0000135336 0.0000234155 0.0000368155 0.0000553217 0.0000800023 0.0001150974 0.0001631835 
16 12 0.0010069547 0.0021298824 0.0031664107 0.0041995063 0.0052853114 0.0063296701 0.0073784918 0.0084047873 0.0094676227 0.0105087194 
16 13 0.0065379979 0.0138515819 0.0206194909 0.0273755947 0.0344790556 0.0413015349 0.0481251336 0.0547482714 0.0615064866 0.0679535232 
16 14 0.0198077774 0.0411300844 0.0600226328 0.0780155632 0.0959167490 0.1120256598 0.1269397134 0.1400933689 0.1519030630 0.1612359745 
16 15 0.0011231404 0.0024266119 0.0036834194 0.0049942275 0.0064436669 0.0079183859 0.0094933752 0.0111440182 0.0129942225 0.0149837760 
16 16 0.9519971219 0.8982592953 0.8484159765 0.7984509811 0.7455491092 0.6941905002 0.6420060889 0.5901714884 0.5354057172 0.4802560866 
16 17 0.0000000066 0.0000000689 0.0000002494 0.0000006451 0.0000014453 0.0000028047 0.0000050807 0.0000086835 0.0000146993 0.0000243158 
16 18 0.0000000485 0.0000004979 0.0000017717 0.0000044984 0.0000098660 0.0000187153 0.0000330476 0.0000549078 0.0000898644 0.0001429701 
16 19 0.0000000031 0.0000000327 0.0000001200 0.0000003144 0.0000007151 0.0000014093 0.0000025963 0.0000045181 0.0000078084 0.0000132170 
16 20 0.0000031790 0.0000148292 0.0000341527 0.0000627754 0.0001045283 0.0001579847 0.0002274761 0.0003143783 0.0004295742 0.0005757392 
16 21 0.0000000311 0.0000003224 0.0000011576 0.0000029672 0.0000065796 0.0000126276 0.0000225905 0.0000380763 0.0000633859 0.0001028276 
16 22 0.0000001132 0.0000011533 0.0000040739 0.0000102615 0.0000223012 0.0000418961 0.0000731830 0.0001201483 0.0001938725 0.0003034578 
16 23 0.0000000198 0.0000002066 0.0000007455 0.0000019215 0.0000042878 0.0000082833 0.0000149261 0.0000253552 0.0000425943 0.0000698078 
16 24 0.0000075359 0.0000348403 0.0000795273 0.0001447754 0.0002384138 0.0003561348 0.0005061118 0.0006894622 0.0009261962 0.0012174195 
16 25 0.0000000053 0.0000000551 0.0000001986 0.0000005119 0.0000011423 0.0000022072 0.0000039792 0.0000067649 0.0000113793 0.0000186863 
16 26 0.0000000137 0.0000001415 0.0000005062 0.0000012927 0.0000028547 0.0000054550 0.0000097116 0.0000162825 0.0000269380 0.0000433944 
16 27 0.0000000023 0.0000000237 0.0000000866 0.0000002259 0.0000005107 0.0000010005 0.0000018310 0.0000031641 0.0000054244 0.0000090999 
16 28 0.0000012068 0.0000056564 0.0000130882 0.0000241751 0.0000404727 0.0000615074 0.0000890797 0.0001238560 0.0001703674 0.0002299241 
16 29 0.0000086873 0.0000407396 0.0000942931 0.0001741826 0.0002915505 0.0004428264 0.0006406391 0.0008891647 0.0012195013 0.0016384013 
16 30 0.0000291000 0.0001344392 0.0003065475 0.0005571922 0.0009154674 0.0013633078 0.0019292807 0.0026134391 0.0034825513 0.0045265506 
16 31 0.0000047309 0.0000223672 0.0000521855 0.0000972256 0.0001643189 0.0002521133 0.0003688113 0.0005180910 0.0007206206 0.0009836073 
16 32 0.0016966035 0.0035583044 0.0052459769 0.0068960136 0.0085925523 0.0101843322 0.0117393453 0.0132141279 0.0146869250 0.0160691932 
16 33 0.0000000874 0.0000008973 0.0000031952 0.0000081212 0.0000178408 0.0000339170 0.0000600668 0.0001001784 0.0001648081 0.0002639852 
16 34 0.0000006020 0.0000059972 0.0000207265 0.0000510265 0.0001081136 0.0001979031 0.0003361932 0.0005359690 0.0008366314 0.0012632218 
16 35 0.0000000514 0.0000005329 0.0000019170 0.0000049241 0.0000109451 0.0000210595 0.0000377826 0.0000638829 0.0001067429 0.0001739028 
16 36 0.0000244672 0.0001112797 0.0002501645 0.0004484969 0.0007267506 0.0010688732 0.0014956298 0.0020071698 0.0026558622 0.0034417392 
16 37 0.0000004092 0.0000041429 0.0000145464 0.0000364170 0.0000786286 0.0001467730 0.0002547023 0.0004154154 0.0006656240 0.0010344170 
16 38 0.0000014097 0.0000138843 0.0000474487 0.0001154222 0.0002412526 0.0004353871 0.0007281676 0.0011414322 0.0017471543 0.0025807291 
16 39 0.0000002895 0.0000029445 0.0000103866 0.0000261311 0.0000567311 0.0001064998 0.0001859533 0.0003052787 0.0004928229 0.0007722034 
16 40 0.0000580774 0.0002605680 0.0005779499 0.0010213921 0.0016284016 0.0023547453 0.0032343456 0.0042548947 0.0055023521 0.0069519914 
16 41 0.0000000527 0.0000005411 0.0000019246 0.0000048862 0.0000107193 0.0000203481 0.0000359747 0.0000598812 0.0000982787 0.0001569738 
16 42 0.0000001957 0.0000019656 0.0000068487 0.0000170075 0.0000363900 0.0000672970 0.0001156132 0.0001865622 0.0002953442 0.0004530210 
16 43 0.0000000346 0.0000003571 0.0000012766 0.0000032580 0.0000071900 0.0000137329 0.0000244435 0.0000409833 0.0000678293 0.0001093578 
16 44 0.0000104052 0.0000476127 0.0001076443 0.0001940834 0.0003163791 0.0004679873 0.0006585692 0.0008886465 0.0011822774 0.0015398829 
16 45 0.0000722657 0.0003327444 0.0007564183 0.0013708159 0.0022454116 0.0033344081 0.0047058722 0.0063587078 0.0084531397 0.0109646216 
16 46 0.0002309822 0.0010341175 0.0022870241 0.0040254216 0.0063804755 0.0091572874 0.0124522000 0.0161690182 0.0205341898 0.0253228879 
16 47 0.0000477171 0.0002210253 0.0005053782 0.0009214974 0.0015198104 0.0022729240 0.0032325056 0.0044037640 0.0059094303 0.0077449550 
16 48 0.0086514657 0.0176511474 0.0253483563 0.0324338461 0.0392459569 0.0451797508 0.0505237644 0.0551505984 0.0593065306 0.0627399954 
16 49 0.0000000000 0.0000000000 0.0000000000 0.0000000000 0.0000000000 0.0000000000 0.0000000000 0.0000000000 0.0000000000 0.0000000000 
16 50 0.0000000539 0.0000005534 0.0000019713 0.0000050104 0.0000110019 0.0000208960 0.0000369485 0.0000614789 0.0001007894 0.0001606538 
16 51 0.0000000000 0.0000000000 0.0000000000 0.0000000000 0.0000000000 0.0000000000 0.0000000000 0.0000000000 0.0000000000 0.0000000000 
16 52 0.0000034373 0.0000160593 0.0000370436 0.0000682029 0.0001137819 0.0001723136 0.0002486537 0.0003444667 0.0004719963 0.0006345697 
16 53 0.0000000306 0.0000003173 0.0000011417 0.0000029339 0.0000065239 0.0000125571 0.0000225357 0.0000381137 0.0000636997 0.0001037952 
16 54 0.0000001256 0.0000012801 0.0000045217 0.0000113891 0.0000247509 0.0000464964 0.0000812152 0.0001333290 0.0002151283 0.0003367025 
16 55 0.0000000193 0.0000002018 0.0000007298 0.0000018859 0.0000042200 0.0000081764 0.0000147805 0.0000251945 0.0000424937 0.0000699551 
16 56 0.0000081442 0.0000376733 0.0000860415 0.0001567287 0.0002582782 0.0003860947 0.0005491466 0.0007487760 0.0010069715 0.0013252326 
16 57 0.0000000000 0.0000000000 0.0000000000 0.0000000000 0.0000000000 0.0000000000 0.0000000000 0.0000000000 0.0000000000 0.0000000000 
16 58 0.0000000154 0.0000001594 0.0000005714 0.0000014628 0.0000032384 0.0000062045 0.0000110776 0.0000186293 0.0000309280 0.0000500128 
16 59 0.0000000006 0.0000000065 0.0000000243 0.0000000648 0.0000001505 0.0000003029 0.0000005705 0.0000010160 0.0000018016 0.0000031350 
16 60 0.0000013179 0.0000061974 0.0000143856 0.0000266612 0.0000448048 0.0000683602 0.0000994312 0.0001388879 0.0001920593 0.0002607221 
16 61 0.0000051115 0.0000242722 0.0000568681 0.0001064126 0.0001807134 0.0002786264 0.0004097310 0.0005787374 0.0008099570 0.0011129655 
16 62 0.0000315820 0.0001463271 0.0003346010 0.0006100183 0.0010056758 0.0015029552 0.0021351504 0.0029043734 0.0038888432 0.0050815975 
16 63 0.0000015512 0.0000076198 0.0000184351 0.0000356518 0.0000627569 0.0001003055 0.0001532104 0.0002250978 0.0003291331 0.0004739885 
16 64 0.0017937482 0.0037776666 0.0055921761 0.0073831902 0.0092450492 0.0110141671 0.0127675110 0.0144585995 0.0161821843 0.0178414100 
17 1 0.0012891263 0.0027610058 0.0041550955 0.0055823736 0.0071283286 0.0086659336 0.0102682198 0.0119027980 0.0136802417 0.0155268525 
17 2 0.0000021729 0.0000104071 0.0000245963 0.0000464652 0.0000797885 0.0001244955 0.0001855679 0.0002661035 0.0003792669 0.0005323783 
17 3 0.0000154132 0.0000726198 0.0001688518 0.0003134258 0.0005274818 0.0008056989 0.0011727631 0.0016383848 0.0022639135 0.0030666435 
17 4 0.0000030606 0.0000146100 0.0000344182 0.0000647999 0.0001108526 0.0001722956 0.0002557445 0.0003651140 0.0005177689 0.0007228042 
17 5 0.0000014988 0.0000070321 0.0000162858 0.0000301080 0.0000504520 0.0000767402 0.0001112341 0.0001547759 0.0002130398 0.0002876448 
17 6 0.0000000075 0.0000000788 0.0000002867 0.0000007458 0.0000016818 0.0000032856 0.0000059952 0.0000103265 0.0000176370 0.0000294647 
17 7 0.0000000164 0.0000001695 0.0000006074 0.0000015539 0.0000034381 0.0000065831 0.0000117473 0.0000197461 0.0000327683 0.0000529727 
17 8 0.0000000109 0.0000001141 0.0000004140 0.0000010742 0.0000024151 0.0000047033 0.0000085528 0.0000146776 0.0000249618 0.0000415032 
17 9 0.0000034534 0.0000163004 0.0000379727 0.0000706366 0.0001191853 0.0001825735 0.0002666535 0.0003739971 0.0005193708 0.0007078633 
17 10 0.0000000035 0.0000000370 0.0000001356 0.0000003547 0.0000008052 0.0000015842 0.0000029135 0.0000050620 0.0000087344 0.0000147636 
17 11 0.0000000262 0.0000002724 0.0000009809 0.0000025227 0.0000056154 0.0000108204 0.0000194439 0.0000329324 0.0000551360 0.0000900205 
17 12 0.0000000056 0.0000000590 0.0000002153 0.0000005612 0.0000012689 0.0000024859 0.0000045505 0.0000078660 0.0000134926 0.0000226542 
17 13 0.0000016240 0.0000076446 0.0000177599 0.0000329409 0.0000553983 0.0000845714 0.0001230589 0.0001719139 0.0002376688 0.0003223697 
17 14 0.0000000085 0.0000000887 0.0000003220 0.0000008348 0.0000018756 0.0000036503 0.0000066335 0.0000113764 0.0000193347 0.0000321272 
17 15 0.0000000122 0.0000001270 0.0000004596 0.0000011876 0.0000026577 0.0000051496 0.0000093096 0.0000158700 0.0000267692 0.0000440744 
17 16 0.0000000123 0.0000001282 0.0000004641 0.0000012004 0.0000026895 0.0000052192 0.0000094546 0.0000161590 0.0000273537 0.0000452490 
17 17 0.9780940618 0.9526646224 0.9281352744 0.9025356726 0.8742003689 0.8453274034 0.8144230601 0.7819288182 0.7453260935 0.7056648908 
17 18 0.0013616990 0.0029509547 0.0044924693 0.0061099137 0.0079101544 0.0097547640 0.0117397550 0.0138374779 0.0162113886 0.0187932400 
17 19 0.0115521560 0.0247370068 0.0372140309 0.0499690954 0.0637514274 0.0774091399 0.0915654642 0.1058950587 0.1212959769 0.1370105352 
17 20 0.0017015991 0.0036808836 0.0055939528 0.0075942200 0.0098122312 0.0120759951 0.0145021754 0.0170552832 0.0199314157 0.0230441194 
17 21 0.0010562584 0.0022486055 0.0033636945 0.0044900054 0.0056911790 0.0068648775 0.0080635893 0.0092581529 0.0105207061 0.0117864033 
17 22 0.0000044808 0.0000212598 0.0000497797 0.0000931051 0.0001580668 0.0002436954 0.0003584441 0.0005065863 0.0007097502 0.0009769696 
17 23 0.0000113372 0.0000531309 0.0001228892 0.0002268347 0.0003793385 0.0005755904 0.0008317341 0.0011528121 0.0015783422 0.0021158817 
17 24 0.0000058851 0.0000278750 0.0000651599 0.0001216575 0.0002061364 0.0003171655 0.0004654946 0.0006563606 0.0009171726 0.0012588457 
17 25 0.0013996046 0.0029978580 0.0045114881 0.0060604893 0.0077367762 0.0094014088 0.0111318015 0.0128904284 0.0147916010 0.0167486243 
17 26 0.0000036912 0.0000175777 0.0000413077 0.0000775612 0.0001322645 0.0002048728 0.0003029115 0.0004305423 0.0006072577 0.0008422845 
17 27 0.0000112209 0.0000528834 0.0001230013 0.0002284019 0.0003845651 0.0005877028 0.0008559684 0.0011966482 0.0016549521 0.0022440618 
17 28 0.0000049897 0.0000237170 0.0000556328 0.0001042553 0.0001773950 0.0002741498 0.0004043241 0.0005731308 0.0008058364 0.0011137895 
17 29 0.0011062631 0.0023362432 0.0034676311 0.0045909059 0.0057660127 0.0068900090 0.0080114010 0.0090999510 0.0102158428 0.0112943776 
17 30 0.0000049112 0.0000231938 0.0000540627 0.0001006348 0.0001699417 0.0002605686 0.0003809920 0.0005350611 0.0007442627 0.0010164067 
17 31 0.0000122247 0.0000568558 0.0001305322 0.0002390629 0.0003962964 0.0005959048 0.0008526851 0.0011695711 0.0015823102 0.0020936110 
17 32 0.0000064381 0.0000303562 0.0000706481 0.0001312935 0.0002213126 0.0003387024 0.0004942404 0.0006926270 0.0009611021 0.0013090595 
17 33 0.0022663388 0.0048075893 0.0071688128 0.0095400647 0.0120556915 0.0145032598 0.0169960728 0.0194786731 0.0221095264 0.0247680194 
17 34 0.0000052844 0.0000251818 0.0000592154 0.0001112585 0.0001898651 0.0002943108 0.0004354972 0.0006195319 0.0008747276 0.0012147749 
17 35 0.0000391873 0.0001822562 0.0004184281 0.0007663089 0.0012702537 0.0019099170 0.0027326051 0.0037475221 0.0050687645 0.0067042507 
17 36 0.0000072049 0.0000341919 0.0000800884 0.0001498756 0.0002546616 0.0003930582 0.0005790156 0.0008199403 0.0011519336 0.0015914536 
17 37 0.0000037335 0.0000172524 0.0000393747 0.0000716940 0.0001181431 0.0001766875 0.0002515628 0.0003436092 0.0004633989 0.0006124089 
17 38 0.0000000268 0.0000002783 0.0000010024 0.0000025795 0.0000057461 0.0000110830 0.0000199412 0.0000338307 0.0000567711 0.0000929827 
17 39 0.0000000618 0.0000006276 0.0000022097 0.0000055492 0.0000120246 0.0000225334 0.0000392784 0.0000643888 0.0001038216 0.0001625810 
17 40 0.0000000373 0.0000003864 0.0000013878 0.0000035598 0.0000079022 0.0000151882 0.0000272259 0.0000460109 0.0000768790 0.0001253387 
17 41 0.0000042144 0.0000196411 0.0000451928 0.0000829823 0.0001380043 0.0002082885 0.0002993961 0.0004129128 0.0005626356 0.0007512705 
17 42 0.0000000188 0.0000001960 0.0000007091 0.0000018325 0.0000041016 0.0000079504 0.0000143820 0.0000245394 0.0000414491 0.0000683751 
17 43 0.0000000545 0.0000005580 0.0000019809 0.0000050179 0.0000109790 0.0000207791 0.0000366090 0.0000606926 0.0000991125 0.0001573493 
17 44 0.0000000272 0.0000002829 0.0000010196 0.0000026253 0.0000058522 0.0000112963 0.0000203428 0.0000345452 0.0000580361 0.0000951757 
17 45 0.0000040003 0.0000184590 0.0000420727 0.0000765047 0.0001258933 0.0001880227 0.0002673383 0.0003646789 0.0004911679 0.0006483224 
17 46 0.0000000300 0.0000003112 0.0000011191 0.0000028744 0.0000063902 0.0000123000 0.0000220814 0.0000373722 0.0000625436 0.0001021310 
17 47 0.0000000680 0.0000006894 0.0000024233 0.0000060751 0.0000131394 0.0000245757 0.0000427519 0.0000699363 0.0001125056 0.0001757494 
17 48 0.0000000417 0.0000004309 0.0000015448 0.0000039550 0.0000087608 0.0000168021 0.0000300489 0.0000506569 0.0000844068 0.0001371953 
17 49 0.0000000000 0.0000000000 0.0000000000 0.0000000000 0.0000000000 0.0000000000 0.0000000000 0.0000000000 0.0000000000 0.0000000000 
17 50 0.0000024810 0.0000118740 0.0000280421 0.0000529304 0.0000908001 0.0001415227 0.0002106825 0.0003016850 0.0004292236 0.0006012393 
17 51 0.0000000000 0.0000000000 0.0000000000 0.0000000000 0.0000000000 0.0000000000 0.0000000000 0.0000000000 0.0000000000 0.0000000000 
17 52 0.0000038668 0.0000183983 0.0000432041 0.0000810653 0.0001381471 0.0002138641 0.0003160619 0.0004491033 0.0006333966 0.0008787999 
17 53 0.0000015156 0.0000071269 0.0000165405 0.0000306464 0.0000514786 0.0000784921 0.0001140640 0.0001591290 0.0002196543 0.0002974425 
17 54 0.0000000100 0.0000001052 0.0000003820 0.0000009912 0.0000022289 0.0000043417 0.0000078963 0.0000135520 0.0000230474 0.0000383142 
17 55 0.0000000153 0.0000001585 0.0000005698 0.0000014622 0.0000032466 0.0000062391 0.0000111774 0.0000188674 0.0000314616 0.0000511316 
17 56 0.0000000154 0.0000001609 0.0000005817 0.0000015031 0.0000033639 0.0000065199 0.0000117943 0.0000201262 0.0000340036 0.0000561193 
17 57 0.0000000000 0.0000000000 0.0000000000 0.0000000000 0.0000000000 0.0000000000 0.0000000000 0.0000000000 0.0000000000 0.0000000000 
17 58 0.0000000038 0.0000000405 0.0000001480 0.0000003867 0.0000008767 0.0000017225 0.0000031629 0.0000054859 0.0000094466 0.0000159302 
17 59 0.0000000048 0.0000000504 0.0000001831 0.0000004755 0.0000010699 0.0000020850 0.0000037941 0.0000065148 0.0000110849 0.0000184356 
17 60 0.0000000069 0.0000000722 0.0000002623 0.0000006814 0.0000015347 0.0000029946 0.0000054576 0.0000093895 0.0000160179 0.0000267303 
17 61 0.0000083381 0.0000387168 0.0000887485 0.0001622728 0.0002685174 0.0004030341 0.0005756079 0.0007879921 0.0010638608 0.0014047300 
17 62 0.0000000115 0.0000001206 0.0000004366 0.0000011296 0.0000025320 0.0000049159 0.0000089094 0.0000152350 0.0000258044 0.0000427116 
17 63 0.0000000873 0.0000008925 0.0000031631 0.0000079970 0.0000174573 0.0000329576 0.0000578974 0.0000956677 0.0001555847 0.0002457696 
17 64 0.0000000177 0.0000001837 0.0000006625 0.0000017074 0.0000038104 0.0000073639 0.0000132798 0.0000225874 0.0000380227 0.0000625057 
18 1 0.0000017926 0.0000085819 0.0000202739 0.0000382825 0.0000657045 0.0001024669 0.0001526471 0.0002187643 0.0003115823 0.0004370369 
18 2 0.0015706415 0.0033187619 0.0049293605 0.0065321080 0.0082146391 0.0098322113 0.0114579396 0.0130530796 0.0147150874 0.0163627250 
18 3 0.0000014205 0.0000068094 0.0000161068 0.0000304547 0.0000523484 0.0000817653 0.0001220146 0.0001751818 0.0002500309 0.0003515172 
18 4 0.0000412710 0.0001923217 0.0004423109 0.0008114165 0.0013473031 0.0020288521 0.0029068028 0.0039910884 0.0054032543 0.0071503222 
18 5 0.0000000075 0.0000000788 0.0000002875 0.0000007495 0.0000016943 0.0000033183 0.0000060708 0.0000104854 0.0000179629 0.0000301054 
18 6 0.0000022571 0.0000104826 0.0000240413 0.0000439999 0.0000729242 0.0001097119 0.0001572269 0.0002162823 0.0002941262 0.0003924545 
18 7 0.0000000059 0.0000000625 0.0000002279 0.0000005944 0.0000013442 0.0000026338 0.0000048212 0.0000083322 0.0000142849 0.0000239618 
18 8 0.0000000663 0.0000006802 0.0000024199 0.0000061422 0.0000134666 0.0000255367 0.0000450765 0.0000748648 0.0001224741 0.0001947591 
18 9 0.0000000052 0.0000000552 0.0000002011 0.0000005241 0.0000011842 0.0000023183 0.0000042402 0.0000073225 0.0000125451 0.0000210320 
18 10 0.0000023564 0.0000110332 0.0000255035 0.0000470597 0.0000787021 0.0001194866 0.0001728814 0.0002401563 0.0003300586 0.0004451233 
18 11 0.0000000037 0.0000000387 0.0000001414 0.0000003691 0.0000008356 0.0000016391 0.0000030046 0.0000052015 0.0000089368 0.0000150317 
18 12 0.0000000576 0.0000005940 0.0000021247 0.0000054244 0.0000119723 0.0000228629 0.0000406711 0.0000681202 0.0001125416 0.0001809510 
18 13 0.0000000085 0.0000000895 0.0000003263 0.0000008500 0.0000019201 0.0000037576 0.0000068686 0.0000118521 0.0000202811 0.0000339459 
18 14 0.0000024399 0.0000113384 0.0000260194 0.0000476517 0.0000790387 0.0001190141 0.0001707299 0.0002351295 0.0003202159 0.0004280016 
18 15 0.0000000030 0.0000000315 0.0000001159 0.0000003049 0.0000006964 0.0000013786 0.0000025526 0.0000044665 0.0000077693 0.0000132486 
18 16 0.0000000732 0.0000007517 0.0000026749 0.0000067915 0.0000148954 0.0000282558 0.0000498943 0.0000828982 0.0001356749 0.0002158524 
18 17 0.0011047724 0.0023941659 0.0036448262 0.0049570899 0.0064176597 0.0079142269 0.0095246882 0.0112266112 0.0131526109 0.0152473169 
18 18 0.9645564517 0.9241709489 0.8859916934 0.8469644050 0.8047456095 0.7627897406 0.7190785462 0.6744598576 0.6258545924 0.5751758959 
18 19 0.0009340184 0.0020254563 0.0030854920 0.0041992225 0.0054406258 0.0067146223 0.0080878682 0.0095417345 0.0111903506 0.0129875020 
18 20 0.0208192584 0.0438992577 0.0650408067 0.0859145326 0.1075811613 0.1280809444 0.1482284814 0.1673753025 0.1863919409 0.2038789314 
18 21 0.0000041709 0.0000197901 0.0000463372 0.0000866593 0.0001470988 0.0002267265 0.0003333557 0.0004708736 0.0006591910 0.0009063675 
18 22 0.0012890864 0.0027127850 0.0040129573 0.0052943432 0.0066241462 0.0078852358 0.0091321869 0.0103313678 0.0115487943 0.0127141638 
18 23 0.0000034480 0.0000163711 0.0000383575 0.0000717864 0.0001219502 0.0001881201 0.0002768428 0.0003914276 0.0005485865 0.0007552317 
18 24 0.0000309428 0.0001434557 0.0003282908 0.0005991117 0.0009890090 0.0014804174 0.0021073394 0.0028735013 0.0038595980 0.0050630862 
18 25 0.0000032813 0.0000156259 0.0000367193 0.0000689381 0.0001175354 0.0001820020 0.0002689754 0.0003820705 0.0005384055 0.0007458504 
18 26 0.0017106844 0.0036281936 0.0054076643 0.0071906218 0.0090749452 0.0108976387 0.0127384123 0.0145495458 0.0164349452 0.0182900013 
18 27 0.0000026698 0.0000127176 0.0000298941 0.0000561419 0.0000957528 0.0001483270 0.0002192974 0.0003116414 0.0004393824 0.0006090229 
18 28 0.0000325319 0.0001517345 0.0003492993 0.0006414807 0.0010665195 0.0016083271 0.0023080923 0.0031749069 0.0043078019 0.0057151022 
18 29 0.0000045821 0.0000216197 0.0000503439 0.0000936057 0.0001578505 0.0002416452 0.0003526533 0.0004941569 0.0006854138 0.0009327525 
18 30 0.0013579832 0.0028543189 0.0042174155 0.0055573635 0.0069439874 0.0082548669 0.0095466857 0.0107844039 0.0120356393 0.0132274519 
18 31 0.0000037942 0.0000179272 0.0000418018 0.0000778322 0.0001314541 0.0002015516 0.0002946312 0.0004135695 0.0005747438 0.0007837559 
18 32 0.0000333739 0.0001545395 0.0003532348 0.0006438167 0.0010612843 0.0015862263 0.0022542413 0.0030683375 0.0041127484 0.0053825715 
18 33 0.0000046119 0.0000219640 0.0000516206 0.0000969366 0.0001653308 0.0002561403 0.0003788074 0.0005385937 0.0007600162 0.0010548636 
18 34 0.0027498048 0.0057291009 0.0083984253 0.0109832762 0.0136212258 0.0160862577 0.0184966328 0.0208010205 0.0231459805 0.0254266043 
18 35 0.0000037331 0.0000178074 0.0000419162 0.0000788393 0.0001347021 0.0002090615 0.0003097697 0.0004413081 0.0006241140 0.0008682948 
18 36 0.0000991297 0.0004541978 0.0010276506 0.0018532668 0.0030194472 0.0044597687 0.0062586229 0.0084079947 0.0111073392 0.0143145719 
18 37 0.0000000285 0.0000002973 0.0000010741 0.0000027715 0.0000061923 0.0000119786 0.0000216178 0.0000367856 0.0000619264 0.0001017471 
18 38 0.0000056044 0.0000255528 0.0000576023 0.0001036099 0.0001685988 0.0002492064 0.0003508789 0.0004745062 0.0006342895 0.0008328775 
18 39 0.0000000231 0.0000002411 0.0000008717 0.0000022520 0.0000050376 0.0000097572 0.0000176322 0.0000300454 0.0000506583 0.0000833726 
18 40 0.0000002328 0.0000023380 0.0000081465 0.0000202332 0.0000433061 0.0000801294 0.0001377700 0.0002225741 0.0003529671 0.0005427521 
18 41 0.0000000189 0.0000001976 0.0000007167 0.0000018570 0.0000041678 0.0000081001 0.0000146920 0.0000251341 0.0000425684 0.0000704039 
18 42 0.0000063254 0.0000290726 0.0000660194 0.0001196046 0.0001960486 0.0002917047 0.0004132173 0.0005616733 0.0007538230 0.0009918108 
18 43 0.0000000150 0.0000001574 0.0000005714 0.0000014822 0.0000033310 0.0000064824 0.0000117747 0.0000201740 0.0000342268 0.0000567156 
18 44 0.0000002212 0.0000022352 0.0000078343 0.0000195773 0.0000421821 0.0000785704 0.0001360292 0.0002213127 0.0003536213 0.0005479000 
18 45 0.0000000321 0.0000003338 0.0000012040 0.0000031021 0.0000069191 0.0000133614 0.0000240679 0.0000408728 0.0000686491 0.0001125074 
18 46 0.0000060039 0.0000273316 0.0000615238 0.0001105072 0.0001795606 0.0002650492 0.0003727007 0.0005034206 0.0006722030 0.0008818728 
18 47 0.0000000260 0.0000002708 0.0000009777 0.0000025215 0.0000056301 0.0000108839 0.0000196272 0.0000333704 0.0000561209 0.0000921024 
18 48 0.0000002544 0.0000025510 0.0000088746 0.0000220065 0.0000470191 0.0000868474 0.0001490469 0.0002403402 0.0003803617 0.0005836359 
18 49 0.0000000000 0.0000000000 0.0000000000 0.0000000000 0.0000000000 0.0000000000 0.0000000000 0.0000000000 0.0000000000 0.0000000000 
18 50 0.0035079444 0.0074065673 0.0109922664 0.0145533389 0.0182821490 0.0218551976 0.0254308187 0.0289186857 0.0325223234 0.0360499378 
18 51 0.0000000000 0.0000000000 0.0000000000 0.0000000000 0.0000000000 0.0000000000 0.0000000000 0.0000000000 0.0000000000 0.0000000000 
18 52 0.0000872994 0.0004057829 0.0009309599 0.0017034786 0.0028204859 0.0042348932 0.0060483569 0.0082765567 0.0111616106 0.0147064091 
18 53 0.0000000132 0.0000001389 0.0000005046 0.0000013103 0.0000029483 0.0000057457 0.0000104542 0.0000179477 0.0000305281 0.0000507464 
18 54 0.0000047417 0.0000219716 0.0000502762 0.0000917877 0.0001516902 0.0002275034 0.0003248646 0.0004450463 0.0006020993 0.0007982578 
18 55 0.0000000106 0.0000001113 0.0000004048 0.0000010516 0.0000023679 0.0000046182 0.0000084100 0.0000144517 0.0000246086 0.0000409580 
18 56 0.0000001318 0.0000013461 0.0000047671 0.0000120427 0.0000262654 0.0000495402 0.0000869413 0.0001435075 0.0002331130 0.0003677863 
18 57 0.0000000000 0.0000000000 0.0000000000 0.0000000000 0.0000000000 0.0000000000 0.0000000000 0.0000000000 0.0000000000 0.0000000000 
18 58 0.0000048720 0.0000227856 0.0000526091 0.0000969550 0.0001619121 0.0002454325 0.0003544691 0.0004913886 0.0006735879 0.0009054999 
18 59 0.0000000020 0.0000000210 0.0000000770 0.0000002016 0.0000004582 0.0000009025 0.0000016618 0.0000028909 0.0000049951 0.0000084555 
18 60 0.0000001122 0.0000011541 0.0000041160 0.0000104763 0.0000230441 0.0000438537 0.0000777211 0.0001296617 0.0002132515 0.0003411791 
18 61 0.0000000251 0.0000002611 0.0000009404 0.0000024185 0.0000053839 0.0000103761 0.0000186510 0.0000316033 0.0000529464 0.0000865309 
18 62 0.0000051405 0.0000238721 0.0000547456 0.0001001870 0.0001660298 0.0002497459 0.0003578105 0.0004919830 0.0006685162 0.0008907862 
18 63 0.0000000179 0.0000001868 0.0000006749 0.0000017416 0.0000038916 0.0000075296 0.0000135923 0.0000231367 0.0000389654 0.0000640520 
18 64 0.0000001460 0.0000014942 0.0000053004 0.0000134140 0.0000293158 0.0000554123 0.0000974766 0.0001613113 0.0002628224 0.0004160703 
19 1 0.0000179938 0.0000847904 0.0001971775 0.0003660586 0.0006161647 0.0009413255 0.0013704519 0.0019149809 0.0026467987 0.0035863596 
19 2 0.0000020105 0.0000096427 0.0000228201 0.0000431709 0.0000742501 0.0001160460 0.0001732868 0.0002489770 0.0003556573 0.0005004943 
19 3 0.0010877764 0.0023260220 0.0034949719 0.0046876672 0.0059746226 0.0072492717 0.0085715128 0.0099136648 0.0113648916 0.0128628982 
19 4 0.0000028575 0.0000136551 0.0000322015 0.0000606929 0.0001039559 0.0001617867 0.0002404906 0.0003438720 0.0004885334 0.0006833931 
19 5 0.0000000191 0.0000001978 0.0000007089 0.0000018141 0.0000040154 0.0000076917 0.0000137316 0.0000230925 0.0000383421 0.0000620201 
19 6 0.0000000060 0.0000000631 0.0000002303 0.0000006007 0.0000013591 0.0000026642 0.0000048800 0.0000084409 0.0000144883 0.0000243420 
19 7 0.0000010682 0.0000050017 0.0000115611 0.0000213303 0.0000356646 0.0000541283 0.0000782782 0.0001086665 0.0001492038 0.0002009636 
19 8 0.0000000089 0.0000000932 0.0000003391 0.0000008815 0.0000019867 0.0000038792 0.0000070751 0.0000121816 0.0000207989 0.0000347407 
19 9 0.0000000329 0.0000003413 0.0000012288 0.0000031597 0.0000070317 0.0000135467 0.0000243372 0.0000412091 0.0000689699 0.0001125623 
19 10 0.0000000030 0.0000000319 0.0000001168 0.0000003061 0.0000006963 0.0000013728 0.0000025306 0.0000044078 0.0000076285 0.0000129386 
19 11 0.0000024635 0.0000116170 0.0000270376 0.0000502468 0.0000846920 0.0001295969 0.0001890676 0.0002648737 0.0003673734 0.0005000694 
19 12 0.0000000049 0.0000000518 0.0000001892 0.0000004938 0.0000011179 0.0000021931 0.0000040208 0.0000069625 0.0000119678 0.0000201434 
19 13 0.0000000160 0.0000001665 0.0000006000 0.0000015446 0.0000034414 0.0000066376 0.0000119390 0.0000202407 0.0000339233 0.0000554505 
19 14 0.0000000042 0.0000000449 0.0000001657 0.0000004375 0.0000010027 0.0000019917 0.0000037002 0.0000064959 0.0000113377 0.0000193965 
19 15 0.0000011640 0.0000055042 0.0000128458 0.0000239428 0.0000404903 0.0000621755 0.0000910593 0.0001281129 0.0001785900 0.0002445261 
19 16 0.0000000068 0.0000000721 0.0000002642 0.0000006924 0.0000015748 0.0000031038 0.0000057179 0.0000099504 0.0000171966 0.0000291081 
19 17 0.0136718046 0.0292758792 0.0440422514 0.0591376804 0.0754488649 0.0916125642 0.1083663631 0.1253252245 0.1435519817 0.1621499270 
19 18 0.0013624638 0.0029545573 0.0045008444 0.0061254568 0.0079363071 0.0097947019 0.0117978731 0.0139186468 0.0163235047 0.0189450334 
19 19 0.9770820881 0.9504935233 0.9248629267 0.8981327996 0.8685700372 0.8384740416 0.8062941397 0.7724993802 0.7344865715 0.6933704690 
19 20 0.0017025548 0.0036853782 0.0056043840 0.0076135446 0.0098446824 0.0121254502 0.0145739838 0.0171553349 0.0200692398 0.0232301606 
19 21 0.0000134532 0.0000630592 0.0001458797 0.0002693249 0.0004504972 0.0006837258 0.0009882517 0.0013701465 0.0018765373 0.0025166079 
19 22 0.0000039342 0.0000187086 0.0000439027 0.0000823063 0.0001401053 0.0002166038 0.0003195687 0.0004531364 0.0006373064 0.0008810483 
19 23 0.0008915635 0.0018956527 0.0028322688 0.0037757539 0.0047788730 0.0057556853 0.0067495161 0.0077356333 0.0087725989 0.0098058244 
19 24 0.0000052017 0.0000246881 0.0000578264 0.0001081970 0.0001837755 0.0002834820 0.0004172284 0.0005901007 0.0008275257 0.0011403807 
19 25 0.0000140211 0.0000660832 0.0001537082 0.0002854332 0.0004806116 0.0007345182 0.0010698546 0.0014957449 0.0020687316 0.0028053314 
19 26 0.0000033096 0.0000157863 0.0000371580 0.0000698903 0.0001194174 0.0001853534 0.0002746725 0.0003913657 0.0005535897 0.0007703454 
19 27 0.0011813964 0.0025273688 0.0037988257 0.0050964846 0.0064964596 0.0078818696 0.0093163948 0.0107678025 0.0123284745 0.0139244507 
19 28 0.0000045125 0.0000214797 0.0000504564 0.0000946984 0.0001614123 0.0002499031 0.0003693054 0.0005246394 0.0007395550 0.0010251693 
19 29 0.0000144424 0.0000671864 0.0001542867 0.0002826406 0.0004686727 0.0007049530 0.0010090669 0.0013845839 0.0018740164 0.0024808006 
19 30 0.0000043084 0.0000204072 0.0000477038 0.0000890662 0.0001509132 0.0002321956 0.0003407814 0.0004805025 0.0006714233 0.0009215419 
19 31 0.0009346045 0.0019733010 0.0029282052 0.0038755905 0.0048657460 0.0058116354 0.0067537671 0.0076662818 0.0085988395 0.0094961923 
19 32 0.0000056844 0.0000268757 0.0000627145 0.0001168768 0.0001976298 0.0003034365 0.0004443327 0.0006250147 0.0008709925 0.0011919265 
19 33 0.0000437325 0.0002035307 0.0004675821 0.0008569493 0.0014216899 0.0021395222 0.0030641915 0.0042069611 0.0056978126 0.0075480238 
19 34 0.0000047774 0.0000228122 0.0000537491 0.0001011973 0.0001730948 0.0002689531 0.0003989987 0.0005691641 0.0008061294 0.0011233802 
19 35 0.0019109905 0.0040438875 0.0060156613 0.0079854006 0.0100628461 0.0120711290 0.0141024379 0.0161103034 0.0182205592 0.0203337928 
19 36 0.0000065714 0.0000312356 0.0000732798 0.0001373642 0.0002338439 0.0003616352 0.0005338679 0.0007577490 0.0010673959 0.0014790437 
19 37 0.0000000681 0.0000006920 0.0000024388 0.0000061306 0.0000132994 0.0000249523 0.0000435526 0.0000714999 0.0001154867 0.0001812044 
19 38 0.0000000208 0.0000002172 0.0000007860 0.0000020326 0.0000045526 0.0000088306 0.0000159862 0.0000272989 0.0000461551 0.0000762256 
19 39 0.0000026591 0.0000122530 0.0000278899 0.0000506429 0.0000832059 0.0001240745 0.0001761291 0.0002398752 0.0003225517 0.0004251370 
19 40 0.0000000295 0.0000003070 0.0000011068 0.0000028506 0.0000063566 0.0000122755 0.0000221193 0.0000375905 0.0000632178 0.0001038163 
19 41 0.0000000641 0.0000006566 0.0000023316 0.0000059075 0.0000129287 0.0000244757 0.0000431349 0.0000715361 0.0001168681 0.0001856263 
19 42 0.0000000150 0.0000001573 0.0000005713 0.0000014826 0.0000033342 0.0000064946 0.0000118110 0.0000202671 0.0000344562 0.0000572506 
19 43 0.0000030039 0.0000139726 0.0000320906 0.0000588121 0.0000976054 0.0001470121 0.0002108684 0.0002902038 0.0003945605 0.0005257345 
19 44 0.0000000222 0.0000002319 0.0000008386 0.0000021665 0.0000048477 0.0000093941 0.0000169899 0.0000289856 0.0000489587 0.0000807752 
19 45 0.0000000745 0.0000007558 0.0000026596 0.0000066750 0.0000144552 0.0000270730 0.0000471662 0.0000772833 0.0001245636 0.0001950115 
19 46 0.0000000233 0.0000002424 0.0000008756 0.0000022598 0.0000050507 0.0000097755 0.0000176547 0.0000300722 0.0000506985 0.0000834667 
19 47 0.0000028489 0.0000131084 0.0000297959 0.0000540293 0.0000886415 0.0001319978 0.0001871222 0.0002545207 0.0003418211 0.0004500533 
19 48 0.0000000329 0.0000003415 0.0000012289 0.0000031585 0.0000070275 0.0000135400 0.0000243378 0.0000412539 0.0000691766 0.0001132435 
19 49 0.0000000000 0.0000000000 0.0000000000 0.0000000000 0.0000000000 0.0000000000 0.0000000000 0.0000000000 0.0000000000 0.0000000000 
19 50 0.0000024816 0.0000118803 0.0000280647 0.0000529887 0.0000909301 0.0001417739 0.0002111349 0.0003024532 0.0004305133 0.0006033514 
19 51 0.0000000000 0.0000000000 0.0000000000 0.0000000000 0.0000000000 0.0000000000 0.0000000000 0.0000000000 0.0000000000 0.0000000000 
19 52 0.0000038677 0.0000184080 0.0000432389 0.0000811547 0.0001383454 0.0002142446 0.0003167423 0.0004502499 0.0006353050 0.0008818949 
19 53 0.0000000181 0.0000001872 0.0000006729 0.0000017272 0.0000038357 0.0000073726 0.0000132109 0.0000223053 0.0000372044 0.0000604832 
19 54 0.0000000084 0.0000000880 0.0000003201 0.0000008328 0.0000018782 0.0000036697 0.0000066966 0.0000115354 0.0000197028 0.0000329155 
19 55 0.0000010800 0.0000050675 0.0000117362 0.0000216980 0.0000363614 0.0000553118 0.0000801826 0.0001115871 0.0001536306 0.0002075095 
19 56 0.0000000131 0.0000001373 0.0000004973 0.0000012872 0.0000028870 0.0000056084 0.0000101715 0.0000174063 0.0000295079 0.0000488899 
19 57 0.0000000000 0.0000000000 0.0000000000 0.0000000000 0.0000000000 0.0000000000 0.0000000000 0.0000000000 0.0000000000 0.0000000000 
19 58 0.0000000038 0.0000000399 0.0000001460 0.0000003815 0.0000008650 0.0000016995 0.0000031208 0.0000054130 0.0000093217 0.0000157212 
19 59 0.0000007591 0.0000036087 0.0000084666 0.0000158697 0.0000270097 0.0000417530 0.0000615997 0.0000873549 0.0001228949 0.0001699959 
19 60 0.0000000067 0.0000000707 0.0000002571 0.0000006679 0.0000015046 0.0000029363 0.0000053524 0.0000092106 0.0000157172 0.0000262374 
19 61 0.0000001025 0.0000010477 0.0000037139 0.0000093916 0.0000205064 0.0000387240 0.0000680471 0.0001124751 0.0001829893 0.0002891900 
19 62 0.0000000096 0.0000001007 0.0000003658 0.0000009497 0.0000021373 0.0000041666 0.0000075851 0.0000130325 0.0000221946 0.0000369586 
19 63 0.0000059532 0.0000276440 0.0000633717 0.0001158859 0.0001917942 0.0002879464 0.0004113830 0.0005634362 0.0007612082 0.0010060703 
19 64 0.0000000150 0.0000001564 0.0000005657 0.0000014620 0.0000032729 0.0000063460 0.0000114852 0.0000196103 0.0000331581 0.0000547794 
20 1 0.0000020537 0.0000097985 0.0000230712 0.0000434123 0.0000742176 0.0001152772 0.0001709827 0.0002439057 0.0003455534 0.0004818686 
20 2 0.0000335775 0.0001564290 0.0003596699 0.0006596294 0.0010949254 0.0016482597 0.0023606481 0.0032399073 0.0043842064 0.0057986392 
20 3 0.0000016412 0.0000078384 0.0000184743 0.0000347990 0.0000595630 0.0000926296 0.0001375771 0.0001965391 0.0002789173 0.0003896803 
20 4 0.0019707594 0.0041765148 0.0062211037 0.0082684304 0.0104324050 0.0125282103 0.0146509622 0.0167508367 0.0189576405 0.0211646235 
20 5 0.0000000107 0.0000001120 0.0000004057 0.0000010497 0.0000023531 0.0000045684 0.0000082788 0.0000141536 0.0000239634 0.0000396401 
20 6 0.0000000540 0.0000005540 0.0000019699 0.0000049977 0.0000109518 0.0000207572 0.0000366190 0.0000607812 0.0000993642 0.0001578855 
20 7 0.0000000086 0.0000000898 0.0000003252 0.0000008415 0.0000018863 0.0000036619 0.0000066359 0.0000113453 0.0000192105 0.0000317835 
20 8 0.0000035471 0.0000165352 0.0000380564 0.0000698998 0.0001162931 0.0001756068 0.0002525903 0.0003486874 0.0004757995 0.0006366724 
20 9 0.0000000064 0.0000000670 0.0000002433 0.0000006316 0.0000014213 0.0000027705 0.0000050435 0.0000086657 0.0000147591 0.0000245814 
20 10 0.0000000430 0.0000004435 0.0000015868 0.0000040531 0.0000089504 0.0000171019 0.0000304429 0.0000510278 0.0000843821 0.0001358269 
20 11 0.0000000045 0.0000000476 0.0000001730 0.0000004498 0.0000010136 0.0000019790 0.0000036090 0.0000062132 0.0000106071 0.0000177142 
20 12 0.0000036980 0.0000173509 0.0000401859 0.0000742993 0.0001245181 0.0001894254 0.0002746174 0.0003821900 0.0005261812 0.0007106039 
20 13 0.0000000122 0.0000001273 0.0000004607 0.0000011912 0.0000026681 0.0000051753 0.0000093693 0.0000160006 0.0000270558 0.0000446900 
20 14 0.0000000601 0.0000006170 0.0000021947 0.0000055699 0.0000122100 0.0000231496 0.0000408542 0.0000678356 0.0001109410 0.0001763543 
20 15 0.0000000039 0.0000000413 0.0000001514 0.0000003965 0.0000009010 0.0000017743 0.0000032660 0.0000056785 0.0000098041 0.0000165781 
20 16 0.0000038348 0.0000178885 0.0000411985 0.0000757260 0.0001260926 0.0001905771 0.0002744047 0.0003792349 0.0005181959 0.0006945149 
20 17 0.0011030444 0.0023860958 0.0036262238 0.0049228771 0.0063606809 0.0078281436 0.0094008913 0.0110559186 0.0129203438 0.0149381243 
20 18 0.0166345015 0.0350753256 0.0519673358 0.0686453566 0.0859569034 0.1023361454 0.1184339441 0.1337321750 0.1489263904 0.1628984234 
20 19 0.0009325576 0.0020186294 0.0030697458 0.0041702435 0.0053923269 0.0066415946 0.0079827543 0.0093966634 0.0109927253 0.0127240875 
20 20 0.9656775836 0.9265554653 0.8895550576 0.8517151351 0.8107578898 0.7700286166 0.7275620012 0.6841726710 0.6368504958 0.5874342069 
20 21 0.0000050484 0.0000238353 0.0000555401 0.0001033441 0.0001744280 0.0002672844 0.0003905128 0.0005479136 0.0007611765 0.0010377908 
20 22 0.0000246379 0.0001142093 0.0002613260 0.0004768350 0.0007870252 0.0011778707 0.0016763543 0.0022853583 0.0030689010 0.0040247852 
20 23 0.0000041898 0.0000197927 0.0000461461 0.0000859161 0.0001451104 0.0002225165 0.0003253571 0.0004568781 0.0006353238 0.0008671447 
20 24 0.0016160202 0.0034072789 0.0050496373 0.0066749755 0.0083695296 0.0099847074 0.0115905697 0.0131442019 0.0147320123 0.0162631454 
20 25 0.0000038926 0.0000184512 0.0000431633 0.0000806517 0.0001367767 0.0002106384 0.0003094513 0.0004367885 0.0006110669 0.0008397652 
20 26 0.0000241961 0.0001129323 0.0002601530 0.0004781197 0.0007955968 0.0012008650 0.0017251125 0.0023756810 0.0032277713 0.0042890064 
20 27 0.0000031864 0.0000151059 0.0000353426 0.0000660486 0.0001120310 0.0001725618 0.0002535653 0.0003579880 0.0005009619 0.0006886692 
20 28 0.0021421375 0.0045459237 0.0067792619 0.0090195555 0.0113900827 0.0136859087 0.0160073024 0.0182939211 0.0206766844 0.0230226653 
20 29 0.0000055531 0.0000260695 0.0000604079 0.0001117375 0.0001873374 0.0002850756 0.0004133480 0.0005752199 0.0007915771 0.0010678973 
20 30 0.0000267298 0.0001237452 0.0002827829 0.0005152821 0.0008491655 0.0012688095 0.0018025516 0.0024526323 0.0032860553 0.0042985235 
20 31 0.0000046156 0.0000216962 0.0000503372 0.0000932307 0.0001565338 0.0002385482 0.0003464211 0.0004828621 0.0006656748 0.0008997635 
20 32 0.0017024922 0.0035855137 0.0053079680 0.0070084773 0.0087767051 0.0104572257 0.0121228341 0.0137287228 0.0153634976 0.0169326598 
20 33 0.0000054272 0.0000257353 0.0000602319 0.0001126159 0.0001911490 0.0002946882 0.0004335288 0.0006129912 0.0008596031 0.0011849885 
20 34 0.0000856125 0.0003917772 0.0008853169 0.0015944252 0.0025936741 0.0038245180 0.0053571047 0.0071819638 0.0094642540 0.0121622353 
20 35 0.0000044225 0.0000209993 0.0000492108 0.0000921330 0.0001566139 0.0002418097 0.0003563076 0.0005046500 0.0007090068 0.0009793659 
20 36 0.0034552421 0.0072319992 0.0106484014 0.0139893281 0.0174355050 0.0206924511 0.0239141483 0.0270299218 0.0302359200 0.0333836142 
20 37 0.0000000419 0.0000004324 0.0000015475 0.0000039542 0.0000087393 0.0000167196 0.0000298176 0.0000501070 0.0000831654 0.0001345505 
20 38 0.0000002046 0.0000020517 0.0000071395 0.0000177067 0.0000378357 0.0000698845 0.0001199190 0.0001933139 0.0003057742 0.0004687905 
20 39 0.0000000342 0.0000003536 0.0000012663 0.0000032380 0.0000071621 0.0000137136 0.0000244784 0.0000411738 0.0000684122 0.0001108125 
20 40 0.0000088208 0.0000404329 0.0000915971 0.0001655632 0.0002707677 0.0004020763 0.0005685537 0.0007717007 0.0010345767 0.0013605168 
20 41 0.0000000271 0.0000002808 0.0000010091 0.0000025895 0.0000057502 0.0000110552 0.0000198209 0.0000334980 0.0000559616 0.0000911894 
20 42 0.0000001781 0.0000018001 0.0000063092 0.0000157652 0.0000339656 0.0000632599 0.0001095088 0.0001781390 0.0002845818 0.0004408214 
20 43 0.0000000218 0.0000002263 0.0000008138 0.0000020896 0.0000046437 0.0000089349 0.0000160333 0.0000271225 0.0000453609 0.0000740083 
20 44 0.0000099355 0.0000458053 0.0001043109 0.0001895011 0.0003115018 0.0004646941 0.0006598407 0.0008986977 0.0012079798 0.0015903250 
20 45 0.0000000472 0.0000004859 0.0000017363 0.0000044296 0.0000097727 0.0000186624 0.0000332163 0.0000557005 0.0000922261 0.0001488130 
20 46 0.0000002253 0.0000022555 0.0000078353 0.0000193980 0.0000413694 0.0000762624 0.0001305945 0.0002100778 0.0003315186 0.0005070245 
20 47 0.0000000386 0.0000003975 0.0000014212 0.0000036278 0.0000080087 0.0000153036 0.0000272567 0.0000457396 0.0000757947 0.0001224073 
20 48 0.0000094507 0.0000432585 0.0000978691 0.0001766690 0.0002885387 0.0004279170 0.0006043384 0.0008193126 0.0010971644 0.0014413863 
20 49 0.0000000000 0.0000000000 0.0000000000 0.0000000000 0.0000000000 0.0000000000 0.0000000000 0.0000000000 0.0000000000 0.0000000000 
20 50 0.0000701600 0.0003261178 0.0007481938 0.0013690596 0.0022667965 0.0034035657 0.0048610766 0.0066519414 0.0089707723 0.0118199150 
20 51 0.0000000000 0.0000000000 0.0000000000 0.0000000000 0.0000000000 0.0000000000 0.0000000000 0.0000000000 0.0000000000 0.0000000000 
20 52 0.0043968707 0.0092991310 0.0138234037 0.0183321897 0.0230709589 0.0276295567 0.0322095716 0.0366949907 0.0413472991 0.0459169961 
20 53 0.0000000192 0.0000001998 0.0000007201 0.0000018538 0.0000041316 0.0000079732 0.0000143540 0.0000243656 0.0000409119 0.0000670439 
20 54 0.0000001056 0.0000010787 0.0000038193 0.0000096462 0.0000210332 0.0000396613 0.0000695843 0.0001148220 0.0001864494 0.0002940462 
20 55 0.0000000155 0.0000001617 0.0000005829 0.0000015011 0.0000033469 0.0000064616 0.0000116383 0.0000197665 0.0000332115 0.0000544677 
20 56 0.0000074422 0.0000345613 0.0000792475 0.0001449767 0.0002401028 0.0003608219 0.0005162134 0.0007083635 0.0009596812 0.0012733780 
20 57 0.0000000000 0.0000000000 0.0000000000 0.0000000000 0.0000000000 0.0000000000 0.0000000000 0.0000000000 0.0000000000 0.0000000000 
20 58 0.0000000824 0.0000008480 0.0000030263 0.0000077082 0.0000169696 0.0000323227 0.0000573429 0.0000957727 0.0001577291 0.0002527506 
20 59 0.0000000027 0.0000000282 0.0000001025 0.0000002667 0.0000006019 0.0000011768 0.0000021497 0.0000037078 0.0000063443 0.0000106242 
20 60 0.0000076384 0.0000357579 0.0000826323 0.0001524123 0.0002547317 0.0003864028 0.0005583918 0.0007743818 0.0010616352 0.0014266700 
20 61 0.0000000312 0.0000003231 0.0000011588 0.0000029678 0.0000065756 0.0000126111 0.0000225475 0.0000379867 0.0000632189 0.0001025542 
20 62 0.0000001180 0.0000012071 0.0000042815 0.0000108344 0.0000236755 0.0000447455 0.0000787015 0.0001302205 0.0002121265 0.0003357404 
20 63 0.0000000224 0.0000002328 0.0000008375 0.0000021517 0.0000047842 0.0000092092 0.0000165310 0.0000279697 0.0000467781 0.0000763004 
20 64 0.0000080685 0.0000375543 0.0000863033 0.0001582663 0.0002628387 0.0003961474 0.0005686035 0.0007830501 0.0010653485 0.0014203899 
21 1 0.0000015401 0.0000072236 0.0000167243 0.0000309087 0.0000517742 0.0000787191 0.0001140495 0.0001586106 0.0002181797 0.0002943646 
21 2 0.0000000093 0.0000000976 0.0000003561 0.0000009286 0.0000020995 0.0000041124 0.0000075250 0.0000129990 0.0000222727 0.0000373339 
21 3 0.0000000169 0.0000001746 0.0000006257 0.0000016006 0.0000035408 0.0000067788 0.0000120941 0.0000203245 0.0000337182 0.0000544878 
21 4 0.0000000163 0.0000001699 0.0000006153 0.0000015925 0.0000035708 0.0000069343 0.0000125699 0.0000214966 0.0000364095 0.0000602542 
21 5 0.0012337103 0.0025983261 0.0038456809 0.0050750902 0.0063496081 0.0075551078 0.0087414366 0.0098734295 0.0110081842 0.0120723534 
21 6 0.0000101132 0.0000477495 0.0001112544 0.0002069638 0.0003491658 0.0005346859 0.0007804337 0.0010935229 0.0015161917 0.0020616207 
21 7 0.0000143708 0.0000668819 0.0001536288 0.0002814695 0.0004666992 0.0007017738 0.0010039162 0.0013761980 0.0018598495 0.0024566301 
21 8 0.0000142451 0.0000670371 0.0001556920 0.0002886482 0.0004851252 0.0007399723 0.0010754818 0.0015001100 0.0020691655 0.0027974892 
21 9 0.0000013628 0.0000064003 0.0000148362 0.0000274525 0.0000460430 0.0000700879 0.0001016571 0.0001415107 0.0001948006 0.0002628951 
21 10 0.0000000041 0.0000000435 0.0000001582 0.0000004119 0.0000009294 0.0000018169 0.0000033179 0.0000057200 0.0000097796 0.0000163577 
21 11 0.0000000102 0.0000001053 0.0000003779 0.0000009681 0.0000021454 0.0000041150 0.0000073574 0.0000123941 0.0000206211 0.0000334352 
21 12 0.0000000072 0.0000000749 0.0000002716 0.0000007036 0.0000015796 0.0000030715 0.0000055757 0.0000095503 0.0000162049 0.0000268721 
21 13 0.0000039599 0.0000184389 0.0000423803 0.0000777078 0.0001289859 0.0001942241 0.0002783617 0.0003825262 0.0005187959 0.0006887012 
21 14 0.0000000371 0.0000003861 0.0000013933 0.0000035910 0.0000080118 0.0000154749 0.0000278786 0.0000473444 0.0000795032 0.0001302298 
21 15 0.0000000292 0.0000003018 0.0000010827 0.0000027734 0.0000061447 0.0000117815 0.0000210523 0.0000354354 0.0000588897 0.0000953403 
21 16 0.0000000597 0.0000006182 0.0000022194 0.0000056889 0.0000126149 0.0000242106 0.0000433122 0.0000730025 0.0001215278 0.0001971483 
21 17 0.0010882621 0.0023167363 0.0034656115 0.0046260486 0.0058636167 0.0070728773 0.0083079092 0.0095386671 0.0108394746 0.0121435216 
21 18 0.0000052967 0.0000251316 0.0000588440 0.0001100492 0.0001868017 0.0002879214 0.0004233305 0.0005979654 0.0008371109 0.0011510021 
21 19 0.0000117119 0.0000548971 0.0001269978 0.0002344649 0.0003921871 0.0005952278 0.0008603374 0.0011928017 0.0016336478 0.0021908710 
21 20 0.0000080239 0.0000378833 0.0000882742 0.0001642530 0.0002772323 0.0004248163 0.0006206730 0.0008708424 0.0012097980 0.0016494430 
21 21 0.9633213772 0.9213964945 0.8816319094 0.8408533702 0.7965922224 0.7524568420 0.7063208708 0.6590734457 0.6074442020 0.5534637924 
21 22 0.0065281965 0.0139429207 0.0209212154 0.0280129431 0.0356232346 0.0431047674 0.0507883302 0.0584813780 0.0666379319 0.0748152622 
21 23 0.0110784077 0.0233849940 0.0346830270 0.0458635282 0.0574983381 0.0685376128 0.0794208156 0.0897997008 0.1001509413 0.1097192985 
21 24 0.0081568655 0.0173875924 0.0260410271 0.0348000751 0.0441585644 0.0533151344 0.0626711423 0.0719864228 0.0818001716 0.0915654786 
21 25 0.0005569279 0.0011855267 0.0017732019 0.0023664576 0.0029985689 0.0036153707 0.0042440613 0.0048687725 0.0055262131 0.0061809848 
21 26 0.0000033123 0.0000156969 0.0000367098 0.0000685703 0.0001162382 0.0001789190 0.0002626897 0.0003705083 0.0005178382 0.0007107749 
21 27 0.0000043906 0.0000206057 0.0000477289 0.0000882381 0.0001478280 0.0002247391 0.0003254539 0.0004521766 0.0006208759 0.0008351398 
21 28 0.0000048647 0.0000229897 0.0000536190 0.0000998648 0.0001687319 0.0002588288 0.0003785799 0.0005317817 0.0007396994 0.0010098437 
21 29 0.0027399065 0.0057218023 0.0083985104 0.0109860542 0.0136089426 0.0160259326 0.0183334233 0.0204559741 0.0224858447 0.0242703579 
21 30 0.0000213447 0.0001001496 0.0002319133 0.0004286129 0.0007177922 0.0010907585 0.0015787247 0.0021920202 0.0030072834 0.0040407145 
21 31 0.0000299543 0.0001382067 0.0003147935 0.0005716248 0.0009383669 0.0013965022 0.0019754184 0.0026755899 0.0035662939 0.0046390664 
21 32 0.0000302418 0.0001413764 0.0003262167 0.0006006420 0.0010016728 0.0015155736 0.0021833331 0.0030164161 0.0041147711 0.0054942066 
21 33 0.0000038061 0.0000175859 0.0000401316 0.0000730633 0.0001203819 0.0001800062 0.0002562390 0.0003499205 0.0004717861 0.0006233032 
21 34 0.0000000326 0.0000003403 0.0000012304 0.0000031777 0.0000071059 0.0000137577 0.0000248495 0.0000423200 0.0000713049 0.0001172572 
21 35 0.0000000631 0.0000006404 0.0000022557 0.0000056666 0.0000122833 0.0000230265 0.0000401534 0.0000658498 0.0001062252 0.0001664242 
21 36 0.0000000546 0.0000005644 0.0000020211 0.0000051686 0.0000114343 0.0000218993 0.0000391052 0.0000658133 0.0001094407 0.0001774693 
21 37 0.0021568223 0.0044701891 0.0065153935 0.0084631292 0.0104071068 0.0121709771 0.0138307386 0.0153385326 0.0167686832 0.0180280299 
21 38 0.0000244612 0.0001141822 0.0002630763 0.0004836135 0.0008050485 0.0012157760 0.0017478477 0.0024094900 0.0032787432 0.0043663659 
21 39 0.0000363608 0.0001661206 0.0003747813 0.0006737979 0.0010939267 0.0016097722 0.0022498728 0.0030092372 0.0039551681 0.0050687158 
21 40 0.0000333575 0.0001550965 0.0003560103 0.0006519516 0.0010807697 0.0016254135 0.0023266487 0.0031931755 0.0043240868 0.0057292364 
21 41 0.0000016342 0.0000075531 0.0000172399 0.0000313908 0.0000517231 0.0000773367 0.0001100696 0.0001502654 0.0002025016 0.0002673665 
21 42 0.0000000178 0.0000001850 0.0000006656 0.0000017100 0.0000038021 0.0000073188 0.0000131392 0.0000222357 0.0000372026 0.0000607209 
21 43 0.0000000208 0.0000002117 0.0000007488 0.0000018895 0.0000041171 0.0000077612 0.0000136195 0.0000224934 0.0000365952 0.0000579095 
21 44 0.0000000287 0.0000002965 0.0000010610 0.0000027108 0.0000059898 0.0000114565 0.0000204252 0.0000343115 0.0000569242 0.0000920498 
21 45 0.0000096799 0.0000440045 0.0000988405 0.0001769683 0.0002861958 0.0004198446 0.0005855047 0.0007825014 0.0010298587 0.0013260430 
21 46 0.0000001297 0.0000013318 0.0000047421 0.0000120490 0.0000264525 0.0000502392 0.0000888461 0.0001478877 0.0002426246 0.0003871856 
21 47 0.0000001629 0.0000016352 0.0000056931 0.0000141281 0.0000302115 0.0000558500 0.0000959364 0.0001548495 0.0002453449 0.0003769687 
21 48 0.0000001997 0.0000020359 0.0000071974 0.0000181535 0.0000395350 0.0000744820 0.0001306026 0.0002154889 0.0003501104 0.0005529815 
21 49 0.0000000000 0.0000000000 0.0000000000 0.0000000000 0.0000000000 0.0000000000 0.0000000000 0.0000000000 0.0000000000 0.0000000000 
21 50 0.0000000169 0.0000001769 0.0000006426 0.0000016679 0.0000037514 0.0000073077 0.0000132907 0.0000228078 0.0000387777 0.0000644317 
21 51 0.0000000000 0.0000000000 0.0000000000 0.0000000000 0.0000000000 0.0000000000 0.0000000000 0.0000000000 0.0000000000 0.0000000000 
21 52 0.0000000306 0.0000003183 0.0000011469 0.0000029519 0.0000065768 0.0000126878 0.0000228337 0.0000387464 0.0000650343 0.0001065349 
21 53 0.0027574497 0.0058083572 0.0085981675 0.0113490898 0.0142024968 0.0169029983 0.0195620836 0.0221004588 0.0246449896 0.0270284771 
21 54 0.0000213769 0.0001006384 0.0002338139 0.0004336365 0.0007290651 0.0011124198 0.0016172704 0.0022563288 0.0031126963 0.0042082583 
21 55 0.0000301156 0.0001400710 0.0003215613 0.0005888102 0.0009757121 0.0014663268 0.0020964035 0.0028720960 0.0038789043 0.0051198228 
21 56 0.0000302844 0.0001420280 0.0003287479 0.0006073188 0.0010166160 0.0015442039 0.0022341135 0.0031008363 0.0042525827 0.0057122464 
21 57 0.0000000000 0.0000000000 0.0000000000 0.0000000000 0.0000000000 0.0000000000 0.0000000000 0.0000000000 0.0000000000 0.0000000000 
21 58 0.0000000074 0.0000000775 0.0000002812 0.0000007293 0.0000016387 0.0000031896 0.0000057965 0.0000099407 0.0000168919 0.0000280581 
21 59 0.0000000071 0.0000000735 0.0000002650 0.0000006826 0.0000015222 0.0000029388 0.0000052923 0.0000089855 0.0000150883 0.0000247219 
21 60 0.0000000132 0.0000001379 0.0000004981 0.0000012848 0.0000028697 0.0000055508 0.0000100184 0.0000170532 0.0000287269 0.0000472500 
21 61 0.0000248695 0.0001146975 0.0002611415 0.0004740037 0.0007777690 0.0011569997 0.0016359405 0.0022149346 0.0029513087 0.0038383722 
21 62 0.0000000657 0.0000006833 0.0000024618 0.0000063342 0.0000141058 0.0000271928 0.0000488854 0.0000828299 0.0001387246 0.0002265593 
21 63 0.0000002587 0.0000026310 0.0000092768 0.0000233249 0.0000505953 0.0000948764 0.0001654167 0.0002710557 0.0004364528 0.0006815561 
21 64 0.0000001097 0.0000011326 0.0000040542 0.0000103605 0.0000228965 0.0000437919 0.0000780531 0.0001310432 0.0002171752 0.0003505759 
22 1 0.0000000064 0.0000000671 0.0000002443 0.0000006352 0.0000014320 0.0000027964 0.0000051006 0.0000087820 0.0000149921 0.0000250333 
22 2 0.0000023199 0.0000107745 0.0000247116 0.0000452283 0.0000749626 0.0001127822 0.0001616317 0.0002223477 0.0003023816 0.0004034754 
22 3 0.0000000044 0.0000000463 0.0000001688 0.0000004400 0.0000009948 0.0000019487 0.0000035663 0.0000061631 0.0000105672 0.0000177328 
22 4 0.0000000678 0.0000006954 0.0000024734 0.0000062773 0.0000137611 0.0000260916 0.0000460490 0.0000764677 0.0001250731 0.0001988509 
22 5 0.0000083451 0.0000393944 0.0000917715 0.0001706897 0.0002879111 0.0004407960 0.0006432513 0.0009010998 0.0012490675 0.0016979157 
22 6 0.0015107280 0.0031578610 0.0046402608 0.0060783677 0.0075437075 0.0089042886 0.0102176304 0.0114458317 0.0126515762 0.0137593065 
22 7 0.0000066134 0.0000312635 0.0000729305 0.0001358448 0.0002295141 0.0003519909 0.0005146193 0.0007223549 0.0010036229 0.0013677982 
22 8 0.0000385917 0.0001782542 0.0004063830 0.0007385371 0.0012132293 0.0018064976 0.0025561880 0.0034624108 0.0046137294 0.0059971031 
22 9 0.0000000049 0.0000000517 0.0000001875 0.0000004860 0.0000010913 0.0000021229 0.0000038553 0.0000066065 0.0000112159 0.0000186100 
22 10 0.0000009220 0.0000043098 0.0000099465 0.0000183230 0.0000305863 0.0000463486 0.0000669253 0.0000927750 0.0001272169 0.0001711755 
22 11 0.0000000033 0.0000000344 0.0000001251 0.0000003250 0.0000007316 0.0000014266 0.0000025981 0.0000044659 0.0000076096 0.0000126798 
22 12 0.0000000220 0.0000002271 0.0000008125 0.0000020744 0.0000045793 0.0000087471 0.0000155664 0.0000260867 0.0000431341 0.0000694387 
22 13 0.0000000310 0.0000003234 0.0000011680 0.0000030130 0.0000067294 0.0000130115 0.0000234664 0.0000398966 0.0000670793 0.0001100202 
22 14 0.0000059638 0.0000274917 0.0000625839 0.0001136252 0.0001865962 0.0002780109 0.0003941252 0.0005357666 0.0007184776 0.0009435080 
22 15 0.0000000140 0.0000001463 0.0000005320 0.0000013824 0.0000031127 0.0000060704 0.0000110534 0.0000189906 0.0000323276 0.0000537802 
22 16 0.0000001761 0.0000017939 0.0000063370 0.0000159621 0.0000346901 0.0000651705 0.0001138382 0.0001868941 0.0003015741 0.0004720371 
22 17 0.0000037455 0.0000177712 0.0000416112 0.0000778272 0.0001321292 0.0002037067 0.0002996260 0.0004234591 0.0005932852 0.0008166559 
22 18 0.0013281540 0.0027949998 0.0041345756 0.0054547957 0.0068249003 0.0081242088 0.0094089505 0.0106444742 0.0118987963 0.0130994837 
22 19 0.0000027788 0.0000132141 0.0000310090 0.0000581339 0.0000989580 0.0001529898 0.0002257152 0.0003200555 0.0004501370 0.0006222947 
22 20 0.0000317706 0.0001472730 0.0003369801 0.0006148790 0.0010148695 0.0015188649 0.0021616598 0.0029469708 0.0039573498 0.0051899630 
22 21 0.0052964879 0.0113122372 0.0169739001 0.0227275935 0.0289020101 0.0349719609 0.0412058229 0.0474473797 0.0540649893 0.0606994543 
22 22 0.9567233432 0.9078002129 0.8619476885 0.8154972549 0.7657537412 0.7168721286 0.6665701835 0.6159295317 0.5616425773 0.5061069647 
22 23 0.0044790781 0.0095758447 0.0143822640 0.0192769712 0.0245417537 0.0297306964 0.0350746841 0.0404420775 0.0461537411 0.0519053587 
22 24 0.0200781005 0.0420165228 0.0617870115 0.0809662983 0.1004685682 0.1184811345 0.1356900227 0.1514874064 0.1664825640 0.1794145406 
22 25 0.0000025197 0.0000119417 0.0000279298 0.0000521737 0.0000884491 0.0001361522 0.0001999081 0.0002819664 0.0003940914 0.0005409108 
22 26 0.0006834930 0.0014476891 0.0021549233 0.0028615323 0.0036059748 0.0043236244 0.0050457924 0.0057536418 0.0064875931 0.0072069030 
22 27 0.0000019306 0.0000091587 0.0000214416 0.0000400953 0.0000680531 0.0001048862 0.0001542126 0.0002178390 0.0003049975 0.0004194585 
22 28 0.0000127436 0.0000594546 0.0001369085 0.0002515222 0.0004183772 0.0006312773 0.0009065861 0.0012481661 0.0016955752 0.0022530535 
22 29 0.0000173752 0.0000813115 0.0001878054 0.0003461393 0.0005778641 0.0008752521 0.0012622467 0.0017457569 0.0023841561 0.0031870807 
22 30 0.0033739116 0.0070390104 0.0103237761 0.0134956247 0.0167092284 0.0196720081 0.0225061902 0.0251245687 0.0276499059 0.0299061488 
22 31 0.0000137203 0.0000643645 0.0001490147 0.0002753268 0.0004609145 0.0007000895 0.0010127052 0.0014051266 0.0019259397 0.0025847363 
22 32 0.0000816374 0.0003755690 0.0008529019 0.0015437207 0.0025244688 0.0037414206 0.0052672982 0.0070958746 0.0093957036 0.0121256642 
22 33 0.0000000243 0.0000002524 0.0000009093 0.0000023393 0.0000052100 0.0000100472 0.0000180745 0.0000306588 0.0000514401 0.0000842383 
22 34 0.0000057146 0.0000260595 0.0000587533 0.0001056957 0.0001720182 0.0002542946 0.0003580858 0.0004842985 0.0006474207 0.0008501275 
22 35 0.0000000172 0.0000001799 0.0000006506 0.0000016811 0.0000037624 0.0000072921 0.0000131889 0.0000224994 0.0000379947 0.0000626604 
22 36 0.0000002356 0.0000023657 0.0000082418 0.0000204678 0.0000438023 0.0000810368 0.0001393103 0.0002250288 0.0003567997 0.0005485455 
22 37 0.0000213443 0.0000995512 0.0002291868 0.0004209711 0.0007001394 0.0010563709 0.0015171761 0.0020892940 0.0028395897 0.0037764164 
22 38 0.0026349524 0.0054072938 0.0078095990 0.0100530821 0.0122476508 0.0141997846 0.0160035562 0.0176173788 0.0191336228 0.0204718177 
22 39 0.0000172775 0.0000807157 0.0001861162 0.0003424172 0.0005705144 0.0008623546 0.0012409116 0.0017122776 0.0023323766 0.0031092649 
22 40 0.0000923876 0.0004180036 0.0009341858 0.0016629426 0.0026701536 0.0038849855 0.0053638877 0.0070821871 0.0091731401 0.0115697435 
22 41 0.0000000146 0.0000001518 0.0000005460 0.0000014029 0.0000031194 0.0000060050 0.0000107810 0.0000182453 0.0000305269 0.0000498252 
22 42 0.0000024654 0.0000113049 0.0000256146 0.0000462996 0.0000757075 0.0001123835 0.0001588321 0.0002154391 0.0002885955 0.0003792281 
22 43 0.0000000108 0.0000001123 0.0000004048 0.0000010426 0.0000023248 0.0000044882 0.0000080831 0.0000137257 0.0000230542 0.0000377911 
22 44 0.0000000843 0.0000008523 0.0000029882 0.0000074706 0.0000161075 0.0000300298 0.0000520546 0.0000848284 0.0001358573 0.0002111747 
22 45 0.0000001163 0.0000011940 0.0000042486 0.0000107881 0.0000236678 0.0000449195 0.0000793815 0.0001320354 0.0002164376 0.0003450816 
22 46 0.0000145702 0.0000655609 0.0001458935 0.0002588547 0.0004147973 0.0006034519 0.0008351355 0.0011088526 0.0014515814 0.0018629522 
22 47 0.0000000891 0.0000009175 0.0000032734 0.0000083351 0.0000183421 0.0000349198 0.0000619135 0.0001033359 0.0001700456 0.0002722408 
22 48 0.0000006067 0.0000060185 0.0000207179 0.0000507993 0.0001071643 0.0001953267 0.0003303659 0.0005244006 0.0008149093 0.0012251580 
22 49 0.0000000000 0.0000000000 0.0000000000 0.0000000000 0.0000000000 0.0000000000 0.0000000000 0.0000000000 0.0000000000 0.0000000000 
22 50 0.0000048833 0.0000226376 0.0000518221 0.0000946532 0.0001565076 0.0002348582 0.0003355732 0.0004600265 0.0006228608 0.0008265319 
22 51 0.0000000000 0.0000000000 0.0000000000 0.0000000000 0.0000000000 0.0000000000 0.0000000000 0.0000000000 0.0000000000 0.0000000000 
22 52 0.0000001351 0.0000013799 0.0000048881 0.0000123516 0.0000269471 0.0000508422 0.0000892582 0.0001473903 0.0002395338 0.0003781249 
22 53 0.0000174428 0.0000821447 0.0001909114 0.0003541984 0.0005957626 0.0009094452 0.0013228762 0.0018466991 0.0025494283 0.0034496658 
22 54 0.0033725739 0.0070404884 0.0103319552 0.0135145055 0.0167438583 0.0197264008 0.0225854019 0.0252335449 0.0277966001 0.0300987074 
22 55 0.0000137604 0.0000648920 0.0001510171 0.0002805807 0.0004726912 0.0007227683 0.0010532334 0.0014731313 0.0020382436 0.0027648236 
22 56 0.0000815968 0.0003757542 0.0008541438 0.0015475363 0.0025335847 0.0037593510 0.0052993520 0.0071489851 0.0094814183 0.0122589626 
22 57 0.0000000000 0.0000000000 0.0000000000 0.0000000000 0.0000000000 0.0000000000 0.0000000000 0.0000000000 0.0000000000 0.0000000000 
22 58 0.0000019070 0.0000089006 0.0000205099 0.0000377200 0.0000628453 0.0000950366 0.0001369067 0.0001892793 0.0002586843 0.0003466488 
22 59 0.0000000035 0.0000000368 0.0000001338 0.0000003477 0.0000007828 0.0000015269 0.0000027815 0.0000047824 0.0000081511 0.0000135857 
22 60 0.0000000429 0.0000004413 0.0000015730 0.0000040018 0.0000087984 0.0000167367 0.0000296515 0.0000494540 0.0000813237 0.0001301180 
22 61 0.0000001101 0.0000011362 0.0000040643 0.0000103785 0.0000229144 0.0000437781 0.0000779245 0.0001306176 0.0002160199 0.0003477939 
22 62 0.0000125761 0.0000579425 0.0001318359 0.0002392237 0.0003925932 0.0005844766 0.0008277811 0.0011238514 0.0015043817 0.0019704332 
22 63 0.0000000745 0.0000007722 0.0000027741 0.0000071158 0.0000157905 0.0000303265 0.0000542900 0.0000915606 0.0001524986 0.0002474585 
22 64 0.0000003515 0.0000035705 0.0000125747 0.0000315772 0.0000683987 0.0001280729 0.0002229390 0.0003646962 0.0005861142 0.0009133978 
23 1 0.0000000196 0.0000002023 0.0000007249 0.0000018544 0.0000041028 0.0000078558 0.0000140177 0.0000235611 0.0000390958 0.0000631943 
23 2 0.0000000086 0.0000000901 0.0000003289 0.0000008583 0.0000019425 0.0000038086 0.0000069767 0.0000120667 0.0000207053 0.0000347649 
23 3 0.0000010977 0.0000051384 0.0000118742 0.0000219021 0.0000366091 0.0000555430 0.0000802930 0.0001114149 0.0001528960 0.0002058061 
23 4 0.0000000152 0.0000001589 0.0000005758 0.0000014907 0.0000033437 0.0000064962 0.0000117820 0.0000201618 0.0000341755 0.0000566119 
23 5 0.0000167779 0.0000781006 0.0001794350 0.0003288222 0.0005453507 0.0008202589 0.0011737595 0.0016095444 0.0021760349 0.0028755323 
23 6 0.0000093592 0.0000442589 0.0001032805 0.0001924454 0.0003252737 0.0004990612 0.0007299773 0.0010251608 0.0014251715 0.0019436073 
23 7 0.0010413212 0.0021903593 0.0032378254 0.0042672401 0.0053308674 0.0063330402 0.0073149539 0.0082470720 0.0091755683 0.0100393189 
23 8 0.0000133024 0.0000626782 0.0001457471 0.0002705654 0.0004554132 0.0006957423 0.0010129519 0.0014155599 0.0019568587 0.0026522705 
23 9 0.0000000127 0.0000001315 0.0000004717 0.0000012080 0.0000026762 0.0000051311 0.0000091703 0.0000154407 0.0000256753 0.0000416022 
23 10 0.0000000038 0.0000000397 0.0000001445 0.0000003764 0.0000008502 0.0000016638 0.0000030418 0.0000052507 0.0000089911 0.0000150659 
23 11 0.0000009722 0.0000045613 0.0000105635 0.0000195278 0.0000327174 0.0000497512 0.0000720815 0.0001002296 0.0001378123 0.0001857707 
23 12 0.0000000066 0.0000000693 0.0000002514 0.0000006517 0.0000014638 0.0000028479 0.0000051734 0.0000088682 0.0000150623 0.0000250070 
23 13 0.0000000383 0.0000003959 0.0000014177 0.0000036243 0.0000080120 0.0000153266 0.0000273196 0.0000458650 0.0000759987 0.0001226471 
23 14 0.0000000258 0.0000002712 0.0000009871 0.0000025669 0.0000057845 0.0000112881 0.0000205631 0.0000353360 0.0000601437 0.0000999911 
23 15 0.0000028395 0.0000132900 0.0000307014 0.0000565998 0.0000945292 0.0001432593 0.0002067758 0.0002863285 0.0003917679 0.0005251865 
23 16 0.0000000450 0.0000004687 0.0000016915 0.0000043601 0.0000097292 0.0000187955 0.0000338684 0.0000575327 0.0000966494 0.0001583987 
23 17 0.0000138240 0.0000647851 0.0001498448 0.0002765907 0.0004625462 0.0007018457 0.0010141743 0.0014056807 0.0019245505 0.0025799990 
23 18 0.0000051820 0.0000246045 0.0000576483 0.0001078893 0.0001832815 0.0002827296 0.0004160728 0.0005882847 0.0008244821 0.0011350537 
23 19 0.0009185830 0.0019531020 0.0029181030 0.0038901812 0.0049237007 0.0059301162 0.0069540659 0.0079700683 0.0090384601 0.0101029983 
23 20 0.0000078811 0.0000372304 0.0000868015 0.0001616093 0.0002729546 0.0004185567 0.0006120012 0.0008593939 0.0011950526 0.0016311109 
23 21 0.0131111680 0.0276758713 0.0410469636 0.0542789583 0.0680486224 0.0811134777 0.0939936237 0.1062769159 0.1185274912 0.1298515335 
23 22 0.0065336873 0.0139684050 0.0209795895 0.0281195612 0.0357993667 0.0433685442 0.0511638884 0.0589933751 0.0673250539 0.0757150148 
23 23 0.9629224689 0.9205345622 0.8803241230 0.8390819583 0.7943107951 0.7496605561 0.7029807584 0.6551719929 0.6029267845 0.5483036160 
23 24 0.0081637285 0.0174193948 0.0261137609 0.0349327035 0.0443772626 0.0536420349 0.0631356090 0.0726182203 0.0826459002 0.0926697702 
23 25 0.0000054729 0.0000256805 0.0000594726 0.0001099274 0.0001841226 0.0002798485 0.0004051488 0.0005627305 0.0007723920 0.0010384991 
23 26 0.0000031609 0.0000149933 0.0000350965 0.0000656205 0.0001113601 0.0001716075 0.0002522733 0.0003563033 0.0004987779 0.0006858402 
23 27 0.0004700727 0.0009993417 0.0014927969 0.0019894747 0.0025168856 0.0030295128 0.0035496856 0.0040638505 0.0046014618 0.0051324858 
23 28 0.0000046756 0.0000221136 0.0000516156 0.0000962128 0.0001627138 0.0002498421 0.0003658307 0.0005144767 0.0007166103 0.0009798382 
23 29 0.0000352949 0.0001628591 0.0003709700 0.0006736824 0.0011059893 0.0016460931 0.0023286720 0.0031543244 0.0042047980 0.0054701779 
23 30 0.0000198574 0.0000933831 0.0002167217 0.0004014651 0.0006740666 0.0010270336 0.0014907539 0.0020761738 0.0028582173 0.0038550054 
23 31 0.0023161037 0.0048390809 0.0071060038 0.0092994584 0.0115250148 0.0135778244 0.0155393796 0.0173451091 0.0190728903 0.0205917610 
23 32 0.0000283845 0.0001329486 0.0003073449 0.0005670133 0.0009476861 0.0014371685 0.0020755204 0.0028750579 0.0039338276 0.0052701626 
23 33 0.0000000690 0.0000007010 0.0000024703 0.0000062093 0.0000134692 0.0000252692 0.0000441035 0.0000724014 0.0001169407 0.0001834896 
23 34 0.0000000292 0.0000003049 0.0000011046 0.0000028587 0.0000064075 0.0000124348 0.0000225177 0.0000384533 0.0000649921 0.0001072447 
23 35 0.0000027109 0.0000124910 0.0000284300 0.0000516203 0.0000848055 0.0001264494 0.0001794840 0.0002444206 0.0003286290 0.0004331036 
23 36 0.0000000496 0.0000005128 0.0000018389 0.0000047091 0.0000104339 0.0000200159 0.0000358064 0.0000603798 0.0001006367 0.0001636194 
23 37 0.0000405905 0.0001856346 0.0004192347 0.0007545518 0.0012265911 0.0018074335 0.0025299460 0.0033894675 0.0044637049 0.0057333594 
23 38 0.0000221222 0.0001035169 0.0002390727 0.0004405928 0.0007354978 0.0011139652 0.0016065236 0.0022221135 0.0030354244 0.0040595724 
23 39 0.0018193219 0.0037630546 0.0054737583 0.0070949335 0.0087035990 0.0101532612 0.0115064765 0.0127240270 0.0138650990 0.0148544888 
23 40 0.0000304350 0.0001417974 0.0003261351 0.0005985114 0.0009945571 0.0014994809 0.0021522329 0.0029624592 0.0040252530 0.0053534602 
23 41 0.0000000244 0.0000002484 0.0000008784 0.0000022166 0.0000048299 0.0000091050 0.0000159779 0.0000263892 0.0000429353 0.0000679464 
23 42 0.0000000154 0.0000001606 0.0000005792 0.0000014919 0.0000033269 0.0000064238 0.0000115707 0.0000196512 0.0000330136 0.0000541304 
23 43 0.0000011646 0.0000053704 0.0000122319 0.0000222233 0.0000365305 0.0000544918 0.0000773678 0.0001053692 0.0001416534 0.0001866131 
23 44 0.0000000254 0.0000002621 0.0000009397 0.0000024053 0.0000053265 0.0000102112 0.0000182506 0.0000307421 0.0000511650 0.0000830346 
23 45 0.0000001779 0.0000017870 0.0000062284 0.0000154749 0.0000331369 0.0000613474 0.0001055530 0.0001706823 0.0002710205 0.0004174700 
23 46 0.0000001088 0.0000011212 0.0000040072 0.0000102214 0.0000225376 0.0000429948 0.0000764012 0.0001278242 0.0002109354 0.0003387862 
23 47 0.0000068979 0.0000312902 0.0000701402 0.0001253269 0.0002022503 0.0002961077 0.0004121668 0.0005499427 0.0007228403 0.0009301586 
23 48 0.0000001714 0.0000017512 0.0000062071 0.0000156990 0.0000342968 0.0000648255 0.0001140802 0.0001889632 0.0003084106 0.0004896133 
23 49 0.0000000000 0.0000000000 0.0000000000 0.0000000000 0.0000000000 0.0000000000 0.0000000000 0.0000000000 0.0000000000 0.0000000000 
23 50 0.0000000160 0.0000001679 0.0000006104 0.0000015857 0.0000035701 0.0000069623 0.0000126779 0.0000217844 0.0000370936 0.0000617375 
23 51 0.0000000000 0.0000000000 0.0000000000 0.0000000000 0.0000000000 0.0000000000 0.0000000000 0.0000000000 0.0000000000 0.0000000000 
23 52 0.0000000293 0.0000003043 0.0000010971 0.0000028254 0.0000062997 0.0000121630 0.0000219087 0.0000372127 0.0000625313 0.0001025674 
23 53 0.0000354906 0.0001650992 0.0003790832 0.0006942669 0.0011507089 0.0017297097 0.0024735923 0.0033898075 0.0045796477 0.0060471187 
23 54 0.0000198761 0.0000937206 0.0002180789 0.0004051184 0.0006823802 0.0010431939 0.0015198268 0.0021252012 0.0029395232 0.0039858541 
23 55 0.0023277096 0.0048975570 0.0072416954 0.0095469968 0.0119307243 0.0141785081 0.0163824655 0.0184757407 0.0205607993 0.0224976923 
23 56 0.0000284097 0.0001334069 0.0003091834 0.0005719471 0.0009588725 0.0014588293 0.0021143257 0.0029402055 0.0040413185 0.0054421909 
23 57 0.0000000000 0.0000000000 0.0000000000 0.0000000000 0.0000000000 0.0000000000 0.0000000000 0.0000000000 0.0000000000 0.0000000000 
23 58 0.0000000072 0.0000000749 0.0000002721 0.0000007061 0.0000015876 0.0000030924 0.0000056244 0.0000096538 0.0000164208 0.0000273060 
23 59 0.0000009045 0.0000042674 0.0000099372 0.0000184780 0.0000311664 0.0000477272 0.0000696897 0.0000977304 0.0001357223 0.0001850358 
23 60 0.0000000128 0.0000001333 0.0000004814 0.0000012425 0.0000027772 0.0000053757 0.0000097100 0.0000165422 0.0000278937 0.0000459311 
23 61 0.0000003027 0.0000030782 0.0000108555 0.0000272989 0.0000592275 0.0001110876 0.0001937291 0.0003175379 0.0005114722 0.0007990266 
23 62 0.0000000585 0.0000006091 0.0000021997 0.0000056739 0.0000126704 0.0000244954 0.0000441725 0.0000750921 0.0001262422 0.0002070391 
23 63 0.0000177604 0.0000819385 0.0001866256 0.0003388960 0.0005563831 0.0008281989 0.0011719565 0.0015882643 0.0021189955 0.0027604526 
23 64 0.0000000994 0.0000010284 0.0000036871 0.0000094387 0.0000208999 0.0000400547 0.0000715520 0.0001204197 0.0002001323 0.0003240898 
24 1 0.0000000076 0.0000000796 0.0000002888 0.0000007489 0.0000016827 0.0000032748 0.0000059507 0.0000102039 0.0000173376 0.0000287971 
24 2 0.0000000557 0.0000005716 0.0000020329 0.0000051584 0.0000113060 0.0000214325 0.0000378179 0.0000627841 0.0001026619 0.0001631640 
24 3 0.0000000053 0.0000000560 0.0000002033 0.0000005281 0.0000011887 0.0000023183 0.0000042226 0.0000072601 0.0000123755 0.0000206333 
24 4 0.0000036457 0.0000169957 0.0000391174 0.0000718507 0.0001195424 0.0001805184 0.0002596621 0.0003584576 0.0004891400 0.0006545283 
24 5 0.0000095604 0.0000449764 0.0001044223 0.0001935272 0.0003251251 0.0004957070 0.0007201177 0.0010039057 0.0013838559 0.0018695958 
24 6 0.0000313965 0.0001449750 0.0003304133 0.0006002797 0.0009857447 0.0014672067 0.0020752062 0.0028096023 0.0037418027 0.0048607144 
24 7 0.0000076408 0.0000359854 0.0000836387 0.0001551887 0.0002610596 0.0003985764 0.0005798920 0.0008097440 0.0011183375 0.0015141138 
24 8 0.0018948028 0.0039705338 0.0058484852 0.0076803628 0.0095585146 0.0113144612 0.0130223143 0.0146329572 0.0162293508 0.0177119968 
24 9 0.0000000056 0.0000000586 0.0000002122 0.0000005490 0.0000012301 0.0000023870 0.0000043236 0.0000073880 0.0000125010 0.0000206648 
24 10 0.0000000165 0.0000001702 0.0000006092 0.0000015562 0.0000034374 0.0000065704 0.0000117018 0.0000196276 0.0000324888 0.0000523678 
24 11 0.0000000038 0.0000000395 0.0000001433 0.0000003713 0.0000008336 0.0000016209 0.0000029425 0.0000050407 0.0000085550 0.0000141919 
24 12 0.0000014478 0.0000067878 0.0000157091 0.0000290218 0.0000485976 0.0000738714 0.0001070107 0.0001488213 0.0002047567 0.0002763981 
24 13 0.0000000411 0.0000004262 0.0000015305 0.0000039246 0.0000087062 0.0000167155 0.0000299154 0.0000504413 0.0000840014 0.0001363160 
24 14 0.0000001452 0.0000014793 0.0000052237 0.0000131532 0.0000285739 0.0000536573 0.0000936824 0.0001537225 0.0002478932 0.0003877331 
24 15 0.0000000170 0.0000001782 0.0000006457 0.0000016718 0.0000037496 0.0000072825 0.0000132000 0.0000225665 0.0000381933 0.0000631253 
24 16 0.0000093660 0.0000433015 0.0000988409 0.0001799350 0.0002963140 0.0004426244 0.0006290242 0.0008569024 0.0011511288 0.0015130776 
24 17 0.0000039306 0.0000186172 0.0000435192 0.0000812530 0.0001376751 0.0002118297 0.0003108963 0.0004383726 0.0006125648 0.0008407628 
24 18 0.0000254724 0.0001180940 0.0002702518 0.0004931938 0.0008141606 0.0012186921 0.0017347797 0.0023654906 0.0031772538 0.0041679753 
24 19 0.0000029355 0.0000139324 0.0000326336 0.0000610597 0.0001037115 0.0001599797 0.0002354579 0.0003330163 0.0004670042 0.0006435602 
24 20 0.0016649907 0.0035105304 0.0052026575 0.0068772487 0.0086231533 0.0102872761 0.0119418013 0.0135425136 0.0151784399 0.0167559713 
24 21 0.0052876267 0.0112713762 0.0168809006 0.0225588882 0.0286254594 0.0345611381 0.0406261014 0.0466646637 0.0530263547 0.0593566443 
24 22 0.0160422921 0.0335709709 0.0493674824 0.0646916266 0.0802738322 0.0946657726 0.1084155782 0.1210375990 0.1330186451 0.1433512202 
24 23 0.0044715858 0.0095412679 0.0143035047 0.0191339772 0.0243071242 0.0293817955 0.0345817908 0.0397757819 0.0452683287 0.0507587895 
24 24 0.9575149204 0.9094951978 0.8644969323 0.8189184397 0.7701146326 0.7221605914 0.6728148249 0.6231347824 0.5698694199 0.5153607117 
24 25 0.0000027636 0.0000130659 0.0000304863 0.0000568063 0.0000960309 0.0001473920 0.0002157248 0.0003032433 0.0004221781 0.0005769608 
24 26 0.0000095076 0.0000443921 0.0001023040 0.0001881079 0.0003132009 0.0004730707 0.0006801740 0.0009376518 0.0012757088 0.0016981475 
24 27 0.0000021369 0.0000101103 0.0000236077 0.0000440246 0.0000744923 0.0001144453 0.0001676857 0.0002359962 0.0003290197 0.0004503750 
24 28 0.0008563669 0.0018161528 0.0027067471 0.0035990152 0.0045419781 0.0054541418 0.0063755225 0.0072824439 0.0082273514 0.0091586001 
24 29 0.0000197786 0.0000921929 0.0002121174 0.0003893597 0.0006470637 0.0009754714 0.0013996358 0.0019253057 0.0026131235 0.0034694208 
24 30 0.0000656104 0.0003018074 0.0006853230 0.0012402724 0.0020279749 0.0030051702 0.0042301162 0.0056976256 0.0075426636 0.0097317738 
24 31 0.0000157546 0.0000735935 0.0001696766 0.0003121375 0.0005199970 0.0007858782 0.0011306492 0.0015597464 0.0021238442 0.0028298004 
24 32 0.0042268630 0.0088286046 0.0129627173 0.0169646522 0.0210304743 0.0247902886 0.0283985423 0.0317436401 0.0349819562 0.0378864388 
24 33 0.0000000300 0.0000003103 0.0000011135 0.0000028533 0.0000063259 0.0000121422 0.0000217327 0.0000366650 0.0000611365 0.0000994308 
24 34 0.0000002089 0.0000020959 0.0000072954 0.0000180985 0.0000386849 0.0000714743 0.0001226845 0.0001978311 0.0003130139 0.0004800230 
24 35 0.0000000216 0.0000002248 0.0000008093 0.0000020813 0.0000046335 0.0000089314 0.0000160593 0.0000272258 0.0000456510 0.0000747021 
24 36 0.0000089941 0.0000412333 0.0000934226 0.0001688846 0.0002762351 0.0004102417 0.0005801578 0.0007875100 0.0010558154 0.0013884256 
24 37 0.0000251121 0.0001165845 0.0002672030 0.0004885048 0.0008082362 0.0012129765 0.0017321127 0.0023708123 0.0032000126 0.0042236788 
24 38 0.0000797729 0.0003603910 0.0008042292 0.0014293020 0.0022907526 0.0033264233 0.0045826280 0.0060360760 0.0077959224 0.0098007817 
24 39 0.0000204639 0.0000951352 0.0002183303 0.0003997028 0.0006623132 0.0009955051 0.0014238889 0.0019522585 0.0026400878 0.0034917493 
24 40 0.0033090217 0.0068175131 0.0098841383 0.0127745059 0.0156316330 0.0182031581 0.0206099281 0.0227936016 0.0248764983 0.0267432203 
24 41 0.0000000190 0.0000001966 0.0000007035 0.0000017974 0.0000039718 0.0000075974 0.0000135459 0.0000227566 0.0000377562 0.0000610559 
24 42 0.0000000682 0.0000006892 0.0000024167 0.0000060429 0.0000130313 0.0000242985 0.0000421261 0.0000686589 0.0001099763 0.0001709660 
24 43 0.0000000143 0.0000001480 0.0000005305 0.0000013580 0.0000030069 0.0000057639 0.0000103010 0.0000173495 0.0000288708 0.0000468444 
24 44 0.0000038763 0.0000178501 0.0000406071 0.0000736973 0.0001210263 0.0001803990 0.0002559967 0.0003485521 0.0004685709 0.0006174471 
24 45 0.0000001589 0.0000016178 0.0000057125 0.0000143892 0.0000312875 0.0000588409 0.0001029660 0.0001694923 0.0002745803 0.0004321730 
24 46 0.0000005396 0.0000053453 0.0000183735 0.0000449792 0.0000947109 0.0001722863 0.0002907466 0.0004603684 0.0007132854 0.0010686978 
24 47 0.0000001239 0.0000012639 0.0000044711 0.0000112841 0.0000245889 0.0000463457 0.0000812943 0.0001341567 0.0002179593 0.0003441292 
24 48 0.0000229092 0.0001035148 0.0002312289 0.0004117725 0.0006622545 0.0009665476 0.0013413120 0.0017844924 0.0023383627 0.0029990543 
24 49 0.0000000000 0.0000000000 0.0000000000 0.0000000000 0.0000000000 0.0000000000 0.0000000000 0.0000000000 0.0000000000 0.0000000000 
24 50 0.0000001093 0.0000011163 0.0000039546 0.0000099941 0.0000218065 0.0000411489 0.0000722513 0.0001193257 0.0001939584 0.0003062387 
24 51 0.0000000000 0.0000000000 0.0000000000 0.0000000000 0.0000000000 0.0000000000 0.0000000000 0.0000000000 0.0000000000 0.0000000000 
24 52 0.0000076644 0.0000356087 0.0000816837 0.0001495018 0.0002477264 0.0003724842 0.0005332257 0.0007322010 0.0009927636 0.0013184659 
24 53 0.0000198566 0.0000931537 0.0002156890 0.0003985957 0.0006674941 0.0010143360 0.0014682266 0.0020389255 0.0027980639 0.0037613347 
24 54 0.0000655713 0.0003019271 0.0006862580 0.0012432323 0.0020351450 0.0030193845 0.0042556689 0.0057401492 0.0076115645 0.0098393216 
24 55 0.0000158015 0.0000742090 0.0001720052 0.0003182236 0.0005335774 0.0008119064 0.0011769215 0.0016369569 0.0022505338 0.0030315126 
24 56 0.0042257238 0.0088328843 0.0129783987 0.0169979946 0.0210894323 0.0248810968 0.0285290436 0.0319213437 0.0352188019 0.0381940278 
24 57 0.0000000000 0.0000000000 0.0000000000 0.0000000000 0.0000000000 0.0000000000 0.0000000000 0.0000000000 0.0000000000 0.0000000000 
24 58 0.0000000316 0.0000003254 0.0000011609 0.0000029557 0.0000065042 0.0000123845 0.0000219645 0.0000366771 0.0000603994 0.0000968007 
24 59 0.0000000041 0.0000000432 0.0000001566 0.0000004055 0.0000009096 0.0000017674 0.0000032059 0.0000054871 0.0000093036 0.0000154174 
24 60 0.0000029917 0.0000139880 0.0000322867 0.0000594794 0.0000992783 0.0001503967 0.0002170417 0.0003005828 0.0004114927 0.0005522228 
24 61 0.0000001276 0.0000013125 0.0000046807 0.0000119135 0.0000262068 0.0000498769 0.0000884096 0.0001475279 0.0002427221 0.0003885258 
24 62 0.0000002853 0.0000028977 0.0000102049 0.0000256257 0.0000555058 0.0001039283 0.0001809027 0.0002959153 0.0004755404 0.0007410093 
24 63 0.0000000874 0.0000009026 0.0000032313 0.0000082581 0.0000182495 0.0000348992 0.0000621853 0.0001043534 0.0001728098 0.0002786346 
24 64 0.0000197258 0.0000910149 0.0002073523 0.0003767100 0.0006189448 0.0009223464 0.0013072575 0.0017755018 0.0023763625 0.0031095882 
25 1 0.0000072368 0.0000340811 0.0000792157 0.0001470017 0.0002473542 0.0003778098 0.0005500243 0.0007687196 0.0010630782 0.0014419934 
25 2 0.0000000121 0.0000001278 0.0000004666 0.0000012179 0.0000027574 0.0000054091 0.0000099146 0.0000171606 0.0000294744 0.0000495486 
25 3 0.0000000609 0.0000006311 0.0000022668 0.0000058136 0.0000128988 0.0000247708 0.0000443444 0.0000747952 0.0001246079 0.0002022984 
25 4 0.0000000197 0.0000002066 0.0000007501 0.0000019469 0.0000043792 0.0000085329 0.0000155262 0.0000266634 0.0000453840 0.0000755326 
25 5 0.0000027780 0.0000130216 0.0000301275 0.0000556349 0.0000930978 0.0001413802 0.0002045290 0.0002839159 0.0003895657 0.0005238359 
25 6 0.0000000120 0.0000001252 0.0000004535 0.0000011742 0.0000026337 0.0000051164 0.0000092784 0.0000158746 0.0000269007 0.0000445412 
25 7 0.0000000229 0.0000002368 0.0000008473 0.0000021646 0.0000047822 0.0000091429 0.0000162889 0.0000273335 0.0000452718 0.0000730291 
25 8 0.0000000172 0.0000001792 0.0000006477 0.0000016728 0.0000037418 0.0000072483 0.0000131031 0.0000223421 0.0000377104 0.0000621622 
25 9 0.0033009232 0.0070746734 0.0106524941 0.0143173302 0.0182864259 0.0222300242 0.0263299777 0.0304949672 0.0349912284 0.0396054841 
25 10 0.0000028338 0.0000135066 0.0000317676 0.0000597021 0.0001019125 0.0001580237 0.0002339087 0.0003328680 0.0004701436 0.0006530981 
25 11 0.0000202068 0.0000953356 0.0002219719 0.0004126350 0.0006956177 0.0010644082 0.0015523924 0.0021733934 0.0030106990 0.0040896368 
25 12 0.0000039947 0.0000189942 0.0000445690 0.0000835488 0.0001422106 0.0002198477 0.0003243451 0.0004599075 0.0006468499 0.0008943117 
25 13 0.0000029770 0.0000140021 0.0000325030 0.0000602290 0.0001011729 0.0001542470 0.0002240830 0.0003124365 0.0004308275 0.0005824027 
25 14 0.0000000134 0.0000001401 0.0000005065 0.0000013084 0.0000029274 0.0000056722 0.0000102569 0.0000174948 0.0000295407 0.0000487184 
25 15 0.0000000142 0.0000001486 0.0000005376 0.0000013891 0.0000031086 0.0000060240 0.0000108931 0.0000185768 0.0000313546 0.0000516706 
25 16 0.0000000192 0.0000002002 0.0000007222 0.0000018614 0.0000041536 0.0000080260 0.0000144692 0.0000245986 0.0000413774 0.0000679475 
25 17 0.0027348630 0.0058578907 0.0088155624 0.0118423502 0.0151178574 0.0183705917 0.0217518231 0.0251882247 0.0289031642 0.0327272375 
25 18 0.0000079028 0.0000376342 0.0000884366 0.0001660340 0.0002830781 0.0004383428 0.0006478139 0.0009201977 0.0012967228 0.0017963437 
25 19 0.0000231500 0.0001091086 0.0002537845 0.0004712728 0.0007935280 0.0012127478 0.0017664150 0.0024695937 0.0034156401 0.0046318249 
25 20 0.0000117336 0.0000556185 0.0001301093 0.0002431127 0.0004122929 0.0006349382 0.0009327949 0.0013166338 0.0018419699 0.0025313470 
25 21 0.0010562444 0.0022484167 0.0033629752 0.0044881174 0.0056869514 0.0068567500 0.0080490965 0.0092338958 0.0104807684 0.0117225792 
25 22 0.0000058900 0.0000279150 0.0000652888 0.0001219616 0.0002067591 0.0003182703 0.0004673063 0.0006591264 0.0009212305 0.0012644365 
25 23 0.0000087703 0.0000411533 0.0000953056 0.0001761600 0.0002950588 0.0004484608 0.0006492560 0.0009017826 0.0012377678 0.0016642078 
25 24 0.0000080855 0.0000382267 0.0000891934 0.0001661974 0.0002809566 0.0004312231 0.0006311435 0.0008871955 0.0012351617 0.0016880076 
25 25 0.9767266543 0.9496153653 0.9233663173 0.8958688092 0.8653085941 0.8340330293 0.8004044697 0.7648751452 0.7246445369 0.6808054425 
25 26 0.0034703629 0.0074845307 0.0113396261 0.0153422674 0.0197440598 0.0241933206 0.0289082714 0.0338035137 0.0392264350 0.0449702965 
25 27 0.0059130289 0.0126641138 0.0190547865 0.0255895197 0.0326518600 0.0396509157 0.0469049713 0.0542456541 0.0621300008 0.0701648202 
25 28 0.0043377982 0.0093410625 0.0141312256 0.0190888285 0.0245214138 0.0299910397 0.0357624522 0.0417259182 0.0482956871 0.0552085874 
25 29 0.0011062481 0.0023360434 0.0034668754 0.0045889357 0.0057616343 0.0068816568 0.0079966331 0.0090754576 0.0101759392 0.0112313569 
25 30 0.0000063966 0.0000302053 0.0000703947 0.0001310081 0.0002211676 0.0003389859 0.0004954081 0.0006953096 0.0009663294 0.0013181445 
25 31 0.0000095289 0.0000443375 0.0001018410 0.0001866211 0.0003095795 0.0004658853 0.0006672928 0.0009163602 0.0012416461 0.0016460750 
25 32 0.0000087571 0.0000412588 0.0000959445 0.0001781436 0.0002999589 0.0004585107 0.0006681199 0.0009347644 0.0012944235 0.0017586084 
25 33 0.0000065729 0.0000307528 0.0000710349 0.0001309758 0.0002188522 0.0003319553 0.0004797812 0.0006656530 0.0009133758 0.0012292665 
25 34 0.0000000306 0.0000003212 0.0000011675 0.0000030323 0.0000068242 0.0000133008 0.0000242012 0.0000415444 0.0000706479 0.0001173896 
25 35 0.0000000861 0.0000008840 0.0000031481 0.0000080016 0.0000175751 0.0000333998 0.0000591145 0.0000984988 0.0001618151 0.0002586643 
25 36 0.0000000503 0.0000005220 0.0000018804 0.0000048385 0.0000107788 0.0000207940 0.0000374269 0.0000635287 0.0001066909 0.0001749326 
25 37 0.0000024984 0.0000115965 0.0000265806 0.0000486168 0.0000805165 0.0001210323 0.0001732700 0.0002380411 0.0003231316 0.0004300872 
25 38 0.0000000237 0.0000002468 0.0000008902 0.0000022937 0.0000051168 0.0000098838 0.0000178119 0.0000302692 0.0000508922 0.0000835295 
25 39 0.0000000321 0.0000003281 0.0000011634 0.0000029440 0.0000064355 0.0000121727 0.0000214410 0.0000355556 0.0000581229 0.0000924726 
25 40 0.0000000351 0.0000003632 0.0000013039 0.0000033435 0.0000074193 0.0000142545 0.0000255416 0.0000431454 0.0000720551 0.0001174107 
25 41 0.0011626183 0.0024726389 0.0036954074 0.0049280667 0.0062398599 0.0075187018 0.0088215797 0.0101164241 0.0114806808 0.0128431751 
25 42 0.0000068709 0.0000324659 0.0000757081 0.0001409779 0.0002381376 0.0003651894 0.0005339636 0.0007497355 0.0010423233 0.0014220787 
25 43 0.0000103226 0.0000483384 0.0001117262 0.0002060916 0.0003444214 0.0005223052 0.0007543557 0.0010451623 0.0014306336 0.0019179468 
25 44 0.0000093777 0.0000441769 0.0001027152 0.0001906804 0.0003209933 0.0004905267 0.0007145232 0.0009992590 0.0013829468 0.0018774990 
25 45 0.0000026994 0.0000125099 0.0000286334 0.0000522974 0.0000864844 0.0001298217 0.0001855991 0.0002546533 0.0003452577 0.0004590532 
25 46 0.0000000265 0.0000002754 0.0000009919 0.0000025514 0.0000056808 0.0000109519 0.0000196951 0.0000333944 0.0000560031 0.0000916602 
25 47 0.0000000360 0.0000003677 0.0000013007 0.0000032836 0.0000071594 0.0000135066 0.0000237252 0.0000392318 0.0000639322 0.0001013819 
25 48 0.0000000391 0.0000004037 0.0000014469 0.0000037034 0.0000082015 0.0000157254 0.0000281160 0.0000473854 0.0000789321 0.0001282573 
25 49 0.0000000000 0.0000000000 0.0000000000 0.0000000000 0.0000000000 0.0000000000 0.0000000000 0.0000000000 0.0000000000 0.0000000000 
25 50 0.0000000136 0.0000001428 0.0000005218 0.0000013625 0.0000030859 0.0000060554 0.0000111022 0.0000192200 0.0000330151 0.0000554995 
25 51 0.0000000000 0.0000000000 0.0000000000 0.0000000000 0.0000000000 0.0000000000 0.0000000000 0.0000000000 0.0000000000 0.0000000000 
25 52 0.0000000255 0.0000002658 0.0000009624 0.0000024898 0.0000055798 0.0000108312 0.0000196265 0.0000335547 0.0000568203 0.0000940235 
25 53 0.0000015156 0.0000071269 0.0000165406 0.0000306462 0.0000514768 0.0000784860 0.0001140478 0.0001590915 0.0002195719 0.0002972720 
25 54 0.0000000121 0.0000001263 0.0000004583 0.0000011884 0.0000026705 0.0000051976 0.0000094444 0.0000161929 0.0000275059 0.0000456624 
25 55 0.0000000144 0.0000001499 0.0000005395 0.0000013867 0.0000030846 0.0000059393 0.0000106640 0.0000180456 0.0000301814 0.0000492231 
25 56 0.0000000194 0.0000002017 0.0000007283 0.0000018791 0.0000041984 0.0000081233 0.0000146664 0.0000249739 0.0000420874 0.0000692591 
25 57 0.0000000000 0.0000000000 0.0000000000 0.0000000000 0.0000000000 0.0000000000 0.0000000000 0.0000000000 0.0000000000 0.0000000000 
25 58 0.0000032376 0.0000154316 0.0000362968 0.0000682166 0.0001164517 0.0001805756 0.0002673022 0.0003804069 0.0005373159 0.0007464532 
25 59 0.0000037940 0.0000180287 0.0000422790 0.0000792094 0.0001347388 0.0002081659 0.0003069118 0.0004349054 0.0006112656 0.0008445407 
25 60 0.0000050547 0.0000239985 0.0000562297 0.0001052458 0.0001788310 0.0002759613 0.0004063258 0.0005749243 0.0008066190 0.0011121097 
25 61 0.0000083381 0.0000387147 0.0000887362 0.0001622281 0.0002683856 0.0004027168 0.0005749161 0.0007866045 0.0010611318 0.0013995610 
25 62 0.0000000138 0.0000001439 0.0000005209 0.0000013478 0.0000030209 0.0000058647 0.0000106282 0.0000181719 0.0000307725 0.0000509187 
25 63 0.0000000771 0.0000007888 0.0000027965 0.0000070728 0.0000154463 0.0000291749 0.0000512807 0.0000847885 0.0001380015 0.0002182058 
25 64 0.0000000220 0.0000002287 0.0000008244 0.0000021231 0.0000047339 0.0000091403 0.0000164658 0.0000279728 0.0000470189 0.0000771590 
26 1 0.0000000101 0.0000001058 0.0000003850 0.0000010017 0.0000022592 0.0000044146 0.0000080583 0.0000138868 0.0000237338 0.0000396853 
26 2 0.0000043648 0.0000204243 0.0000471820 0.0000870014 0.0001453818 0.0002205252 0.0003187470 0.0004422748 0.0006069868 0.0008172324 
26 3 0.0000000067 0.0000000706 0.0000002578 0.0000006733 0.0000015253 0.0000029942 0.0000054929 0.0000095174 0.0000163691 0.0000275655 
26 4 0.0000000958 0.0000009886 0.0000035365 0.0000090308 0.0000199368 0.0000380819 0.0000677634 0.0001135336 0.0001876424 0.0003018432 
26 5 0.0000000079 0.0000000831 0.0000003018 0.0000007831 0.0000017611 0.0000034309 0.0000062413 0.0000107152 0.0000182319 0.0000303295 
26 6 0.0000016612 0.0000077610 0.0000179007 0.0000329548 0.0000549704 0.0000832334 0.0001200802 0.0001663013 0.0002277828 0.0003061025 
26 7 0.0000000058 0.0000000614 0.0000002232 0.0000005803 0.0000013077 0.0000025533 0.0000046561 0.0000080147 0.0000136791 0.0000228350 
26 8 0.0000000358 0.0000003695 0.0000013223 0.0000033782 0.0000074626 0.0000142655 0.0000254088 0.0000426221 0.0000705579 0.0001137436 
26 9 0.0000050333 0.0000239254 0.0000561224 0.0001051705 0.0001789397 0.0002765021 0.0004077097 0.0005777548 0.0008119592 0.0011214892 
26 10 0.0008120863 0.0017364557 0.0026087803 0.0034981672 0.0044565963 0.0054039050 0.0063835589 0.0073734492 0.0084364513 0.0095221544 
26 11 0.0000036350 0.0000173083 0.0000406694 0.0000763511 0.0001301757 0.0002015916 0.0002979759 0.0004233798 0.0005968786 0.0008273873 
26 12 0.0000109082 0.0000513891 0.0001194744 0.0002217432 0.0003731273 0.0005698324 0.0008292658 0.0011582174 0.0015998929 0.0021662585 
26 13 0.0000000089 0.0000000935 0.0000003392 0.0000008801 0.0000019785 0.0000038528 0.0000070053 0.0000120202 0.0000204384 0.0000339723 
26 14 0.0000018112 0.0000084642 0.0000195291 0.0000359658 0.0000600197 0.0000909246 0.0001312543 0.0001819027 0.0002493693 0.0003354660 
26 15 0.0000000038 0.0000000403 0.0000001474 0.0000003853 0.0000008738 0.0000017173 0.0000031544 0.0000054730 0.0000094281 0.0000159059 
26 16 0.0000000404 0.0000004173 0.0000014932 0.0000038138 0.0000084219 0.0000160928 0.0000286506 0.0000480357 0.0000794708 0.0001280194 
26 17 0.0000058518 0.0000278667 0.0000654868 0.0001229609 0.0002096841 0.0003247930 0.0004802176 0.0006825556 0.0009627095 0.0013353067 
26 18 0.0033427171 0.0070895749 0.0105667021 0.0140506425 0.0177326545 0.0212942401 0.0248911546 0.0284301516 0.0321142661 0.0357390891 
26 19 0.0000044333 0.0000211466 0.0000497752 0.0000936219 0.0001599661 0.0002482911 0.0003679388 0.0005242558 0.0007415637 0.0010319198 
26 20 0.0000591740 0.0002761870 0.0006362296 0.0011692884 0.0019457098 0.0029368329 0.0042189313 0.0058099602 0.0078938305 0.0104891847 
26 21 0.0000050967 0.0000241531 0.0000564860 0.0001055103 0.0001788577 0.0002753056 0.0004042050 0.0005701073 0.0007968063 0.0010936811 
26 22 0.0012962792 0.0027456160 0.0040869214 0.0054270412 0.0068389143 0.0081999731 0.0095696011 0.0109120733 0.0123040488 0.0136682562 
26 23 0.0000041097 0.0000194936 0.0000456307 0.0000853166 0.0001447851 0.0002231158 0.0003279936 0.0004632485 0.0006484870 0.0008916965 
26 24 0.0000225679 0.0001053722 0.0002428357 0.0004465058 0.0007434352 0.0011229132 0.0016145079 0.0022256747 0.0030281102 0.0040308398 
26 25 0.0028155768 0.0060723536 0.0092000715 0.0124474962 0.0160187601 0.0196285357 0.0234538708 0.0274254796 0.0318252045 0.0364853139 
26 26 0.9737323429 0.9432814950 0.9139539263 0.8833977617 0.8496416567 0.8153217560 0.7786811275 0.7402709401 0.6971626285 0.6506671876 
26 27 0.0023793062 0.0051320859 0.0077764370 0.0105226951 0.0135436622 0.0165981391 0.0198360790 0.0231990436 0.0269260403 0.0308754838 
26 28 0.0107590612 0.0229509486 0.0343958167 0.0459951127 0.0584038069 0.0705591332 0.0829919992 0.0953806925 0.1084379650 0.1214275943 
26 29 0.0000055540 0.0000261754 0.0000608857 0.0001130785 0.0001904529 0.0002911928 0.0004244069 0.0005938990 0.0008225334 0.0011175927 
26 30 0.0013655603 0.0028888613 0.0042951391 0.0056966220 0.0071690335 0.0085841426 0.0100034992 0.0113896950 0.0128210811 0.0142171021 
26 31 0.0000044893 0.0000211924 0.0000493734 0.0000918503 0.0001549849 0.0002374111 0.0003467214 0.0004862229 0.0006750238 0.0009195593 
26 32 0.0000245511 0.0001144676 0.0002634249 0.0004836372 0.0008038939 0.0012120844 0.0017393308 0.0023927074 0.0032473950 0.0043108182 
26 33 0.0000000242 0.0000002523 0.0000009136 0.0000023638 0.0000052979 0.0000102843 0.0000186351 0.0000318568 0.0000539342 0.0000892174 
26 34 0.0000098585 0.0000454498 0.0001035143 0.0001881103 0.0003093887 0.0004619336 0.0006567497 0.0008960814 0.0012076533 0.0015958781 
26 35 0.0000000176 0.0000001847 0.0000006712 0.0000017425 0.0000039206 0.0000076408 0.0000139046 0.0000238784 0.0000406368 0.0000676046 
26 36 0.0000002969 0.0000030112 0.0000105906 0.0000265628 0.0000574770 0.0001075430 0.0001871297 0.0003061459 0.0004924075 0.0007687477 
26 37 0.0000000229 0.0000002381 0.0000008570 0.0000022036 0.0000049044 0.0000094512 0.0000169889 0.0000287929 0.0000482615 0.0000789445 
26 38 0.0000037654 0.0000173185 0.0000393558 0.0000713557 0.0001170732 0.0001743821 0.0002473429 0.0003367369 0.0004529004 0.0005976017 
26 39 0.0000000180 0.0000001876 0.0000006763 0.0000017417 0.0000038834 0.0000074976 0.0000135045 0.0000229366 0.0000385392 0.0000632094 
26 40 0.0000001115 0.0000011316 0.0000039817 0.0000099926 0.0000216399 0.0000405312 0.0000706210 0.0001157367 0.0001865991 0.0002922652 
26 41 0.0000059942 0.0000282941 0.0000659116 0.0001226007 0.0002068375 0.0003167778 0.0004625159 0.0006484085 0.0008998193 0.0012251393 
26 42 0.0014215736 0.0029951269 0.0044354825 0.0058581717 0.0073378571 0.0087439150 0.0101364366 0.0114768031 0.0128369913 0.0141351883 
26 43 0.0000048492 0.0000229109 0.0000534209 0.0000994648 0.0001679912 0.0002575795 0.0003765552 0.0005286126 0.0007347215 0.0010021001 
26 44 0.0000262313 0.0001216465 0.0002784817 0.0005084554 0.0008399073 0.0012582695 0.0017930396 0.0024482640 0.0032945410 0.0043324271 
26 45 0.0000000258 0.0000002674 0.0000009614 0.0000024684 0.0000054849 0.0000105524 0.0000189346 0.0000320293 0.0000535696 0.0000874172 
26 46 0.0000040672 0.0000186729 0.0000423626 0.0000766791 0.0001255877 0.0001867542 0.0002644592 0.0003594839 0.0004827642 0.0006361497 
26 47 0.0000000203 0.0000002110 0.0000007598 0.0000019537 0.0000043484 0.0000083800 0.0000150638 0.0000255305 0.0000427928 0.0000699963 
26 48 0.0000001246 0.0000012611 0.0000044280 0.0000110885 0.0000239554 0.0000447601 0.0000777919 0.0001271562 0.0002044240 0.0003192231 
26 49 0.0000000000 0.0000000000 0.0000000000 0.0000000000 0.0000000000 0.0000000000 0.0000000000 0.0000000000 0.0000000000 0.0000000000 
26 50 0.0000093546 0.0000437131 0.0001008444 0.0001856817 0.0003097598 0.0004690232 0.0006765446 0.0009365670 0.0012816939 0.0017196403 
26 51 0.0000000000 0.0000000000 0.0000000000 0.0000000000 0.0000000000 0.0000000000 0.0000000000 0.0000000000 0.0000000000 0.0000000000 
26 52 0.0000001955 0.0000020111 0.0000071715 0.0000182518 0.0000401445 0.0000763901 0.0001353738 0.0002258252 0.0003713784 0.0005941180 
26 53 0.0000000118 0.0000001232 0.0000004472 0.0000011596 0.0000026057 0.0000050712 0.0000092146 0.0000157988 0.0000268372 0.0000445554 
26 54 0.0000035555 0.0000165765 0.0000381559 0.0000700896 0.0001166168 0.0001760956 0.0002532666 0.0003495270 0.0004766820 0.0006372297 
26 55 0.0000000098 0.0000001025 0.0000003721 0.0000009651 0.0000021694 0.0000042240 0.0000076790 0.0000131733 0.0000223924 0.0000372061 
26 56 0.0000000729 0.0000007496 0.0000026719 0.0000067968 0.0000149423 0.0000284213 0.0000503476 0.0000839640 0.0001380601 0.0002208781 
26 57 0.0000000000 0.0000000000 0.0000000000 0.0000000000 0.0000000000 0.0000000000 0.0000000000 0.0000000000 0.0000000000 0.0000000000 
26 58 0.0018142926 0.0038779177 0.0058237639 0.0078059351 0.0099397957 0.0120463500 0.0142216848 0.0164157781 0.0187662287 0.0211586225 
26 59 0.0000019914 0.0000095051 0.0000223881 0.0000421414 0.0000720695 0.0001119750 0.0001661297 0.0002370330 0.0003358612 0.0004683504 
26 60 0.0000230934 0.0001086243 0.0002521562 0.0004672481 0.0007848240 0.0011963356 0.0017374694 0.0024213899 0.0033363087 0.0045045360 
26 61 0.0000000295 0.0000003059 0.0000011000 0.0000028244 0.0000062760 0.0000120730 0.0000216570 0.0000366169 0.0000611925 0.0000997295 
26 62 0.0000038872 0.0000181583 0.0000418787 0.0000770909 0.0001285791 0.0001946647 0.0002807910 0.0003887642 0.0005322304 0.0007146316 
26 63 0.0000000211 0.0000002197 0.0000007929 0.0000020435 0.0000045601 0.0000088107 0.0000158804 0.0000269876 0.0000453662 0.0000744205 
26 64 0.0000000826 0.0000008506 0.0000030358 0.0000077331 0.0000170265 0.0000324372 0.0000575619 0.0000961756 0.0001584832 0.0002541671 
27 1 0.0000000657 0.0000006805 0.0000024447 0.0000062712 0.0000139177 0.0000267349 0.0000478755 0.0000807794 0.0001346351 0.0002186875 
27 2 0.0000000106 0.0000001113 0.0000004069 0.0000010634 0.0000024112 0.0000047373 0.0000086981 0.0000150828 0.0000259612 0.0000437485 
27 3 0.0000051625 0.0000242894 0.0000564049 0.0001045715 0.0001757739 0.0002681938 0.0003900082 0.0005444576 0.0007520115 0.0010187710 
27 4 0.0000000176 0.0000001845 0.0000006702 0.0000017403 0.0000039169 0.0000076369 0.0000139059 0.0000239000 0.0000407205 0.0000678504 
27 5 0.0000000248 0.0000002562 0.0000009175 0.0000023453 0.0000051845 0.0000099187 0.0000176841 0.0000296992 0.0000492380 0.0000795172 
27 6 0.0000000095 0.0000000992 0.0000003602 0.0000009345 0.0000021012 0.0000040923 0.0000074424 0.0000127732 0.0000217257 0.0000361268 
27 7 0.0000019816 0.0000092786 0.0000214458 0.0000395613 0.0000661249 0.0001003035 0.0001449315 0.0002009424 0.0002753615 0.0003697983 
27 8 0.0000000139 0.0000001454 0.0000005263 0.0000013612 0.0000030497 0.0000059182 0.0000107201 0.0000183198 0.0000310052 0.0000512721 
27 9 0.0000235835 0.0001112451 0.0002589647 0.0004813026 0.0008111835 0.0012409285 0.0018093272 0.0025323183 0.0035065974 0.0047612062 
27 10 0.0000026208 0.0000125016 0.0000294272 0.0000553506 0.0000945754 0.0001467950 0.0002175293 0.0003099331 0.0004383693 0.0006099343 
27 11 0.0027881506 0.0059731357 0.0089901220 0.0120776665 0.0154181215 0.0187333423 0.0221756906 0.0256677289 0.0294313532 0.0332862266 
27 12 0.0000037284 0.0000177385 0.0000416474 0.0000781220 0.0001330706 0.0002058761 0.0003039914 0.0004314485 0.0006074890 0.0008409448 
27 13 0.0000000179 0.0000001860 0.0000006707 0.0000017270 0.0000038496 0.0000074290 0.0000133724 0.0000226920 0.0000380792 0.0000623426 
27 14 0.0000000059 0.0000000628 0.0000002307 0.0000006056 0.0000013800 0.0000027249 0.0000050299 0.0000087705 0.0000151902 0.0000257689 
27 15 0.0000021355 0.0000101006 0.0000235769 0.0000439493 0.0000743283 0.0001141311 0.0001671196 0.0002350311 0.0003273904 0.0004476968 
27 16 0.0000000097 0.0000001022 0.0000003728 0.0000009720 0.0000021977 0.0000043054 0.0000078797 0.0000136164 0.0000233432 0.0000391604 
27 17 0.0000259490 0.0001222962 0.0002844480 0.0005281935 0.0008893307 0.0013590993 0.0019794799 0.0027673232 0.0038271794 0.0051895321 
27 18 0.0000076098 0.0000362499 0.0000852090 0.0001600250 0.0002729303 0.0004227861 0.0006250776 0.0008882917 0.0012524003 0.0017359376 
27 19 0.0023084844 0.0049385553 0.0074230205 0.0099586855 0.0126942790 0.0154014121 0.0182045176 0.0210406121 0.0240902124 0.0272087979 
27 20 0.0000113672 0.0000538896 0.0001260825 0.0002356245 0.0003996639 0.0006156038 0.0009045790 0.0012771007 0.0017871514 0.0024567856 
27 21 0.0000098548 0.0000462504 0.0001071295 0.0001980540 0.0003318061 0.0005044362 0.0007304947 0.0010149290 0.0013935815 0.0018745058 
27 22 0.0000053410 0.0000253377 0.0000593186 0.0001109244 0.0001882704 0.0002901700 0.0004266323 0.0006026563 0.0008437821 0.0011604409 
27 23 0.0008915147 0.0018952979 0.0028311587 0.0037731310 0.0047733904 0.0057456117 0.0067321435 0.0077072812 0.0087268861 0.0097339978 
27 24 0.0000073989 0.0000350068 0.0000817420 0.0001524357 0.0002579303 0.0003962679 0.0005806130 0.0008171387 0.0011392333 0.0015594270 
27 25 0.0069979695 0.0149877640 0.0225510170 0.0302847632 0.0386429235 0.0469261876 0.0555112401 0.0641988145 0.0735298062 0.0830388802 
27 26 0.0034707301 0.0074862519 0.0113436072 0.0153496159 0.0197563470 0.0242119596 0.0289351925 0.0338408011 0.0392774293 0.0450385444 
27 27 0.9758490251 0.9477312545 0.9205247875 0.8920432433 0.8604133580 0.8280707893 0.7933283077 0.7566623953 0.7151989472 0.6700881771 
27 28 0.0043382573 0.0093432114 0.0141361895 0.0190979780 0.0245366879 0.0300141704 0.0357957982 0.0417720099 0.0483585703 0.0552925158 
27 29 0.0000106654 0.0000496410 0.0001140579 0.0002090778 0.0003469656 0.0005223621 0.0007485314 0.0010284500 0.0013943855 0.0018498952 
27 30 0.0000057911 0.0000273902 0.0000639343 0.0001191814 0.0002015724 0.0003095369 0.0004532947 0.0006375846 0.0008882978 0.0012150007 
27 31 0.0009345548 0.0019729471 0.0029271123 0.0038730368 0.0048604664 0.0058020369 0.0067373958 0.0076398707 0.0085568121 0.0094311113 
27 32 0.0000079999 0.0000377422 0.0000878825 0.0001634007 0.0002755606 0.0004218873 0.0006158144 0.0008631662 0.0011977859 0.0016310810 
27 33 0.0000000881 0.0000009055 0.0000032272 0.0000082087 0.0000180459 0.0000343271 0.0000608210 0.0001014644 0.0001669302 0.0002672996 
27 34 0.0000000269 0.0000002827 0.0000010290 0.0000026763 0.0000060326 0.0000117769 0.0000214660 0.0000369184 0.0000629167 0.0001047948 
27 35 0.0000046838 0.0000218650 0.0000503956 0.0000927102 0.0001545258 0.0002337926 0.0003370025 0.0004662755 0.0006378872 0.0008558736 
27 36 0.0000000450 0.0000004681 0.0000016872 0.0000043440 0.0000096842 0.0000186968 0.0000336815 0.0000572269 0.0000962204 0.0001579814 
27 37 0.0000000330 0.0000003374 0.0000011978 0.0000030351 0.0000066451 0.0000125899 0.0000222168 0.0000369174 0.0000604956 0.0000965166 
27 38 0.0000000192 0.0000002007 0.0000007256 0.0000018744 0.0000041937 0.0000081256 0.0000146927 0.0000250594 0.0000423107 0.0000697745 
27 39 0.0000017800 0.0000082413 0.0000188446 0.0000343808 0.0000567814 0.0000851142 0.0001214893 0.0001663991 0.0002251455 0.0002986922 
27 40 0.0000000291 0.0000003020 0.0000010859 0.0000027893 0.0000062016 0.0000119400 0.0000214444 0.0000363173 0.0000608366 0.0000994780 
27 41 0.0000115178 0.0000539596 0.0001247747 0.0002302725 0.0003850474 0.0005842595 0.0008443955 0.0011707715 0.0016039714 0.0021525040 
27 42 0.0000062072 0.0000293657 0.0000685605 0.0001278311 0.0002162429 0.0003321168 0.0004864201 0.0006842254 0.0009532807 0.0013037505 
27 43 0.0009815027 0.0020852525 0.0031132183 0.0041470799 0.0052443867 0.0063109161 0.0073938427 0.0084659714 0.0095904720 0.0107074039 
27 44 0.0000085483 0.0000403087 0.0000938112 0.0001743306 0.0002938153 0.0004495523 0.0006557420 0.0009184413 0.0012733690 0.0017322729 
27 45 0.0000000368 0.0000003763 0.0000013331 0.0000033702 0.0000073606 0.0000139109 0.0000244841 0.0000405760 0.0000662961 0.0001054478 
27 46 0.0000000214 0.0000002232 0.0000008054 0.0000020764 0.0000046351 0.0000089598 0.0000161600 0.0000274878 0.0000462696 0.0000760498 
27 47 0.0000019230 0.0000088895 0.0000202972 0.0000369782 0.0000609826 0.0000912897 0.0001301414 0.0001780553 0.0002406938 0.0003191268 
27 48 0.0000000323 0.0000003344 0.0000012002 0.0000030761 0.0000068229 0.0000131040 0.0000234734 0.0000396446 0.0000662058 0.0001078988 
27 49 0.0000000000 0.0000000000 0.0000000000 0.0000000000 0.0000000000 0.0000000000 0.0000000000 0.0000000000 0.0000000000 0.0000000000 
27 50 0.0000000138 0.0000001450 0.0000005296 0.0000013826 0.0000031307 0.0000061420 0.0000112582 0.0000194849 0.0000334604 0.0000562299 
27 51 0.0000000000 0.0000000000 0.0000000000 0.0000000000 0.0000000000 0.0000000000 0.0000000000 0.0000000000 0.0000000000 0.0000000000 
27 52 0.0000000258 0.0000002692 0.0000009744 0.0000025205 0.0000056479 0.0000109618 0.0000198600 0.0000339482 0.0000574753 0.0000950865 
27 53 0.0000000175 0.0000001815 0.0000006532 0.0000016785 0.0000037330 0.0000071866 0.0000129012 0.0000218274 0.0000364993 0.0000595152 
27 54 0.0000000120 0.0000001260 0.0000004572 0.0000011860 0.0000026658 0.0000051903 0.0000094351 0.0000161845 0.0000275074 0.0000456965 
27 55 0.0000016824 0.0000079063 0.0000183395 0.0000339603 0.0000570094 0.0000868695 0.0001261502 0.0001758585 0.0002425330 0.0003280864 
27 56 0.0000000192 0.0000001999 0.0000007221 0.0000018637 0.0000041656 0.0000080631 0.0000145645 0.0000248139 0.0000418456 0.0000689155 
27 57 0.0000000000 0.0000000000 0.0000000000 0.0000000000 0.0000000000 0.0000000000 0.0000000000 0.0000000000 0.0000000000 0.0000000000 
27 58 0.0000037040 0.0000176475 0.0000414921 0.0000779474 0.0001329986 0.0002061293 0.0003049580 0.0004337321 0.0006122001 0.0008497975 
27 59 0.0012556522 0.0027144183 0.0041223997 0.0055923008 0.0072192872 0.0088763836 0.0106481378 0.0125073906 0.0145948191 0.0168445147 
27 60 0.0000056379 0.0000267665 0.0000627128 0.0001173751 0.0001994303 0.0003077310 0.0004530723 0.0006410164 0.0008992555 0.0012396761 
27 61 0.0000000867 0.0000008866 0.0000031445 0.0000079563 0.0000173843 0.0000328525 0.0000577787 0.0000955953 0.0001557145 0.0002464442 
27 62 0.0000000124 0.0000001296 0.0000004702 0.0000012193 0.0000027400 0.0000053335 0.0000096934 0.0000166243 0.0000282502 0.0000469257 
27 63 0.0000065885 0.0000306381 0.0000703318 0.0001287960 0.0002134902 0.0003210136 0.0004593603 0.0006301630 0.0008528118 0.0011290334 
27 64 0.0000000201 0.0000002091 0.0000007552 0.0000019482 0.0000043521 0.0000084197 0.0000152001 0.0000258820 0.0000436200 0.0000717930 
28 1 0.0000000115 0.0000001201 0.0000004364 0.0000011336 0.0000025521 0.0000049777 0.0000090670 0.0000155889 0.0000265703 0.0000442896 
28 2 0.0000000860 0.0000008866 0.0000031691 0.0000080855 0.0000178322 0.0000340254 0.0000604718 0.0001011796 0.0001669507 0.0002680424 
28 3 0.0000000078 0.0000000823 0.0000002999 0.0000007813 0.0000017652 0.0000034556 0.0000063200 0.0000109140 0.0000186985 0.0000313508 
28 4 0.0000068497 0.0000321191 0.0000743435 0.0001373581 0.0002300125 0.0003496057 0.0005063341 0.0007038896 0.0009677765 0.0013049104 
28 5 0.0000000104 0.0000001082 0.0000003918 0.0000010133 0.0000022706 0.0000044062 0.0000079808 0.0000136364 0.0000230716 0.0000381333 
28 6 0.0000000320 0.0000003301 0.0000011802 0.0000030122 0.0000066466 0.0000126900 0.0000225715 0.0000378045 0.0000624674 0.0001004852 
28 7 0.0000000078 0.0000000820 0.0000002972 0.0000007695 0.0000017264 0.0000033545 0.0000060846 0.0000104132 0.0000176521 0.0000292403 
28 8 0.0000026087 0.0000122228 0.0000282702 0.0000521937 0.0000873334 0.0001326460 0.0001919810 0.0002667306 0.0003665638 0.0004941826 
28 9 0.0000050986 0.0000242115 0.0000567378 0.0001062121 0.0001804965 0.0002785587 0.0004101748 0.0005803741 0.0008142047 0.0011223484 
28 10 0.0000088761 0.0000418128 0.0000972030 0.0001803928 0.0003035185 0.0004634813 0.0006744205 0.0009418339 0.0013008058 0.0017610006 
28 11 0.0000036907 0.0000175552 0.0000412079 0.0000772785 0.0001315953 0.0002035279 0.0003004112 0.0004261820 0.0005997458 0.0008296657 
28 12 0.0010166305 0.0021744105 0.0032675601 0.0043826244 0.0055848166 0.0067735827 0.0080034007 0.0092464175 0.0105814052 0.0119446823 
28 13 0.0000000117 0.0000001223 0.0000004426 0.0000011442 0.0000025622 0.0000049687 0.0000089925 0.0000153519 0.0000259477 0.0000428365 
28 14 0.0000000364 0.0000003753 0.0000013416 0.0000034232 0.0000075513 0.0000144126 0.0000256254 0.0000429003 0.0000708485 0.0001138913 
28 15 0.0000000046 0.0000000481 0.0000001756 0.0000004584 0.0000010380 0.0000020367 0.0000037341 0.0000064650 0.0000111083 0.0000186836 
28 16 0.0000028445 0.0000133330 0.0000308508 0.0000569840 0.0000953997 0.0001449815 0.0002099733 0.0002919460 0.0004015799 0.0005419634 
28 17 0.0000063203 0.0000300417 0.0000704689 0.0001320579 0.0002247024 0.0003472596 0.0005121485 0.0007259724 0.0010207355 0.0014108132 
28 18 0.0000507907 0.0002368967 0.0005453464 0.0010015170 0.0016651123 0.0025110138 0.0036035281 0.0049568495 0.0067255912 0.0089227503 
28 19 0.0000048297 0.0000229896 0.0000540033 0.0001013555 0.0001727592 0.0002674707 0.0003952667 0.0005615204 0.0007915440 0.0010972364 
28 20 0.0041857898 0.0088828477 0.0132468460 0.0176244352 0.0222565041 0.0267426052 0.0312786659 0.0357467758 0.0404027542 0.0449868592 
28 21 0.0000059807 0.0000282641 0.0000659205 0.0001227762 0.0002074432 0.0003182106 0.0004654356 0.0006537857 0.0009094050 0.0012415272 
28 22 0.0000193109 0.0000900936 0.0002074624 0.0003811405 0.0006339818 0.0009565968 0.0013737821 0.0018913903 0.0025693650 0.0034141316 
28 23 0.0000048571 0.0000229719 0.0000536190 0.0000999472 0.0001690293 0.0002595393 0.0003800298 0.0005344453 0.0007444244 0.0010178692 
28 24 0.0016241436 0.0034444267 0.0051334844 0.0068257165 0.0086140940 0.0103440593 0.0120915051 0.0138115280 0.0156035937 0.0173697549 
28 25 0.0028119376 0.0060552575 0.0091604366 0.0123741570 0.0158957805 0.0194414154 0.0231826807 0.0270484431 0.0313072359 0.0357884608 
28 26 0.0085964610 0.0183377462 0.0274821650 0.0367499711 0.0466644841 0.0563765567 0.0663103824 0.0762089142 0.0866416386 0.0970203159 
28 27 0.0023762309 0.0051176375 0.0077429368 0.0104607002 0.0134396921 0.0164399215 0.0196067433 0.0228801466 0.0264878619 0.0302858541 
28 28 0.9733608363 0.9425050166 0.9128142448 0.8819085264 0.8478016301 0.8131644976 0.7762307629 0.7375659730 0.6942391377 0.6475919288 
28 29 0.0000065323 0.0000306982 0.0000712057 0.0001318491 0.0002213134 0.0003371748 0.0004895019 0.0006820831 0.0009399875 0.0012700437 
28 30 0.0000211189 0.0000983808 0.0002262109 0.0004149298 0.0006889544 0.0010376030 0.0014870532 0.0020427724 0.0027677801 0.0036669469 
28 31 0.0000053169 0.0000250244 0.0000581294 0.0001078002 0.0001812523 0.0002766174 0.0004023289 0.0005617059 0.0007757928 0.0010506855 
28 32 0.0017110510 0.0036246094 0.0053961171 0.0071667707 0.0090331874 0.0108335727 0.0126466643 0.0144253923 0.0162716289 0.0180831064 
28 33 0.0000000310 0.0000003227 0.0000011641 0.0000029999 0.0000066935 0.0000129330 0.0000233153 0.0000396394 0.0000666852 0.0001095282 
28 34 0.0000002874 0.0000029096 0.0000102144 0.0000255682 0.0000551972 0.0001030227 0.0001787663 0.0002915601 0.0004672110 0.0007262668 
28 35 0.0000000231 0.0000002411 0.0000008719 0.0000022530 0.0000050426 0.0000097743 0.0000176820 0.0000301734 0.0000509764 0.0000841207 
28 36 0.0000154833 0.0000715924 0.0001635051 0.0002979451 0.0004914393 0.0007357168 0.0010486883 0.0014341423 0.0019366759 0.0025626760 
28 37 0.0000000325 0.0000003360 0.0000012035 0.0000030778 0.0000068082 0.0000130362 0.0000232691 0.0000391380 0.0000650236 0.0001053091 
28 38 0.0000001076 0.0000010892 0.0000038250 0.0000095793 0.0000206944 0.0000386603 0.0000671664 0.0001097232 0.0001762303 0.0002748119 
28 39 0.0000000260 0.0000002685 0.0000009626 0.0000024645 0.0000054588 0.0000104667 0.0000187102 0.0000315195 0.0000524604 0.0000851309 
28 40 0.0000059193 0.0000273375 0.0000623664 0.0001135272 0.0001870611 0.0002797932 0.0003985263 0.0005447606 0.0007356213 0.0009740542 
28 41 0.0000070597 0.0000332081 0.0000770977 0.0001428950 0.0002401058 0.0003661939 0.0005322298 0.0007424866 0.0010245457 0.0013861545 
28 42 0.0000226601 0.0001049867 0.0002401178 0.0004379661 0.0007226242 0.0010812252 0.0015386106 0.0020976337 0.0028175434 0.0036973181 
28 43 0.0000057501 0.0000270697 0.0000628961 0.0001166710 0.0001962274 0.0002995683 0.0004358655 0.0006087620 0.0008411563 0.0011397623 
28 44 0.0017801701 0.0037530718 0.0055614395 0.0073502168 0.0092137339 0.0109878355 0.0127485254 0.0144472945 0.0161759837 0.0178313670 
28 45 0.0000000367 0.0000003783 0.0000013529 0.0000034544 0.0000076278 0.0000145793 0.0000259727 0.0000435946 0.0000722565 0.0001167193 
28 46 0.0000001209 0.0000012214 0.0000042799 0.0000106937 0.0000230432 0.0000429384 0.0000743981 0.0001211990 0.0001940654 0.0003016464 
28 47 0.0000000293 0.0000003026 0.0000010833 0.0000027689 0.0000061211 0.0000117131 0.0000208927 0.0000351147 0.0000582896 0.0000943145 
28 48 0.0000063947 0.0000294839 0.0000671598 0.0001220656 0.0002008075 0.0002998947 0.0004265115 0.0005821716 0.0007850075 0.0010380727 
28 49 0.0000000000 0.0000000000 0.0000000000 0.0000000000 0.0000000000 0.0000000000 0.0000000000 0.0000000000 0.0000000000 0.0000000000 
28 50 0.0000001726 0.0000017746 0.0000063246 0.0000160858 0.0000353533 0.0000672179 0.0001190091 0.0001983210 0.0003257398 0.0005203447 
28 51 0.0000000000 0.0000000000 0.0000000000 0.0000000000 0.0000000000 0.0000000000 0.0000000000 0.0000000000 0.0000000000 0.0000000000 
28 52 0.0000146662 0.0000685999 0.0001583951 0.0002918920 0.0004873450 0.0007384420 0.0010658095 0.0014760577 0.0020203052 0.0027098670 
28 53 0.0000000165 0.0000001716 0.0000006196 0.0000015984 0.0000035707 0.0000069075 0.0000124681 0.0000212239 0.0000357523 0.0000588003 
28 54 0.0000000641 0.0000006589 0.0000023466 0.0000059642 0.0000130988 0.0000248886 0.0000440371 0.0000733432 0.0001204061 0.0001922807 
28 55 0.0000000137 0.0000001426 0.0000005151 0.0000013292 0.0000029703 0.0000057481 0.0000103798 0.0000176779 0.0000297971 0.0000490418 
28 56 0.0000055779 0.0000260513 0.0000600647 0.0001105211 0.0001842212 0.0002786722 0.0004015087 0.0005550622 0.0007582685 0.0010151396 
28 57 0.0000000000 0.0000000000 0.0000000000 0.0000000000 0.0000000000 0.0000000000 0.0000000000 0.0000000000 0.0000000000 0.0000000000 
28 58 0.0000185604 0.0000873088 0.0002026892 0.0003756133 0.0006309615 0.0009618849 0.0013971127 0.0019472773 0.0026834123 0.0036235840 
28 59 0.0000021064 0.0000100382 0.0000236074 0.0000443636 0.0000757294 0.0001174339 0.0001738588 0.0002474913 0.0003497435 0.0004862448 
28 60 0.0022701615 0.0048508292 0.0072825716 0.0097578305 0.0124200504 0.0150452517 0.0177524775 0.0204784110 0.0233921056 0.0263487811 
28 61 0.0000000353 0.0000003656 0.0000013117 0.0000033604 0.0000074480 0.0000142887 0.0000255550 0.0000430662 0.0000716935 0.0001163316 
28 62 0.0000000732 0.0000007527 0.0000026846 0.0000068336 0.0000150340 0.0000286165 0.0000507321 0.0000846712 0.0001393403 0.0002231171 
28 63 0.0000000254 0.0000002641 0.0000009509 0.0000024448 0.0000054402 0.0000104801 0.0000188282 0.0000318841 0.0000533755 0.0000871482 
28 64 0.0000060986 0.0000285403 0.0000659348 0.0001215832 0.0002031593 0.0003081211 0.0004452263 0.0006174566 0.0008466665 0.0011383185 
29 1 0.0000015837 0.0000074215 0.0000171666 0.0000316939 0.0000530266 0.0000805201 0.0001164884 0.0001617362 0.0002220349 0.0002988598 
29 2 0.0000000100 0.0000001052 0.0000003826 0.0000009943 0.0000022398 0.0000043704 0.0000079635 0.0000136948 0.0000233434 0.0000389035 
29 3 0.0000000150 0.0000001557 0.0000005588 0.0000014314 0.0000031720 0.0000060834 0.0000108746 0.0000183134 0.0000304563 0.0000493534 
29 4 0.0000000176 0.0000001832 0.0000006614 0.0000017059 0.0000038101 0.0000073690 0.0000132990 0.0000226360 0.0000381305 0.0000627210 
29 5 0.0000037654 0.0000174995 0.0000401472 0.0000734719 0.0001216965 0.0001828550 0.0002614724 0.0003584743 0.0004849277 0.0006420311 
29 6 0.0000000356 0.0000003706 0.0000013366 0.0000034428 0.0000076759 0.0000148149 0.0000266667 0.0000452430 0.0000758871 0.0001241402 
29 7 0.0000000351 0.0000003620 0.0000012933 0.0000032974 0.0000072673 0.0000138580 0.0000246154 0.0000411676 0.0000679104 0.0001090396 
29 8 0.0000000577 0.0000005972 0.0000021416 0.0000054830 0.0000121418 0.0000232702 0.0000415664 0.0000699450 0.0001162174 0.0001881352 
29 9 0.0000013825 0.0000064753 0.0000149701 0.0000276220 0.0000461801 0.0000700651 0.0001012593 0.0001404143 0.0001924349 0.0002584247 
29 10 0.0000000045 0.0000000470 0.0000001704 0.0000004422 0.0000009941 0.0000019361 0.0000035209 0.0000060430 0.0000102793 0.0000170962 
29 11 0.0000000092 0.0000000957 0.0000003430 0.0000008782 0.0000019450 0.0000037288 0.0000066637 0.0000112205 0.0000186618 0.0000302513 
29 12 0.0000000078 0.0000000810 0.0000002929 0.0000007563 0.0000016914 0.0000032758 0.0000059207 0.0000100938 0.0000170351 0.0000280805 
29 13 0.0013063491 0.0027647091 0.0041115521 0.0054536507 0.0068626079 0.0082145413 0.0095668016 0.0108817578 0.0122304407 0.0135319902 
29 14 0.0000112144 0.0000527711 0.0001225504 0.0002271840 0.0003817787 0.0005822550 0.0008461097 0.0011799328 0.0016271003 0.0021991049 
29 15 0.0000086241 0.0000406349 0.0000944845 0.0001753840 0.0002951568 0.0004508167 0.0006561669 0.0009166376 0.0012665701 0.0017157347 
29 16 0.0000157945 0.0000740689 0.0001714347 0.0003166822 0.0005300692 0.0008051047 0.0011647489 0.0016165944 0.0022171808 0.0029787848 
29 17 0.0010808296 0.0022825319 0.0033879087 0.0044853588 0.0056334494 0.0067316045 0.0078272153 0.0088907391 0.0099809761 0.0110347151 
29 18 0.0000055179 0.0000260350 0.0000606253 0.0001127222 0.0001900873 0.0002909948 0.0004246734 0.0005950754 0.0008253915 0.0011232425 
29 19 0.0000119228 0.0000554649 0.0001273694 0.0002333303 0.0003869068 0.0005819650 0.0008330224 0.0011430257 0.0015470705 0.0020479935 
29 20 0.0000083695 0.0000392912 0.0000910452 0.0001684077 0.0002823498 0.0004296582 0.0006229869 0.0008669558 0.0011930435 0.0016095057 
29 21 0.0025981918 0.0054258567 0.0079641189 0.0104178286 0.0129050548 0.0151970321 0.0173851737 0.0193979409 0.0213228216 0.0230150353 
29 22 0.0000203081 0.0000950370 0.0002195072 0.0004045681 0.0006754084 0.0010229960 0.0014753158 0.0020404433 0.0027866054 0.0037250650 
29 23 0.0000282802 0.0001304918 0.0002972417 0.0005397917 0.0008861800 0.0013189412 0.0018658612 0.0025274198 0.0033691175 0.0043830101 
29 24 0.0000289330 0.0001348639 0.0003102947 0.0005695724 0.0009465532 0.0014269623 0.0020474486 0.0028164215 0.0038225914 0.0050752204 
29 25 0.0005531241 0.0011680217 0.0017334376 0.0022944678 0.0028808171 0.0034408283 0.0039983164 0.0045377285 0.0050879693 0.0056156779 
29 26 0.0000034228 0.0000161313 0.0000375225 0.0000696878 0.0001173719 0.0001794557 0.0002615526 0.0003660069 0.0005069093 0.0006887479 
29 27 0.0000045060 0.0000209724 0.0000481874 0.0000883315 0.0001465866 0.0002206884 0.0003162408 0.0004345013 0.0005891023 0.0007815468 
29 28 0.0000050384 0.0000236781 0.0000549222 0.0001016976 0.0001707030 0.0002600690 0.0003775616 0.0005261029 0.0007250293 0.0009796075 
29 29 0.9503142443 0.8945321342 0.8426444932 0.7904922297 0.7351327485 0.6812617591 0.6264166917 0.5718604475 0.5141810927 0.4561334502 
29 30 0.0068370072 0.0144841371 0.0215602665 0.0286243116 0.0360529773 0.0431909486 0.0503360069 0.0572812738 0.0643865329 0.0711965885 
29 31 0.0115370638 0.0239962535 0.0350793248 0.0456842968 0.0563000217 0.0659310333 0.0749469408 0.0830268899 0.0904687739 0.0966290532 
29 32 0.0085424371 0.0180611438 0.0268331775 0.0355533286 0.0446805974 0.0534052923 0.0620890917 0.0704761967 0.0789921856 0.0870794532 
29 33 0.0000039344 0.0000181212 0.0000412275 0.0000748216 0.0001228512 0.0001830558 0.0002596178 0.0003531842 0.0004741989 0.0006237659 
29 34 0.0000000356 0.0000003701 0.0000013341 0.0000034350 0.0000076551 0.0000147683 0.0000265712 0.0000450631 0.0000755606 0.0001235881 
29 35 0.0000000669 0.0000006777 0.0000023800 0.0000059604 0.0000128762 0.0000240535 0.0000417855 0.0000682518 0.0001095995 0.0001708608 
29 36 0.0000000596 0.0000006140 0.0000021920 0.0000055869 0.0000123138 0.0000234933 0.0000417765 0.0000699956 0.0001158006 0.0001867218 
29 37 0.0000093508 0.0000425002 0.0000954460 0.0001708674 0.0002763002 0.0004053056 0.0005652312 0.0007554654 0.0009944564 0.0012808547 
29 38 0.0000001268 0.0000013011 0.0000046290 0.0000117518 0.0000257752 0.0000489038 0.0000863896 0.0001436284 0.0002353137 0.0003749432 
29 39 0.0000001573 0.0000015787 0.0000054960 0.0000136383 0.0000291631 0.0000539111 0.0000926063 0.0001494788 0.0002368501 0.0003639524 
29 40 0.0000001967 0.0000020027 0.0000070722 0.0000178166 0.0000387493 0.0000729002 0.0001276354 0.0002102517 0.0003409654 0.0005374293 
29 41 0.0000017014 0.0000078422 0.0000178534 0.0000324213 0.0000532661 0.0000794135 0.0001126851 0.0001533662 0.0002060031 0.0002710867 
29 42 0.0000000194 0.0000002007 0.0000007200 0.0000018447 0.0000040893 0.0000078470 0.0000140391 0.0000236712 0.0000394367 0.0000640648 
29 43 0.0000000225 0.0000002284 0.0000008059 0.0000020284 0.0000044076 0.0000082856 0.0000144966 0.0000238678 0.0000386970 0.0000610094 
29 44 0.0000000313 0.0000003222 0.0000011496 0.0000029283 0.0000064486 0.0000122910 0.0000218299 0.0000365231 0.0000603133 0.0000970331 
29 45 0.0022697271 0.0046934113 0.0068266151 0.0088498057 0.0108612521 0.0126803180 0.0143883005 0.0159394176 0.0174151410 0.0187268583 
29 46 0.0000271366 0.0001263087 0.0002902011 0.0005318933 0.0008824602 0.0013280698 0.0019020948 0.0026115731 0.0035373633 0.0046869211 
29 47 0.0000403442 0.0001838393 0.0004137288 0.0007419291 0.0012012264 0.0017628574 0.0024569151 0.0032769299 0.0042942828 0.0054873360 
29 48 0.0000369947 0.0001714585 0.0003923428 0.0007161287 0.0011828034 0.0017721469 0.0025263300 0.0034522062 0.0046518656 0.0061304876 
29 49 0.0000000000 0.0000000000 0.0000000000 0.0000000000 0.0000000000 0.0000000000 0.0000000000 0.0000000000 0.0000000000 0.0000000000 
29 50 0.0000000183 0.0000001918 0.0000006953 0.0000018014 0.0000040434 0.0000078599 0.0000142615 0.0000244114 0.0000413805 0.0000685246 
29 51 0.0000000000 0.0000000000 0.0000000000 0.0000000000 0.0000000000 0.0000000000 0.0000000000 0.0000000000 0.0000000000 0.0000000000 
29 52 0.0000000332 0.0000003446 0.0000012394 0.0000031832 0.0000070757 0.0000136170 0.0000244405 0.0000413530 0.0000691760 0.0001128915 
29 53 0.0000244150 0.0001124830 0.0002558309 0.0004638371 0.0007600924 0.0011291322 0.0015940487 0.0021544961 0.0028648756 0.0037171012 
29 54 0.0000001100 0.0000011358 0.0000040645 0.0000103828 0.0000229334 0.0000438326 0.0000780562 0.0001308996 0.0002166004 0.0003489287 
29 55 0.0000002554 0.0000025944 0.0000091379 0.0000229490 0.0000497134 0.0000930903 0.0001620445 0.0002650626 0.0004259069 0.0006634719 
29 56 0.0000001647 0.0000016926 0.0000060321 0.0000153421 0.0000337216 0.0000641258 0.0001135645 0.0001893224 0.0003111468 0.0004974637 
29 57 0.0000000000 0.0000000000 0.0000000000 0.0000000000 0.0000000000 0.0000000000 0.0000000000 0.0000000000 0.0000000000 0.0000000000 
29 58 0.0000000081 0.0000000845 0.0000003064 0.0000007940 0.0000017827 0.0000034667 0.0000062940 0.0000107817 0.0000182965 0.0000303433 
29 59 0.0000000304 0.0000003119 0.0000011092 0.0000028144 0.0000061694 0.0000116996 0.0000206574 0.0000343274 0.0000562093 0.0000895053 
29 60 0.0000000144 0.0000001503 0.0000005420 0.0000013964 0.0000031148 0.0000060162 0.0000108411 0.0000184219 0.0000309698 0.0000508224 
29 61 0.0144337586 0.0301402877 0.0442324389 0.0578419560 0.0716131111 0.0842656627 0.0962870892 0.1072581392 0.1176073589 0.1264752777 
29 62 0.0000237313 0.0001114966 0.0002585330 0.0004784957 0.0008026481 0.0012218298 0.0017718685 0.0024654553 0.0033909919 0.0045695643 
29 63 0.0001659731 0.0007638095 0.0017350372 0.0031409839 0.0051371234 0.0076135349 0.0107168470 0.0144317258 0.0190949210 0.0246118561 
29 64 0.0000336154 0.0001573066 0.0003633409 0.0006697266 0.0011182884 0.0016942857 0.0024444594 0.0033828167 0.0046238090 0.0061882385 
30 1 0.0000000069 0.0000000723 0.0000002623 0.0000006805 0.0000015299 0.0000029794 0.0000054182 0.0000092989 0.0000158163 0.0000263024 
30 2 0.0000023867 0.0000110816 0.0000254086 0.0000464908 0.0000770333 0.0001158676 0.0001660148 0.0002283337 0.0003104789 0.0004142592 
30 3 0.0000000034 0.0000000357 0.0000001313 0.0000003448 0.0000007861 0.0000015528 0.0000028679 0.0000050039 0.0000086736 0.0000147293 
30 4 0.0000000719 0.0000007376 0.0000026223 0.0000066514 0.0000145716 0.0000276087 0.0000486870 0.0000807749 0.0001319734 0.0002095536 
30 5 0.0000000294 0.0000003058 0.0000011039 0.0000028459 0.0000063517 0.0000122727 0.0000221175 0.0000375741 0.0000631201 0.0001034315 
30 6 0.0000056758 0.0000261410 0.0000594574 0.0001078487 0.0001769237 0.0002633105 0.0003728363 0.0005061720 0.0006777822 0.0008886089 
30 7 0.0000000185 0.0000001940 0.0000007044 0.0000018271 0.0000041060 0.0000079901 0.0000145113 0.0000248571 0.0000421559 0.0000698121 
30 8 0.0000001691 0.0000017221 0.0000060786 0.0000152987 0.0000332171 0.0000623418 0.0001087784 0.0001783754 0.0002874290 0.0004491918 
30 9 0.0000000052 0.0000000548 0.0000001982 0.0000005125 0.0000011481 0.0000022276 0.0000040340 0.0000068918 0.0000116594 0.0000192707 
30 10 0.0000009565 0.0000044700 0.0000103137 0.0000189948 0.0000317000 0.0000480254 0.0000693318 0.0000960936 0.0001317479 0.0001772568 
30 11 0.0000000028 0.0000000292 0.0000001065 0.0000002773 0.0000006258 0.0000012238 0.0000022357 0.0000038562 0.0000065971 0.0000110429 
30 12 0.0000000238 0.0000002459 0.0000008789 0.0000022424 0.0000049459 0.0000094389 0.0000167802 0.0000280885 0.0000463795 0.0000745418 
30 13 0.0000092766 0.0000437718 0.0001019218 0.0001894736 0.0003194098 0.0004887189 0.0007126893 0.0009976023 0.0013815593 0.0018760066 
30 14 0.0015938548 0.0033335758 0.0049015307 0.0064252564 0.0079813398 0.0094304465 0.0108346380 0.0121546010 0.0134598632 0.0146717677 
30 15 0.0000036589 0.0000174341 0.0000409895 0.0000769931 0.0001313341 0.0002034615 0.0003008173 0.0004274616 0.0006025733 0.0008349618 
30 16 0.0000429245 0.0001983073 0.0004521790 0.0008218974 0.0013503786 0.0020109744 0.0028458241 0.0038550057 0.0051370071 0.0066769792 
30 17 0.0000038929 0.0000183850 0.0000428539 0.0000797702 0.0001347078 0.0002065450 0.0003020011 0.0004241271 0.0005899551 0.0008056757 
30 18 0.0013267689 0.0027887102 0.0041204749 0.0054296232 0.0067843746 0.0080651224 0.0093272478 0.0105365161 0.0117589909 0.0129234090 
30 19 0.0000028857 0.0000136683 0.0000319510 0.0000596547 0.0001010784 0.0001555197 0.0002282481 0.0003218303 0.0004497050 0.0006172290 
30 20 0.0000326853 0.0001513161 0.0003457881 0.0006300891 0.0010383630 0.0015515054 0.0022041673 0.0029990886 0.0040182016 0.0052562517 
30 21 0.0000164217 0.0000770510 0.0001784247 0.0003297574 0.0005522402 0.0008391853 0.0012146066 0.0016864512 0.0023136816 0.0031087615 
30 22 0.0031993974 0.0066749205 0.0097897830 0.0127975691 0.0158449505 0.0186544817 0.0213420672 0.0238250114 0.0262197271 0.0283592675 
30 23 0.0000129089 0.0000607062 0.0001408857 0.0002609831 0.0004381950 0.0006676507 0.0009691045 0.0013496723 0.0018580606 0.0025060495 
30 24 0.0000778689 0.0003581966 0.0008133677 0.0014720028 0.0024068785 0.0035666513 0.0050204642 0.0067621606 0.0089519225 0.0115500424 
30 25 0.0000025949 0.0000122531 0.0000285564 0.0000531449 0.0000897191 0.0001375134 0.0002009678 0.0002820600 0.0003920022 0.0005347199 
30 26 0.0006827802 0.0014444307 0.0021475696 0.0028483111 0.0035845169 0.0042920716 0.0050017500 0.0056948480 0.0064105413 0.0071085522 
30 27 0.0000019850 0.0000093885 0.0000219146 0.0000408516 0.0000690927 0.0001060995 0.0001553751 0.0002185439 0.0003044804 0.0004164639 
30 28 0.0000132159 0.0000615655 0.0001415599 0.0002596578 0.0004311390 0.0006493188 0.0009305791 0.0012783411 0.0017320417 0.0022947289 
30 29 0.0055470213 0.0117513140 0.0174923410 0.0232235638 0.0292506119 0.0350418133 0.0408387646 0.0464736209 0.0522382828 0.0577634397 
30 30 0.9548955418 0.9040474762 0.8565326427 0.8085442200 0.7573239411 0.7071707469 0.6557552653 0.6042033407 0.5491852724 0.4931784018 
30 31 0.0046953293 0.0099673365 0.0148658419 0.0197764775 0.0249641786 0.0299734548 0.0350140605 0.0399417611 0.0450155314 0.0499150301 
30 32 0.0211365070 0.0441395533 0.0647748900 0.0846925997 0.1048238799 0.1232823727 0.1407610550 0.1566237236 0.1714425839 0.1839100183 
30 33 0.0000000264 0.0000002741 0.0000009855 0.0000025306 0.0000056238 0.0000108209 0.0000194187 0.0000328528 0.0000549555 0.0000896954 
30 34 0.0000059135 0.0000269165 0.0000605816 0.0001088007 0.0001767625 0.0002608815 0.0003667844 0.0004953496 0.0006613041 0.0008673920 
30 35 0.0000000187 0.0000001949 0.0000007036 0.0000018146 0.0000040521 0.0000078352 0.0000141355 0.0000240493 0.0000404866 0.0000665431 
30 36 0.0000002519 0.0000025250 0.0000087802 0.0000217611 0.0000464682 0.0000857785 0.0001471162 0.0002370600 0.0003748652 0.0005746798 
30 37 0.0000001122 0.0000011511 0.0000040957 0.0000103989 0.0000228117 0.0000432901 0.0000764928 0.0001272141 0.0002085024 0.0003323732 
30 38 0.0000140732 0.0000633013 0.0001408167 0.0002497605 0.0004000774 0.0005818315 0.0008049313 0.0010683904 0.0013981502 0.0017938452 
30 39 0.0000000855 0.0000008797 0.0000031389 0.0000079932 0.0000175910 0.0000334926 0.0000593886 0.0000991324 0.0001631502 0.0002612437 
30 40 0.0000005937 0.0000058867 0.0000202555 0.0000496424 0.0001046682 0.0001906717 0.0003222976 0.0005112604 0.0007938920 0.0011925602 
30 41 0.0000000158 0.0000001639 0.0000005889 0.0000015106 0.0000033530 0.0000064429 0.0000115442 0.0000194956 0.0000325398 0.0000529682 
30 42 0.0000025680 0.0000117513 0.0000265751 0.0000479441 0.0000782400 0.0001159220 0.0001635269 0.0002214157 0.0002960914 0.0003884865 
30 43 0.0000000116 0.0000001209 0.0000004354 0.0000011198 0.0000024926 0.0000048039 0.0000086351 0.0000146333 0.0000245216 0.0000400936 
30 44 0.0000000917 0.0000009246 0.0000032345 0.0000080668 0.0000173469 0.0000322535 0.0000557500 0.0000905819 0.0001445961 0.0002239749 
30 45 0.0000237064 0.0001104058 0.0002538119 0.0004654986 0.0007728891 0.0011641120 0.0016687832 0.0022935091 0.0031101262 0.0041260783 
30 46 0.0027718963 0.0056728181 0.0081725693 0.0104943978 0.0127530116 0.0147512835 0.0165888617 0.0182269113 0.0197635761 0.0211233963 
30 47 0.0000191848 0.0000894680 0.0002059415 0.0003782013 0.0006288495 0.0009485297 0.0013618060 0.0018745445 0.0025463773 0.0033843428 
30 48 0.0001025146 0.0004626398 0.0010314128 0.0018313650 0.0029324280 0.0042546950 0.0058571358 0.0077102179 0.0099539252 0.0125120601 
30 49 0.0000000000 0.0000000000 0.0000000000 0.0000000000 0.0000000000 0.0000000000 0.0000000000 0.0000000000 0.0000000000 0.0000000000 
30 50 0.0000050200 0.0000232825 0.0000533255 0.0000974547 0.0001612494 0.0002421557 0.0003463026 0.0004752109 0.0006442168 0.0008561360 
30 51 0.0000000000 0.0000000000 0.0000000000 0.0000000000 0.0000000000 0.0000000000 0.0000000000 0.0000000000 0.0000000000 0.0000000000 
30 52 0.0000001431 0.0000014627 0.0000051823 0.0000130979 0.0000285815 0.0000539379 0.0000947145 0.0001564359 0.0002542956 0.0004015222 
30 53 0.0000000811 0.0000008381 0.0000030037 0.0000076857 0.0000170085 0.0000325743 0.0000581396 0.0000977451 0.0001622247 0.0002622402 
30 54 0.0000119253 0.0000548524 0.0001246025 0.0002257111 0.0003697089 0.0005493279 0.0007763642 0.0010517216 0.0014043805 0.0018347085 
30 55 0.0000000559 0.0000005802 0.0000020883 0.0000053676 0.0000119382 0.0000229827 0.0000412516 0.0000697698 0.0001165931 0.0001899113 
30 56 0.0000003363 0.0000034126 0.0000120070 0.0000301205 0.0000651684 0.0001218795 0.0002118858 0.0003461428 0.0005554383 0.0008641447 
30 57 0.0000000000 0.0000000000 0.0000000000 0.0000000000 0.0000000000 0.0000000000 0.0000000000 0.0000000000 0.0000000000 0.0000000000 
30 58 0.0000019776 0.0000092378 0.0000213043 0.0000392154 0.0000654036 0.0000990133 0.0001428112 0.0001977133 0.0002706547 0.0003633805 
30 59 0.0000000066 0.0000000692 0.0000002501 0.0000006454 0.0000014423 0.0000027913 0.0000050406 0.0000085847 0.0000144694 0.0000238121 
30 60 0.0000000465 0.0000004779 0.0000017041 0.0000043372 0.0000095403 0.0000181562 0.0000321811 0.0000536977 0.0000883444 0.0001414169 
30 61 0.0000441133 0.0002062332 0.0004758605 0.0008760925 0.0014607536 0.0022095071 0.0031815306 0.0043925704 0.0059860562 0.0079814437 
30 62 0.0035655895 0.0074663991 0.0109911782 0.0144259064 0.0179442256 0.0212312325 0.0244265099 0.0274387563 0.0304232499 0.0331930087 
30 63 0.0000318928 0.0001497187 0.0003468523 0.0006412936 0.0010743484 0.0016330105 0.0023639253 0.0032822587 0.0045019978 0.0060456847 
30 64 0.0000909183 0.0004196508 0.0009561134 0.0017365306 0.0028509212 0.0042425654 0.0059997493 0.0081220570 0.0108156455 0.0140475790 
31 1 0.0000000175 0.0000001811 0.0000006502 0.0000016667 0.0000036959 0.0000070933 0.0000126899 0.0000213892 0.0000356077 0.0000577671 
31 2 0.0000000073 0.0000000768 0.0000002811 0.0000007358 0.0000016708 0.0000032874 0.0000060443 0.0000104944 0.0000180849 0.0000305052 
31 3 0.0000011325 0.0000053175 0.0000123239 0.0000228008 0.0000382402 0.0000582170 0.0000844667 0.0001176529 0.0001621362 0.0002192067 
31 4 0.0000000134 0.0000001398 0.0000005072 0.0000013150 0.0000029545 0.0000057495 0.0000104463 0.0000179097 0.0000304228 0.0000505133 
31 5 0.0000000410 0.0000004225 0.0000015097 0.0000038506 0.0000084898 0.0000161957 0.0000287801 0.0000481544 0.0000794760 0.0001276789 
31 6 0.0000000261 0.0000002737 0.0000009930 0.0000025738 0.0000057794 0.0000112370 0.0000203897 0.0000348927 0.0000591108 0.0000977723 
31 7 0.0000026931 0.0000125437 0.0000288406 0.0000529062 0.0000878750 0.0001324294 0.0001900040 0.0002614709 0.0003553060 0.0004729004 
31 8 0.0000000438 0.0000004555 0.0000016409 0.0000042219 0.0000094016 0.0000181240 0.0000325826 0.0000552103 0.0000924812 0.0001510835 
31 9 0.0000000117 0.0000001211 0.0000004337 0.0000011096 0.0000024550 0.0000047016 0.0000083925 0.0000141141 0.0000234404 0.0000379357 
31 10 0.0000000031 0.0000000324 0.0000001186 0.0000003101 0.0000007032 0.0000013817 0.0000025373 0.0000044003 0.0000075752 0.0000127675 
31 11 0.0000009889 0.0000046419 0.0000107552 0.0000198922 0.0000333480 0.0000507433 0.0000735739 0.0001023904 0.0001409248 0.0001901867 
31 12 0.0000000056 0.0000000588 0.0000002136 0.0000005549 0.0000012494 0.0000024368 0.0000044382 0.0000076293 0.0000129998 0.0000216600 
31 13 0.0000112965 0.0000530654 0.0001230197 0.0002276250 0.0003816929 0.0005807933 0.0008418431 0.0011707325 0.0016091877 0.0021669693 
31 14 0.0000067213 0.0000319760 0.0000750552 0.0001407186 0.0002394971 0.0003700973 0.0005455798 0.0007726321 0.0010845174 0.0014950298 
31 15 0.0011119011 0.0023736400 0.0035602411 0.0047656201 0.0060591289 0.0073315564 0.0086404120 0.0099548500 0.0113560722 0.0127743953 
31 16 0.0000101796 0.0000481273 0.0001122874 0.0002091999 0.0003535644 0.0005424712 0.0007935697 0.0011147741 0.0015505564 0.0021164236 
31 17 0.0000141351 0.0000657410 0.0001509313 0.0002764227 0.0004582281 0.0006890306 0.0009859394 0.0013523471 0.0018295875 0.0024207926 
31 18 0.0000054074 0.0000255494 0.0000595749 0.0001109247 0.0001873456 0.0002872470 0.0004199019 0.0005894102 0.0008191123 0.0011169918 
31 19 0.0009131192 0.0019279375 0.0028608898 0.0037864961 0.0047538892 0.0056780339 0.0065985072 0.0074900444 0.0084011639 0.0092778877 
31 20 0.0000082329 0.0000386998 0.0000897871 0.0001662969 0.0002792115 0.0004255016 0.0006179159 0.0008612877 0.0011873731 0.0016049202 
31 21 0.0000336168 0.0001551051 0.0003532831 0.0006415171 0.0010531004 0.0015672517 0.0022169516 0.0030027326 0.0040023425 0.0052062823 
31 22 0.0000189787 0.0000890326 0.0002061256 0.0003808474 0.0006375628 0.0009684032 0.0014008308 0.0019436501 0.0026640681 0.0035753528 
31 23 0.0021962946 0.0045887614 0.0067384191 0.0088184092 0.0109288404 0.0128754607 0.0147355472 0.0164478687 0.0180862742 0.0195265758 
31 24 0.0000272752 0.0001274089 0.0002937526 0.0005403881 0.0009002449 0.0013605518 0.0019574367 0.0027003113 0.0036769056 0.0048990923 
31 25 0.0000056386 0.0000262364 0.0000602636 0.0001104314 0.0001831910 0.0002756836 0.0003948648 0.0005422483 0.0007347335 0.0009740508 
31 26 0.0000032743 0.0000154568 0.0000360107 0.0000669914 0.0001130390 0.0001731570 0.0002528829 0.0003546291 0.0004923320 0.0006706852 
31 27 0.0004672774 0.0009864735 0.0014635561 0.0019365183 0.0024302331 0.0029010183 0.0033686977 0.0038199350 0.0042784056 0.0047155550 
31 28 0.0000048535 0.0000228433 0.0000530630 0.0000984046 0.0001654547 0.0002525080 0.0003672628 0.0005127488 0.0007081763 0.0009591099 
31 29 0.0136539194 0.0283991591 0.0415157860 0.0540665905 0.0666301210 0.0780282598 0.0886984334 0.0982609161 0.1070682597 0.1143588457 
31 30 0.0068491125 0.0145394292 0.0216849158 0.0288480966 0.0364154348 0.0437225028 0.0510752712 0.0582633438 0.0656644888 0.0728114222 
31 31 0.9515900160 0.8970791238 0.8462111513 0.7949148011 0.7402651636 0.6868733189 0.6322838339 0.5777290327 0.5197510149 0.4610595748 
31 32 0.0085575682 0.0181301509 0.0269885103 0.0358317497 0.0451307197 0.0540641390 0.0630034433 0.0716880559 0.0805649072 0.0890606914 
31 33 0.0000000737 0.0000007461 0.0000026215 0.0000065688 0.0000141996 0.0000265448 0.0000461519 0.0000754560 0.0001213126 0.0001893941 
31 34 0.0000000318 0.0000003318 0.0000011982 0.0000030909 0.0000069027 0.0000133452 0.0000240659 0.0000409130 0.0000687903 0.0001128540 
31 35 0.0000028026 0.0000128749 0.0000292193 0.0000528955 0.0000866179 0.0001287315 0.0001821016 0.0002471254 0.0003310231 0.0004345950 
31 36 0.0000000542 0.0000005581 0.0000019944 0.0000050893 0.0000112316 0.0000214580 0.0000382148 0.0000641330 0.0001063047 0.0001717816 
31 37 0.0000001737 0.0000017449 0.0000060799 0.0000151012 0.0000323255 0.0000598250 0.0001028968 0.0001663255 0.0002639934 0.0004064637 
31 38 0.0000001069 0.0000011011 0.0000039311 0.0000100161 0.0000220564 0.0000420203 0.0000745585 0.0001245402 0.0002051306 0.0003287681 
31 39 0.0000066633 0.0000302189 0.0000677258 0.0001209932 0.0001952300 0.0002858043 0.0003978116 0.0005308077 0.0006977793 0.0008981283 
31 40 0.0000001696 0.0000017309 0.0000061265 0.0000154721 0.0000337444 0.0000636697 0.0001118319 0.0001848576 0.0003009925 0.0004765733 
31 41 0.0000000265 0.0000002691 0.0000009494 0.0000023891 0.0000051900 0.0000097535 0.0000170594 0.0000280776 0.0000455042 0.0000717093 
31 42 0.0000000168 0.0000001745 0.0000006278 0.0000016127 0.0000035852 0.0000069003 0.0000123855 0.0000209554 0.0000350506 0.0000571895 
31 43 0.0000012133 0.0000055852 0.0000127001 0.0000230363 0.0000378033 0.0000563025 0.0000798204 0.0001085656 0.0001457792 0.0001918846 
31 44 0.0000000277 0.0000002853 0.0000010197 0.0000026019 0.0000057418 0.0000109674 0.0000195253 0.0000327510 0.0000542454 0.0000875635 
31 45 0.0000450380 0.0002054443 0.0004628374 0.0008309400 0.0013471053 0.0019796980 0.0027634318 0.0036920826 0.0048481778 0.0062095708 
31 46 0.0000245366 0.0001144574 0.0002635303 0.0004840842 0.0008051275 0.0012147596 0.0017445646 0.0024022273 0.0032645445 0.0043411253 
31 47 0.0019142070 0.0039493779 0.0057317193 0.0074129689 0.0090738122 0.0105646527 0.0119524878 0.0132002503 0.0143731368 0.0154006872 
31 48 0.0000337453 0.0001566712 0.0003591153 0.0006566580 0.0010867649 0.0016316521 0.0023313212 0.0031934659 0.0043152319 0.0057044914 
31 49 0.0000000000 0.0000000000 0.0000000000 0.0000000000 0.0000000000 0.0000000000 0.0000000000 0.0000000000 0.0000000000 0.0000000000 
31 50 0.0000000174 0.0000001820 0.0000006609 0.0000017144 0.0000038537 0.0000075023 0.0000136345 0.0000233779 0.0000397052 0.0000658895 
31 51 0.0000000000 0.0000000000 0.0000000000 0.0000000000 0.0000000000 0.0000000000 0.0000000000 0.0000000000 0.0000000000 0.0000000000 
31 52 0.0000000317 0.0000003296 0.0000011864 0.0000030501 0.0000067876 0.0000130781 0.0000235032 0.0000398215 0.0000667182 0.0001090679 
31 53 0.0000003023 0.0000030711 0.0000108180 0.0000271706 0.0000588642 0.0001102369 0.0001919143 0.0003139629 0.0005045605 0.0007861440 
31 54 0.0000000901 0.0000009341 0.0000033568 0.0000086133 0.0000191204 0.0000367343 0.0000657842 0.0001109838 0.0001849153 0.0003001677 
31 55 0.0000174338 0.0000803364 0.0001827610 0.0003314570 0.0005433784 0.0008075951 0.0011408381 0.0015431732 0.0020542352 0.0026692289 
31 56 0.0000001387 0.0000014299 0.0000051122 0.0000130473 0.0000287890 0.0000549673 0.0000977759 0.0001637789 0.0002706538 0.0004353983 
31 57 0.0000000000 0.0000000000 0.0000000000 0.0000000000 0.0000000000 0.0000000000 0.0000000000 0.0000000000 0.0000000000 0.0000000000 
31 58 0.0000000084 0.0000000880 0.0000003190 0.0000008259 0.0000018528 0.0000036001 0.0000065302 0.0000111756 0.0000189439 0.0000313786 
31 59 0.0000034527 0.0000161381 0.0000372346 0.0000685593 0.0001143537 0.0001730821 0.0002494902 0.0003450013 0.0004713019 0.0006306496 
31 60 0.0000000147 0.0000001531 0.0000005521 0.0000014224 0.0000031726 0.0000061276 0.0000110411 0.0000187599 0.0000315344 0.0000517413 
31 61 0.0001955596 0.0008999237 0.0020441333 0.0037003673 0.0060516715 0.0089684482 0.0126232675 0.0169979081 0.0224886956 0.0289839800 
31 62 0.0000220837 0.0001040188 0.0002417855 0.0004486483 0.0007547262 0.0011522282 0.0016761611 0.0023399785 0.0032304084 0.0043708005 
31 63 0.0122064412 0.0255152593 0.0374826492 0.0490680040 0.0608241628 0.0716615182 0.0819991550 0.0914799581 0.1004820344 0.1082694331 
31 64 0.0000315593 0.0001480069 0.0003425845 0.0006328709 0.0010593639 0.0016090854 0.0023278846 0.0032308167 0.0044305421 0.0059508070 
32 1 0.0000000082 0.0000000855 0.0000003094 0.0000008002 0.0000017930 0.0000034798 0.0000063040 0.0000107748 0.0000182397 0.0000301714 
32 2 0.0000000587 0.0000006016 0.0000021387 0.0000054244 0.0000118825 0.0000225116 0.0000396947 0.0000658492 0.0001075743 0.0001707879 
32 3 0.0000000040 0.0000000426 0.0000001559 0.0000004082 0.0000009271 0.0000018246 0.0000033561 0.0000058302 0.0000100551 0.0000169800 
32 4 0.0000037511 0.0000174833 0.0000402315 0.0000738817 0.0001228945 0.0001855411 0.0002668309 0.0003682816 0.0005024511 0.0006722340 
32 5 0.0000000386 0.0000004001 0.0000014362 0.0000036809 0.0000081608 0.0000156597 0.0000280092 0.0000471981 0.0000785472 0.0001273742 
32 6 0.0000001373 0.0000013980 0.0000049335 0.0000124137 0.0000269455 0.0000505568 0.0000881877 0.0001445630 0.0002328567 0.0003637545 
32 7 0.0000000252 0.0000002623 0.0000009458 0.0000024352 0.0000054272 0.0000104709 0.0000188406 0.0000319543 0.0000535814 0.0000876317 
32 8 0.0000089137 0.0000411741 0.0000939035 0.0001707882 0.0002809555 0.0004192213 0.0005950476 0.0008095643 0.0010859076 0.0014249809 
32 9 0.0000000060 0.0000000620 0.0000002241 0.0000005783 0.0000012925 0.0000025018 0.0000045187 0.0000076979 0.0000129800 0.0000213735 
32 10 0.0000000177 0.0000001831 0.0000006548 0.0000016717 0.0000036898 0.0000070469 0.0000125386 0.0000210090 0.0000347314 0.0000558999 
32 11 0.0000000031 0.0000000328 0.0000001194 0.0000003104 0.0000006993 0.0000013649 0.0000024882 0.0000042814 0.0000073041 0.0000121878 
32 12 0.0000015022 0.0000070415 0.0000162937 0.0000300974 0.0000503903 0.0000765844 0.0001109233 0.0001542397 0.0002121808 0.0002863832 
32 13 0.0000106265 0.0000499619 0.0001159287 0.0002147157 0.0003604591 0.0005491570 0.0007970828 0.0011101600 0.0015286321 0.0020625804 
32 14 0.0000349241 0.0001613120 0.0003677458 0.0006682795 0.0010977061 0.0016342617 0.0023120396 0.0031309247 0.0041705489 0.0054184478 
32 15 0.0000038899 0.0000185093 0.0000434578 0.0000815099 0.0001388070 0.0002146627 0.0003167676 0.0004491891 0.0006316682 0.0008729027 
32 16 0.0019995661 0.0041937112 0.0061827515 0.0081274354 0.0101269252 0.0120029493 0.0138356412 0.0155737757 0.0173095702 0.0189386700 
32 17 0.0000040775 0.0000192257 0.0000447441 0.0000831531 0.0001401657 0.0002145131 0.0003130211 0.0004386669 0.0006087023 0.0008290770 
32 18 0.0000260526 0.0001206378 0.0002757448 0.0005025809 0.0008284675 0.0012382516 0.0017597223 0.0023952281 0.0032105238 0.0042017825 
32 19 0.0000030420 0.0000143825 0.0000335616 0.0000625464 0.0001057613 0.0001623835 0.0002377839 0.0003344755 0.0004661100 0.0006378572 
32 20 0.0016633543 0.0035030876 0.0051859451 0.0068473621 0.0085749407 0.0102168285 0.0118441468 0.0134131183 0.0150103118 0.0165434010 
32 21 0.0000185900 0.0000869059 0.0002005295 0.0003692221 0.0006157408 0.0009316421 0.0013421221 0.0018542287 0.0025294012 0.0033773573 
32 22 0.0000618538 0.0002845558 0.0006462145 0.0011696243 0.0019127036 0.0028347462 0.0039908515 0.0053763011 0.0071188028 0.0091872004 
32 23 0.0000147431 0.0000690544 0.0001596370 0.0002945104 0.0004922344 0.0007464747 0.0010780389 0.0014933240 0.0020432560 0.0027373573 
32 24 0.0040082310 0.0083719502 0.0122922283 0.0160871654 0.0199426852 0.0235080252 0.0269296439 0.0301017182 0.0331725339 0.0359267832 
32 25 0.0000028383 0.0000133728 0.0000310976 0.0000577400 0.0000972228 0.0001486127 0.0002165513 0.0003029762 0.0004195491 0.0005700009 
32 26 0.0000098081 0.0000457295 0.0001052374 0.0001932116 0.0003211532 0.0004842241 0.0006948575 0.0009558795 0.0012973247 0.0017221592 
32 27 0.0000021909 0.0000103364 0.0000240684 0.0000447505 0.0000754677 0.0001155421 0.0001686529 0.0002363950 0.0003280372 0.0004467036 
32 28 0.0008555255 0.0018123047 0.0026980585 0.0035833853 0.0045165936 0.0054167862 0.0063233319 0.0072126958 0.0081358139 0.0090415524 
32 29 0.0055375590 0.0117079760 0.0173943687 0.0230471288 0.0289637992 0.0346195045 0.0402486994 0.0456855647 0.0512059775 0.0564484754 
32 30 0.0168878960 0.0352671417 0.0517546070 0.0676686942 0.0837534227 0.0985016079 0.1124669327 0.1251410759 0.1369812250 0.1469426044 
32 31 0.0046873232 0.0099306106 0.0147826890 0.0196264856 0.0247199038 0.0296130952 0.0345095099 0.0392664196 0.0441286258 0.0487821061 
32 32 0.9558467713 0.9060748548 0.8595678887 0.8125978695 0.7624626636 0.7133667876 0.6630255012 0.6125346975 0.5586221505 0.5036977833 
32 33 0.0000000325 0.0000003361 0.0000012035 0.0000030776 0.0000068078 0.0000130369 0.0000232753 0.0000391620 0.0000651000 0.0001055195 
32 34 0.0000002217 0.0000022200 0.0000077129 0.0000190978 0.0000407354 0.0000751044 0.0001286287 0.0002069403 0.0003266001 0.0004995303 
32 35 0.0000000234 0.0000002428 0.0000008725 0.0000022392 0.0000049732 0.0000095632 0.0000171507 0.0000289959 0.0000484663 0.0000790367 
32 36 0.0000093085 0.0000426022 0.0000963723 0.0001739437 0.0002840438 0.0004211809 0.0005947131 0.0008060909 0.0010791730 0.0014172918 
32 37 0.0000001521 0.0000015480 0.0000054660 0.0000137675 0.0000299341 0.0000562933 0.0000985051 0.0001621461 0.0002626789 0.0004134501 
32 38 0.0000005200 0.0000051496 0.0000176979 0.0000433176 0.0000911939 0.0001658549 0.0002798323 0.0004429857 0.0006861780 0.0010278030 
32 39 0.0000001180 0.0000012033 0.0000042573 0.0000107456 0.0000234184 0.0000441461 0.0000774504 0.0001278419 0.0002077600 0.0003281443 
32 40 0.0000221281 0.0000999507 0.0002231938 0.0003973287 0.0006387899 0.0009319623 0.0012928317 0.0017193471 0.0022521019 0.0028872775 
32 41 0.0000000205 0.0000002115 0.0000007556 0.0000019273 0.0000042509 0.0000081155 0.0000144398 0.0000242050 0.0000400590 0.0000646031 
32 42 0.0000000737 0.0000007429 0.0000025991 0.0000064833 0.0000139444 0.0000259322 0.0000448331 0.0000728598 0.0001163332 0.0001802398 
32 43 0.0000000154 0.0000001588 0.0000005682 0.0000014521 0.0000032094 0.0000061403 0.0000109514 0.0000184053 0.0000305533 0.0000494434 
32 44 0.0000040383 0.0000185611 0.0000421506 0.0000763644 0.0001251746 0.0001862519 0.0002638367 0.0003586183 0.0004812839 0.0006331995 
32 45 0.0000278879 0.0001292635 0.0002957998 0.0005398992 0.0008916365 0.0013356340 0.0019034203 0.0025997407 0.0035005723 0.0046083520 
32 46 0.0000885128 0.0003988327 0.0008877875 0.0015737158 0.0025150468 0.0036417080 0.0050019494 0.0065681528 0.0084547729 0.0105923951 
32 47 0.0000227198 0.0001054190 0.0002414766 0.0004412028 0.0007294640 0.0010939478 0.0015608592 0.0021345024 0.0028780581 0.0037943312 
32 48 0.0034822954 0.0071580672 0.0103562354 0.0133574682 0.0163113661 0.0189592570 0.0214291665 0.0236650518 0.0257970153 0.0277137040 
32 49 0.0000000000 0.0000000000 0.0000000000 0.0000000000 0.0000000000 0.0000000000 0.0000000000 0.0000000000 0.0000000000 0.0000000000 
32 50 0.0000001149 0.0000011741 0.0000041607 0.0000105179 0.0000229570 0.0000433340 0.0000761146 0.0001257519 0.0002044867 0.0003230001 
32 51 0.0000000000 0.0000000000 0.0000000000 0.0000000000 0.0000000000 0.0000000000 0.0000000000 0.0000000000 0.0000000000 0.0000000000 
32 52 0.0000078793 0.0000366269 0.0000840654 0.0001539526 0.0002552783 0.0003841246 0.0005503511 0.0007564231 0.0010267524 0.0013653689 
32 53 0.0000000965 0.0000009940 0.0000035493 0.0000090459 0.0000199293 0.0000379919 0.0000674672 0.0001128124 0.0001860630 0.0002986866 
32 54 0.0000002687 0.0000027261 0.0000095914 0.0000240600 0.0000520543 0.0000973500 0.0001692361 0.0002764598 0.0004436060 0.0006901337 
32 55 0.0000000686 0.0000007088 0.0000025388 0.0000064918 0.0000143558 0.0000274732 0.0000489955 0.0000823015 0.0001364617 0.0002203626 
32 56 0.0000187049 0.0000861609 0.0001959735 0.0003554226 0.0005828381 0.0008668063 0.0012258895 0.0016611913 0.0022176570 0.0028939211 
32 57 0.0000000000 0.0000000000 0.0000000000 0.0000000000 0.0000000000 0.0000000000 0.0000000000 0.0000000000 0.0000000000 0.0000000000 
32 58 0.0000000340 0.0000003502 0.0000012499 0.0000031839 0.0000070103 0.0000133555 0.0000237001 0.0000395983 0.0000652508 0.0001046421 
32 59 0.0000000070 0.0000000728 0.0000002628 0.0000006775 0.0000015121 0.0000029223 0.0000052692 0.0000089593 0.0000150724 0.0000247526 
32 60 0.0000031027 0.0000145196 0.0000335422 0.0000618488 0.0001033406 0.0001567220 0.0002264435 0.0003140163 0.0004305448 0.0005787948 
32 61 0.0000446071 0.0002082452 0.0004798372 0.0008821238 0.0014684065 0.0022173420 0.0031869881 0.0043915608 0.0059714171 0.0079425370 
32 62 0.0000730743 0.0003373233 0.0007686209 0.0013961524 0.0022923964 0.0034118490 0.0048256624 0.0065336781 0.0087020818 0.0113047466 
32 63 0.0000323160 0.0001514782 0.0003504176 0.0006468930 0.0010818759 0.0016415607 0.0023717868 0.0032865272 0.0044974909 0.0060244119 
32 64 0.0044683519 0.0093707732 0.0138142682 0.0181578440 0.0226223127 0.0268083902 0.0308928196 0.0347578579 0.0386015178 0.0421800863 
33 1 0.0031810581 0.0067100426 0.0099497570 0.0131613578 0.0165177213 0.0197272520 0.0229319949 0.0260502811 0.0292622060 0.0323934386 
33 2 0.0000083873 0.0000397750 0.0000930819 0.0001739830 0.0002951379 0.0004546010 0.0006679157 0.0009427180 0.0013185752 0.0018112526 
33 3 0.0000552606 0.0002559753 0.0005852979 0.0010672086 0.0017600531 0.0026320043 0.0037426946 0.0050978249 0.0068387422 0.0089589607 
33 4 0.0000122523 0.0000577954 0.0001345636 0.0002501862 0.0004219325 0.0006460655 0.0009432593 0.0013226088 0.0018363435 0.0025025590 
33 5 0.0000054935 0.0000252538 0.0000573399 0.0001038283 0.0001700156 0.0002525702 0.0003569429 0.0004836077 0.0006460140 0.0008445487 
33 6 0.0000000446 0.0000004617 0.0000016562 0.0000042420 0.0000093989 0.0000180250 0.0000322239 0.0000542795 0.0000903094 0.0001464431 
33 7 0.0000000884 0.0000008949 0.0000031401 0.0000078563 0.0000169511 0.0000316204 0.0000548353 0.0000893800 0.0001431375 0.0002223768 
33 8 0.0000000682 0.0000007024 0.0000025079 0.0000063925 0.0000140876 0.0000268682 0.0000477479 0.0000799221 0.0001320200 0.0002123973 
33 9 0.0000051374 0.0000239483 0.0000551145 0.0001012176 0.0001683537 0.0002541133 0.0003652618 0.0005036874 0.0006861063 0.0009155820 
33 10 0.0000000184 0.0000001920 0.0000006948 0.0000017963 0.0000040222 0.0000077991 0.0000141125 0.0000240854 0.0000406893 0.0000671238 
33 11 0.0000000616 0.0000006309 0.0000022408 0.0000056783 0.0000124289 0.0000235319 0.0000414737 0.0000687795 0.0001123487 0.0001783898 
33 12 0.0000000312 0.0000003240 0.0000011661 0.0000029974 0.0000066688 0.0000128453 0.0000230765 0.0000390802 0.0000654349 0.0001068798 
33 13 0.0000060058 0.0000276774 0.0000629927 0.0001143462 0.0001877448 0.0002796617 0.0003963396 0.0005385023 0.0007214867 0.0009459593 
33 14 0.0000000510 0.0000005264 0.0000018825 0.0000048064 0.0000106123 0.0000202805 0.0000361199 0.0000606034 0.0001003886 0.0001620216 
33 15 0.0000000771 0.0000007845 0.0000027670 0.0000069616 0.0000151171 0.0000283909 0.0000496075 0.0000815298 0.0001318432 0.0002071117 
33 16 0.0000000778 0.0000007992 0.0000028459 0.0000072334 0.0000158905 0.0000302092 0.0000535003 0.0000892269 0.0001467914 0.0002351266 
33 17 0.0010847425 0.0023010666 0.0034312240 0.0045661812 0.0057702410 0.0069417258 0.0081348662 0.0093231185 0.0105823295 0.0118547698 
33 18 0.0000027207 0.0000129575 0.0000304532 0.0000571871 0.0000975358 0.0001511082 0.0002234748 0.0003177396 0.0004483663 0.0006223095 
33 19 0.0000176866 0.0000823133 0.0001891028 0.0003465733 0.0005749696 0.0008652803 0.0012392414 0.0017014081 0.0023043485 0.0030526236 
33 20 0.0000040072 0.0000190018 0.0000444726 0.0000831507 0.0001411361 0.0002175849 0.0003200988 0.0004526060 0.0006346934 0.0008749438 
33 21 0.0000017681 0.0000081697 0.0000186434 0.0000339420 0.0000559242 0.0000836230 0.0001190375 0.0001625578 0.0002191713 0.0002895596 
33 22 0.0000000139 0.0000001445 0.0000005206 0.0000013395 0.0000029832 0.0000057529 0.0000103493 0.0000175549 0.0000294541 0.0000482340 
33 23 0.0000000271 0.0000002752 0.0000009697 0.0000024373 0.0000052871 0.0000099190 0.0000173120 0.0000284198 0.0000459029 0.0000720254 
33 24 0.0000000215 0.0000002224 0.0000007980 0.0000020448 0.0000045334 0.0000087016 0.0000155745 0.0000262756 0.0000438129 0.0000712560 
33 25 0.0000016100 0.0000075328 0.0000173998 0.0000320821 0.0000536072 0.0000813115 0.0001175210 0.0001630498 0.0002237288 0.0003011053 
33 26 0.0000000073 0.0000000762 0.0000002758 0.0000007136 0.0000015995 0.0000031049 0.0000056261 0.0000096179 0.0000162834 0.0000269358 
33 27 0.0000000182 0.0000001874 0.0000006679 0.0000016990 0.0000037350 0.0000071047 0.0000125882 0.0000210002 0.0000345497 0.0000553233 
33 28 0.0000000117 0.0000001219 0.0000004399 0.0000011335 0.0000025292 0.0000048869 0.0000088100 0.0000149783 0.0000251980 0.0000413868 
33 29 0.0000019274 0.0000088775 0.0000201972 0.0000366547 0.0000601842 0.0000896781 0.0001271854 0.0001730232 0.0002323077 0.0003055798 
33 30 0.0000000160 0.0000001655 0.0000005951 0.0000015280 0.0000033958 0.0000065339 0.0000117255 0.0000198372 0.0000331834 0.0000541601 
33 31 0.0000000305 0.0000003088 0.0000010851 0.0000027191 0.0000058778 0.0000109880 0.0000191043 0.0000312345 0.0000502166 0.0000783984 
33 32 0.0000000246 0.0000002540 0.0000009095 0.0000023258 0.0000051449 0.0000098523 0.0000175898 0.0000295959 0.0000491980 0.0000797442 
33 33 0.9580576198 0.9109860846 0.8672038274 0.8231842078 0.7764177678 0.7308373121 0.6843156490 0.6378607339 0.5884574710 0.5382909183 
33 34 0.0028251178 0.0060714616 0.0091668643 0.0123569556 0.0158363919 0.0193218277 0.0229797977 0.0267377674 0.0308520501 0.0351524301 
33 35 0.0236208217 0.0493024656 0.0723200667 0.0945212820 0.1169490783 0.1375098747 0.1569869976 0.1746866401 0.1912719417 0.2053187248 
33 36 0.0035288265 0.0075670705 0.0114017714 0.0153386032 0.0196160924 0.0238850557 0.0283497008 0.0329214089 0.0379113673 0.0431128531 
33 37 0.0021539364 0.0044579523 0.0064899253 0.0084215012 0.0103472861 0.0120950524 0.0137434606 0.0152493700 0.0166940251 0.0179939074 
33 38 0.0000193470 0.0000906161 0.0002094887 0.0003865187 0.0006461437 0.0009801944 0.0014162765 0.0019632847 0.0026892861 0.0036087732 
33 39 0.0000483094 0.0002200398 0.0004948898 0.0008866912 0.0014337760 0.0021006662 0.0029213047 0.0038852986 0.0050717276 0.0064474373 
33 40 0.0000253968 0.0001186792 0.0002737700 0.0005039985 0.0008405058 0.0012719840 0.0018332862 0.0025348634 0.0034625590 0.0046329409 
33 41 0.0028690319 0.0060093501 0.0088481145 0.0116150492 0.0144493960 0.0170964859 0.0196673186 0.0220863778 0.0244747503 0.0266768617 
33 42 0.0000159650 0.0000751955 0.0001747880 0.0003243446 0.0005456757 0.0008332131 0.0012123945 0.0016931556 0.0023386982 0.0031666704 
33 43 0.0000480670 0.0002215216 0.0005039443 0.0009138186 0.0014975380 0.0022243555 0.0031391645 0.0042401632 0.0056318623 0.0072937786 
33 44 0.0000215615 0.0001012607 0.0002347159 0.0004342754 0.0007282549 0.0011083246 0.0016069923 0.0022358583 0.0030753273 0.0041450878 
33 45 0.0022677454 0.0046848714 0.0068085049 0.0088194878 0.0108161967 0.0126204850 0.0143146933 0.0158555497 0.0173272602 0.0186463338 
33 46 0.0000212618 0.0000994313 0.0002295239 0.0004228176 0.0007055816 0.0010684254 0.0015407459 0.0021314033 0.0029127010 0.0038985231 
33 47 0.0000523390 0.0002379125 0.0005340436 0.0009548961 0.0015405914 0.0022520102 0.0031241612 0.0041445727 0.0053949561 0.0068378837 
33 48 0.0000278524 0.0001299467 0.0002993005 0.0005501126 0.0009157734 0.0013833687 0.0019899346 0.0027458118 0.0037420330 0.0049943333 
33 49 0.0000000000 0.0000000000 0.0000000000 0.0000000000 0.0000000000 0.0000000000 0.0000000000 0.0000000000 0.0000000000 0.0000000000 
33 50 0.0000020681 0.0000098682 0.0000232363 0.0000437221 0.0000747395 0.0001160648 0.0001720961 0.0002453813 0.0003474094 0.0004840058 
33 51 0.0000000000 0.0000000000 0.0000000000 0.0000000000 0.0000000000 0.0000000000 0.0000000000 0.0000000000 0.0000000000 0.0000000000 
33 52 0.0000032238 0.0000152970 0.0000358253 0.0000670319 0.0001138758 0.0001757259 0.0002588026 0.0003663954 0.0005145960 0.0007107069 
33 53 0.0000012432 0.0000057209 0.0000130044 0.0000235802 0.0000386809 0.0000575864 0.0000816043 0.0001109376 0.0001488755 0.0001958179 
33 54 0.0000000131 0.0000001360 0.0000004897 0.0000012593 0.0000028031 0.0000054024 0.0000097126 0.0000164643 0.0000276041 0.0000451699 
33 55 0.0000000207 0.0000002099 0.0000007377 0.0000018489 0.0000039974 0.0000074744 0.0000129993 0.0000212615 0.0000342022 0.0000534412 
33 56 0.0000000206 0.0000002131 0.0000007641 0.0000019563 0.0000043331 0.0000083090 0.0000148562 0.0000250361 0.0000416949 0.0000677225 
33 57 0.0000000000 0.0000000000 0.0000000000 0.0000000000 0.0000000000 0.0000000000 0.0000000000 0.0000000000 0.0000000000 0.0000000000 
33 58 0.0000000053 0.0000000552 0.0000002002 0.0000005191 0.0000011666 0.0000022709 0.0000041276 0.0000070800 0.0000120337 0.0000199949 
33 59 0.0000000083 0.0000000849 0.0000003024 0.0000007691 0.0000016907 0.0000032159 0.0000056980 0.0000095066 0.0000156440 0.0000250611 
33 60 0.0000000092 0.0000000961 0.0000003470 0.0000008953 0.0000020001 0.0000038696 0.0000069863 0.0000118972 0.0000200540 0.0000330131 
33 61 0.0000013888 0.0000064256 0.0000146850 0.0000267819 0.0000442235 0.0000662943 0.0000946589 0.0001297369 0.0001757335 0.0002335043 
33 62 0.0000000124 0.0000001288 0.0000004650 0.0000011996 0.0000026795 0.0000051833 0.0000093565 0.0000159304 0.0000268464 0.0000441848 
33 63 0.0000000239 0.0000002426 0.0000008542 0.0000021453 0.0000046496 0.0000087160 0.0000152008 0.0000249370 0.0000402531 0.0000631336 
33 64 0.0000000203 0.0000002100 0.0000007542 0.0000019347 0.0000042950 0.0000082558 0.0000148012 0.0000250176 0.0000418108 0.0000681850 
34 1 0.0000064237 0.0000304780 0.0000713564 0.0001334331 0.0002264525 0.0003489531 0.0005129092 0.0007242298 0.0010133964 0.0013926102 
34 2 0.0038519878 0.0079618085 0.0115800673 0.0150177021 0.0184484579 0.0215718244 0.0245351211 0.0272684790 0.0299298764 0.0323771453 
34 3 0.0000049414 0.0000235007 0.0000551470 0.0001033697 0.0001758991 0.0002717933 0.0004006714 0.0005675129 0.0007969200 0.0010993799 
34 4 0.0001575980 0.0007158572 0.0016056556 0.0028684545 0.0046227799 0.0067489144 0.0093479075 0.0123770548 0.0160687624 0.0202947436 
34 5 0.0000000403 0.0000004185 0.0000015065 0.0000038727 0.0000086134 0.0000165793 0.0000297481 0.0000502871 0.0000839684 0.0001366240 
34 6 0.0000082354 0.0000372959 0.0000835153 0.0001491524 0.0002407502 0.0003528517 0.0004922033 0.0006589516 0.0008705935 0.0011282418 
34 7 0.0000000307 0.0000003196 0.0000011528 0.0000029690 0.0000066173 0.0000127644 0.0000229559 0.0000389002 0.0000651356 0.0001063055 
34 8 0.0000003893 0.0000038808 0.0000134217 0.0000330660 0.0000701108 0.0001284293 0.0002183265 0.0003482995 0.0005440598 0.0008220055 
34 9 0.0000000134 0.0000001404 0.0000005084 0.0000013155 0.0000029481 0.0000057205 0.0000103582 0.0000176880 0.0000298949 0.0000493296 
34 10 0.0000077044 0.0000353844 0.0000802889 0.0001453228 0.0002379349 0.0003535687 0.0005000621 0.0006784293 0.0009082611 0.0011912042 
34 11 0.0000000094 0.0000000983 0.0000003569 0.0000009254 0.0000020789 0.0000040440 0.0000073428 0.0000125761 0.0000213291 0.0000353327 
34 12 0.0000002925 0.0000029487 0.0000103103 0.0000256961 0.0000551935 0.0001024585 0.0001766990 0.0002862168 0.0004548609 0.0007002151 
34 13 0.0000000463 0.0000004806 0.0000017287 0.0000044396 0.0000098634 0.0000189631 0.0000339810 0.0000573604 0.0000956176 0.0001552782 
34 14 0.0000089812 0.0000406626 0.0000910404 0.0001625855 0.0002624612 0.0003847792 0.0005370028 0.0007194532 0.0009515535 0.0012349597 
34 15 0.0000000212 0.0000002206 0.0000007965 0.0000020539 0.0000045850 0.0000088612 0.0000159750 0.0000271511 0.0000456408 0.0000748600 
34 16 0.0000004350 0.0000043337 0.0000149775 0.0000368731 0.0000781258 0.0001430101 0.0002429422 0.0003873056 0.0006045723 0.0009128380 
34 17 0.0000020521 0.0000097787 0.0000229947 0.0000432044 0.0000737292 0.0001142880 0.0001691141 0.0002405791 0.0003396778 0.0004717264 
34 18 0.0013161470 0.0027421360 0.0040197624 0.0052569570 0.0065195664 0.0076994118 0.0088530966 0.0099560524 0.0110784275 0.0121700093 
34 19 0.0000015676 0.0000074852 0.0000176362 0.0000332049 0.0000567959 0.0000882489 0.0001309195 0.0001867542 0.0002645073 0.0003686037 
34 20 0.0000512856 0.0002346917 0.0005303435 0.0009551303 0.0015537240 0.0022910533 0.0032091396 0.0043023097 0.0056695011 0.0072857095 
34 21 0.0000000123 0.0000001283 0.0000004637 0.0000011977 0.0000026782 0.0000051853 0.0000093659 0.0000159506 0.0000268751 0.0000441947 
34 22 0.0000026548 0.0000121060 0.0000272941 0.0000491013 0.0000799117 0.0001181336 0.0001663501 0.0002249828 0.0003007618 0.0003949301 
34 23 0.0000000093 0.0000000971 0.0000003518 0.0000009104 0.0000020406 0.0000039601 0.0000071712 0.0000122462 0.0000206979 0.0000341541 
34 24 0.0000001215 0.0000012186 0.0000042417 0.0000105229 0.0000224923 0.0000415569 0.0000713317 0.0001150238 0.0001819939 0.0002790970 
34 25 0.0000000061 0.0000000638 0.0000002320 0.0000006026 0.0000013562 0.0000026433 0.0000048095 0.0000082561 0.0000140399 0.0000233289 
34 26 0.0000024148 0.0000111328 0.0000253555 0.0000460771 0.0000757839 0.0001131493 0.0001608689 0.0002194925 0.0002958111 0.0003909057 
34 27 0.0000000045 0.0000000475 0.0000001728 0.0000004494 0.0000010130 0.0000019776 0.0000036046 0.0000061993 0.0000105650 0.0000175971 
34 28 0.0000000881 0.0000008920 0.0000031314 0.0000078384 0.0000169217 0.0000315836 0.0000548042 0.0000893833 0.0001432324 0.0002226508 
34 29 0.0000000141 0.0000001471 0.0000005303 0.0000013653 0.0000030426 0.0000058698 0.0000105611 0.0000179109 0.0000300325 0.0000491216 
34 30 0.0000028970 0.0000131862 0.0000296786 0.0000533007 0.0000865948 0.0001278041 0.0001796852 0.0002426685 0.0003239685 0.0004249296 
34 31 0.0000000107 0.0000001114 0.0000004024 0.0000010381 0.0000023182 0.0000044819 0.0000080823 0.0000137402 0.0000231026 0.0000379010 
34 32 0.0000001359 0.0000013612 0.0000047291 0.0000117096 0.0000249765 0.0000460494 0.0000788673 0.0001268832 0.0002002513 0.0003062815 
34 33 0.0022920757 0.0049259007 0.0074372641 0.0100254505 0.0128483884 0.0156761939 0.0186439800 0.0216928980 0.0250309000 0.0285198868 
34 34 0.9372085035 0.8690168359 0.8077931908 0.7484168635 0.6877705061 0.6311147751 0.5758206841 0.5231844785 0.4700495241 0.4190807169 
34 35 0.0019384903 0.0041703445 0.0063026868 0.0085045431 0.0109109847 0.0133265714 0.0158669782 0.0184822591 0.0213515660 0.0243570601 
34 36 0.0423306566 0.0864479460 0.1241351939 0.1586347168 0.1913915503 0.2192673273 0.2433783705 0.2628356084 0.2781560967 0.2876774966 
34 37 0.0000180426 0.0000846844 0.0001961432 0.0003625460 0.0006071518 0.0009225092 0.0013348344 0.0018525724 0.0025399260 0.0034097877 
34 38 0.0026125929 0.0053112281 0.0076060621 0.0097117852 0.0117374976 0.0135143550 0.0151420652 0.0165986710 0.0179881960 0.0192647194 
34 39 0.0000149189 0.0000700885 0.0001624818 0.0003006044 0.0005039274 0.0007664478 0.0011102096 0.0015425349 0.0021174569 0.0028463426 
34 40 0.0001313588 0.0005893907 0.0013063555 0.0023048718 0.0036635988 0.0052740429 0.0071968437 0.0093824094 0.0119746958 0.0148569745 
34 41 0.0000142183 0.0000671080 0.0001562782 0.0002905110 0.0004896158 0.0007487890 0.0010911003 0.0015255773 0.0021092159 0.0028574102 
34 42 0.0034836456 0.0071726616 0.0103909769 0.0134165174 0.0163963977 0.0190649660 0.0215456095 0.0237751788 0.0258728657 0.0277136240 
34 43 0.0000115755 0.0000546887 0.0001274794 0.0002372156 0.0004002440 0.0006128164 0.0008940805 0.0012517582 0.0017332521 0.0023519738 
34 44 0.0001385533 0.0006276920 0.0014041454 0.0025011299 0.0040170666 0.0058431081 0.0080596522 0.0106218757 0.0137133346 0.0172080465 
34 45 0.0000198902 0.0000932150 0.0002155837 0.0003978613 0.0006651392 0.0010088131 0.0014568975 0.0020178361 0.0027600503 0.0036958206 
34 46 0.0027499278 0.0055788247 0.0079742435 0.0101633088 0.0122606155 0.0140932400 0.0157667057 0.0172610792 0.0186860680 0.0199981705 
34 47 0.0000164638 0.0000772317 0.0001787815 0.0003302518 0.0005526717 0.0008390828 0.0012130585 0.0016819274 0.0023032906 0.0030879725 
34 48 0.0001415652 0.0006338528 0.0014020919 0.0024686888 0.0039151958 0.0056236523 0.0076560732 0.0099575453 0.0126764950 0.0156871283 
34 49 0.0000000000 0.0000000000 0.0000000000 0.0000000000 0.0000000000 0.0000000000 0.0000000000 0.0000000000 0.0000000000 0.0000000000 
34 50 0.0013871406 0.0028913741 0.0042406619 0.0055491246 0.0068870111 0.0081403300 0.0093698346 0.0105502830 0.0117584302 0.0129426985 
34 51 0.0000000000 0.0000000000 0.0000000000 0.0000000000 0.0000000000 0.0000000000 0.0000000000 0.0000000000 0.0000000000 0.0000000000 
34 52 0.0000548530 0.0002511238 0.0005677229 0.0010229401 0.0016649710 0.0024566023 0.0034434574 0.0046201433 0.0060943147 0.0078407976 
34 53 0.0000000126 0.0000001309 0.0000004734 0.0000012225 0.0000027334 0.0000052915 0.0000095563 0.0000162721 0.0000274111 0.0000450652 
34 54 0.0000028454 0.0000129703 0.0000292322 0.0000525702 0.0000855295 0.0001264042 0.0001779582 0.0002406502 0.0003216982 0.0004224785 
34 55 0.0000000096 0.0000001004 0.0000003635 0.0000009403 0.0000021069 0.0000040873 0.0000073984 0.0000126284 0.0000213321 0.0000351782 
34 56 0.0000001314 0.0000013182 0.0000045870 0.0000113762 0.0000243081 0.0000448970 0.0000770383 0.0001241819 0.0001964094 0.0003010874 
34 57 0.0000000000 0.0000000000 0.0000000000 0.0000000000 0.0000000000 0.0000000000 0.0000000000 0.0000000000 0.0000000000 0.0000000000 
34 58 0.0000026139 0.0000120720 0.0000275442 0.0000501537 0.0000826797 0.0001237533 0.0001764439 0.0002415071 0.0003267241 0.0004336787 
34 59 0.0000000024 0.0000000256 0.0000000930 0.0000002416 0.0000005442 0.0000010614 0.0000019330 0.0000033221 0.0000056582 0.0000094206 
34 60 0.0000000965 0.0000009779 0.0000034379 0.0000086186 0.0000186387 0.0000348535 0.0000606060 0.0000990774 0.0001592117 0.0002482944 
34 61 0.0000000094 0.0000000980 0.0000003547 0.0000009175 0.0000020558 0.0000039891 0.0000072247 0.0000123429 0.0000208795 0.0000345032 
34 62 0.0000031123 0.0000142097 0.0000320807 0.0000578065 0.0000942729 0.0001396953 0.0001972764 0.0002677096 0.0003593949 0.0004743174 
34 63 0.0000000068 0.0000000707 0.0000002562 0.0000006639 0.0000014905 0.0000028982 0.0000052606 0.0000090092 0.0000152835 0.0000253370 
34 64 0.0000001473 0.0000014784 0.0000051484 0.0000127795 0.0000273352 0.0000505473 0.0000868531 0.0001402259 0.0002222221 0.0003414590 
35 1 0.0000685000 0.0003170968 0.0007245861 0.0013202562 0.0021756250 0.0032506587 0.0046179570 0.0062832739 0.0084182644 0.0110118715 
35 2 0.0000079922 0.0000379744 0.0000890317 0.0001667308 0.0002834301 0.0004374968 0.0006442398 0.0009114477 0.0012781979 0.0017607521 
35 3 0.0026831762 0.0056483070 0.0083589097 0.0110342868 0.0138168016 0.0164636708 0.0190919002 0.0216340469 0.0242358235 0.0267552302 
35 4 0.0000117596 0.0000555587 0.0001295523 0.0002412508 0.0004075767 0.0006251976 0.0009145330 0.0012848955 0.0017879899 0.0024425683 
35 5 0.0000001116 0.0000011282 0.0000039568 0.0000098941 0.0000213336 0.0000397670 0.0000689055 0.0001122074 0.0001794839 0.0002784520 
35 6 0.0000000372 0.0000003865 0.0000013926 0.0000035832 0.0000079799 0.0000153844 0.0000276595 0.0000468716 0.0000785186 0.0001282801 
35 7 0.0000039139 0.0000179498 0.0000406654 0.0000734712 0.0001200270 0.0001779171 0.0002509098 0.0003393047 0.0004525072 0.0005909471 
35 8 0.0000000579 0.0000005982 0.0000021436 0.0000054844 0.0000121374 0.0000232500 0.0000415144 0.0000698421 0.0001160440 0.0001879044 
35 9 0.0000000830 0.0000008495 0.0000030142 0.0000076306 0.0000166827 0.0000315470 0.0000555227 0.0000919356 0.0001498936 0.0002374861 
35 10 0.0000000166 0.0000001734 0.0000006289 0.0000016298 0.0000036595 0.0000071162 0.0000129169 0.0000221177 0.0000375060 0.0000621292 
35 11 0.0000036632 0.0000170509 0.0000391862 0.0000718636 0.0001193490 0.0001798813 0.0002581806 0.0003555223 0.0004836095 0.0006445850 
35 12 0.0000000285 0.0000002963 0.0000010682 0.0000027514 0.0000061350 0.0000118445 0.0000213322 0.0000362241 0.0000608417 0.0000997220 
35 13 0.0000001058 0.0000010724 0.0000037695 0.0000094483 0.0000204290 0.0000381937 0.0000664010 0.0001085308 0.0001743744 0.0002719149 
35 14 0.0000000330 0.0000003457 0.0000012535 0.0000032463 0.0000072808 0.0000141366 0.0000256068 0.0000437302 0.0000738861 0.0001218157 
35 15 0.0000043029 0.0000199137 0.0000455162 0.0000830058 0.0001370198 0.0002052750 0.0002927963 0.0004006602 0.0005413620 0.0007166999 
35 16 0.0000000541 0.0000005618 0.0000020207 0.0000051905 0.0000115372 0.0000221989 0.0000398269 0.0000673393 0.0001125183 0.0001833118 
35 17 0.0000221978 0.0001032397 0.0002370201 0.0004340784 0.0007195398 0.0010818793 0.0015478940 0.0021227973 0.0028712199 0.0037976469 
35 18 0.0000026064 0.0000124329 0.0000292654 0.0000550446 0.0000940473 0.0001459642 0.0002162774 0.0003081159 0.0004357487 0.0006062328 
35 19 0.0009146631 0.0019355380 0.0028792940 0.0038220762 0.0048164102 0.0057776407 0.0067498921 0.0077109227 0.0087209606 0.0097324237 
35 20 0.0000038646 0.0000183499 0.0000430020 0.0000805088 0.0001368543 0.0002113011 0.0003113531 0.0004409794 0.0006195530 0.0008558016 
35 21 0.0000000347 0.0000003521 0.0000012402 0.0000031154 0.0000067533 0.0000126599 0.0000220762 0.0000362039 0.0000584021 0.0000914992 
35 22 0.0000000117 0.0000001219 0.0000004409 0.0000011392 0.0000025496 0.0000049415 0.0000089375 0.0000152468 0.0000257471 0.0000424619 
35 23 0.0000012594 0.0000058028 0.0000132073 0.0000239805 0.0000393967 0.0000587426 0.0000833801 0.0001135466 0.0001526660 0.0002012001 
35 24 0.0000000184 0.0000001906 0.0000006864 0.0000017652 0.0000039298 0.0000075750 0.0000136204 0.0000230911 0.0000387180 0.0000633572 
35 25 0.0000000249 0.0000002563 0.0000009126 0.0000023196 0.0000050949 0.0000096823 0.0000171367 0.0000285539 0.0000469087 0.0000749844 
35 26 0.0000000063 0.0000000660 0.0000002398 0.0000006226 0.0000014008 0.0000027301 0.0000049682 0.0000085319 0.0000145198 0.0000241556 
35 27 0.0000011473 0.0000053558 0.0000123443 0.0000227091 0.0000378506 0.0000572668 0.0000825477 0.0001142128 0.0001562486 0.0002096437 
35 28 0.0000000103 0.0000001078 0.0000003899 0.0000010075 0.0000022550 0.0000043710 0.0000079073 0.0000134934 0.0000227964 0.0000376185 
35 29 0.0000000388 0.0000003929 0.0000013799 0.0000034557 0.0000074654 0.0000139458 0.0000242265 0.0000395712 0.0000635439 0.0000990621 
35 30 0.0000000134 0.0000001393 0.0000005028 0.0000012968 0.0000028957 0.0000055991 0.0000101014 0.0000171859 0.0000289323 0.0000475526 
35 31 0.0000013730 0.0000063073 0.0000143144 0.0000259132 0.0000424337 0.0000630649 0.0000892107 0.0001210655 0.0001621666 0.0002129059 
35 32 0.0000000210 0.0000002172 0.0000007804 0.0000020027 0.0000044480 0.0000085533 0.0000153394 0.0000259337 0.0000433479 0.0000706899 
35 33 0.0279548414 0.0583486308 0.0855895709 0.1118643322 0.1384072483 0.1627406017 0.1857914459 0.2067386723 0.2263670951 0.2429912244 
35 34 0.0028276995 0.0060833326 0.0091938064 0.0124056810 0.0159159865 0.0194396320 0.0231453541 0.0269602958 0.0311457881 0.0355299384 
35 35 0.9555061748 0.9056421238 0.8593377821 0.8128648007 0.7635945067 0.7156900174 0.6669332004 0.6184072485 0.5670103616 0.5150845146 
35 36 0.0035320504 0.0075818554 0.0114352430 0.0153989815 0.0197144456 0.0240302136 0.0285530950 0.0331939637 0.0382699398 0.0435720758 
35 37 0.0000573359 0.0002612545 0.0005878058 0.0010535845 0.0017043929 0.0024982832 0.0034759384 0.0046253085 0.0060411436 0.0076844476 
35 38 0.0000170141 0.0000800123 0.0001856986 0.0003440269 0.0005777203 0.0008804569 0.0012784868 0.0017815517 0.0024547651 0.0033151861 
35 39 0.0018144701 0.0037419981 0.0054287495 0.0070188553 0.0085890896 0.0099987508 0.0113122383 0.0124959076 0.0136139732 0.0146029092 
35 40 0.0000224798 0.0001054355 0.0002440893 0.0004510449 0.0007553415 0.0011479994 0.0016622263 0.0023095622 0.0031722620 0.0042701265 
35 41 0.0000600400 0.0002765883 0.0006289607 0.0011400096 0.0018672527 0.0027719801 0.0039095734 0.0052771049 0.0070032702 0.0090609681 
35 42 0.0000143369 0.0000677605 0.0001580314 0.0002942741 0.0004970033 0.0007618978 0.0011133368 0.0015617888 0.0021681817 0.0029519768 
35 43 0.0024196729 0.0050569338 0.0074297012 0.0097308548 0.0120746068 0.0142493517 0.0163461444 0.0183028106 0.0202157647 0.0219587011 
35 44 0.0000195269 0.0000919854 0.0002138481 0.0003968966 0.0006678812 0.0010200601 0.0014846923 0.0020741010 0.0028660204 0.0038824917 
35 45 0.0000618469 0.0002812679 0.0006316635 0.0011300124 0.0018241440 0.0026680516 0.0037036501 0.0049166005 0.0064047013 0.0081242553 
35 46 0.0000186712 0.0000876766 0.0002031952 0.0003758721 0.0006301289 0.0009586517 0.0013893982 0.0019322082 0.0026562429 0.0035782591 
35 47 0.0019101635 0.0039316622 0.0056934448 0.0073474209 0.0089734233 0.0104262268 0.0117733330 0.0129813313 0.0141169203 0.0151172877 
35 48 0.0000246136 0.0001152681 0.0002664605 0.0004916262 0.0008218924 0.0012469593 0.0018021158 0.0024989547 0.0034246866 0.0045986486 
35 49 0.0000000000 0.0000000000 0.0000000000 0.0000000000 0.0000000000 0.0000000000 0.0000000000 0.0000000000 0.0000000000 0.0000000000 
35 50 0.0000020690 0.0000098777 0.0000232699 0.0000438070 0.0000749246 0.0001164142 0.0001727094 0.0002463936 0.0003490531 0.0004865967 
35 51 0.0000000000 0.0000000000 0.0000000000 0.0000000000 0.0000000000 0.0000000000 0.0000000000 0.0000000000 0.0000000000 0.0000000000 
35 52 0.0000032253 0.0000153117 0.0000358770 0.0000671619 0.0001141577 0.0001762542 0.0002597233 0.0003679035 0.0005170233 0.0007144961 
35 53 0.0000000263 0.0000002662 0.0000009350 0.0000023421 0.0000050608 0.0000094565 0.0000164337 0.0000268548 0.0000431514 0.0000673316 
35 54 0.0000000112 0.0000001163 0.0000004204 0.0000010857 0.0000024279 0.0000047017 0.0000084964 0.0000144808 0.0000244280 0.0000402403 
35 55 0.0000008851 0.0000040596 0.0000091993 0.0000166274 0.0000271817 0.0000403306 0.0000569572 0.0000771767 0.0001032347 0.0001354086 
35 56 0.0000000178 0.0000001850 0.0000006656 0.0000017101 0.0000038025 0.0000073210 0.0000131470 0.0000222585 0.0000372652 0.0000608795 
35 57 0.0000000000 0.0000000000 0.0000000000 0.0000000000 0.0000000000 0.0000000000 0.0000000000 0.0000000000 0.0000000000 0.0000000000 
35 58 0.0000000050 0.0000000526 0.0000001910 0.0000004960 0.0000011165 0.0000021768 0.0000039633 0.0000068102 0.0000115988 0.0000193153 
35 59 0.0000006257 0.0000029270 0.0000067604 0.0000124644 0.0000208272 0.0000315933 0.0000456707 0.0000633842 0.0000870195 0.0001172133 
35 60 0.0000000088 0.0000000916 0.0000003311 0.0000008554 0.0000019137 0.0000037082 0.0000067060 0.0000114400 0.0000193218 0.0000318778 
35 61 0.0000000301 0.0000003060 0.0000010772 0.0000027046 0.0000058602 0.0000109817 0.0000191445 0.0000313912 0.0000506391 0.0000793588 
35 62 0.0000000109 0.0000001134 0.0000004106 0.0000010622 0.0000023801 0.0000046189 0.0000083667 0.0000142980 0.0000241975 0.0000400113 
35 63 0.0000009884 0.0000045562 0.0000103768 0.0000188581 0.0000310221 0.0000463345 0.0000659172 0.0000900283 0.0001215305 0.0001610109 
35 64 0.0000000180 0.0000001867 0.0000006721 0.0000017280 0.0000038465 0.0000074142 0.0000133324 0.0000226079 0.0000379247 0.0000621047 
36 1 0.0000070552 0.0000333065 0.0000776090 0.0001444223 0.0002438193 0.0003737616 0.0005464019 0.0007672661 0.0010671768 0.0014573649 
36 2 0.0001184356 0.0005386299 0.0012096189 0.0021638134 0.0034925099 0.0051070766 0.0070866406 0.0094018088 0.0122350681 0.0154949237 
36 3 0.0000054760 0.0000259001 0.0000604624 0.0001127338 0.0001907384 0.0002930538 0.0004294707 0.0006046589 0.0008435553 0.0011558449 
36 4 0.0048364039 0.0100329772 0.0146427581 0.0190560007 0.0234964657 0.0275732182 0.0314729462 0.0350976371 0.0386490986 0.0419251766 
36 5 0.0000000545 0.0000005600 0.0000019946 0.0000050710 0.0000111436 0.0000211914 0.0000375414 0.0000626287 0.0001030600 0.0001651084 
36 6 0.0000002859 0.0000028528 0.0000098762 0.0000243576 0.0000517113 0.0000948542 0.0001614997 0.0002580916 0.0004040013 0.0006119074 
36 7 0.0000000422 0.0000004337 0.0000015463 0.0000039357 0.0000086594 0.0000164890 0.0000292535 0.0000488805 0.0000805883 0.0001293860 
36 8 0.0000129520 0.0000589165 0.0001324572 0.0002374656 0.0003847414 0.0005657153 0.0007912549 0.0010612591 0.0014030612 0.0018161998 
36 9 0.0000000163 0.0000001687 0.0000006072 0.0000015606 0.0000034717 0.0000066871 0.0000120140 0.0000203492 0.0000340835 0.0000557014 
36 10 0.0000001968 0.0000019881 0.0000069654 0.0000173975 0.0000374629 0.0000697314 0.0001206223 0.0001960406 0.0003128056 0.0004837867 
36 11 0.0000000115 0.0000001199 0.0000004320 0.0000011120 0.0000024778 0.0000047812 0.0000086070 0.0000146107 0.0000245363 0.0000402211 
36 12 0.0000120931 0.0000556646 0.0001265583 0.0002295050 0.0003764569 0.0005602801 0.0007934099 0.0010772531 0.0014423774 0.0018899906 
36 13 0.0000000627 0.0000006436 0.0000022902 0.0000058163 0.0000127655 0.0000242445 0.0000428891 0.0000714403 0.0001173498 0.0001876215 
36 14 0.0000003220 0.0000032107 0.0000111070 0.0000273728 0.0000580674 0.0001064324 0.0001810739 0.0002891547 0.0004522708 0.0006844897 
36 15 0.0000000267 0.0000002761 0.0000009891 0.0000025306 0.0000056011 0.0000107322 0.0000191726 0.0000322797 0.0000536967 0.0000870967 
36 16 0.0000141267 0.0000642501 0.0001444388 0.0002589510 0.0004196078 0.0006171408 0.0008635395 0.0011588900 0.0015334289 0.0019871748 
36 17 0.0000022355 0.0000106087 0.0000248489 0.0000465018 0.0000790136 0.0001219538 0.0001796506 0.0002544021 0.0003574094 0.0004937789 
36 18 0.0000379097 0.0001736968 0.0003929998 0.0007087364 0.0011547135 0.0017055291 0.0023934568 0.0032154313 0.0042477294 0.0054742568 
36 19 0.0000017228 0.0000081889 0.0000192115 0.0000360123 0.0000613060 0.0000948086 0.0001399623 0.0001986564 0.0002798354 0.0003877556 
36 20 0.0016537931 0.0034614740 0.0050966770 0.0066957549 0.0083452091 0.0099040909 0.0114461015 0.0129374134 0.0144719098 0.0159784997 
36 21 0.0000000165 0.0000001700 0.0000006087 0.0000015565 0.0000034434 0.0000065949 0.0000117763 0.0000198193 0.0000329575 0.0000534439 
36 22 0.0000000874 0.0000008781 0.0000030592 0.0000075972 0.0000162584 0.0000300790 0.0000517087 0.0000835254 0.0001324357 0.0002036073 
36 23 0.0000000126 0.0000001305 0.0000004679 0.0000011982 0.0000026549 0.0000050931 0.0000091111 0.0000153639 0.0000256075 0.0000416338 
36 24 0.0000041783 0.0000191552 0.0000434000 0.0000784563 0.0001283265 0.0001905801 0.0002695155 0.0003658421 0.0004904849 0.0006450007 
36 25 0.0000000080 0.0000000829 0.0000002986 0.0000007683 0.0000017115 0.0000033018 0.0000059428 0.0000100874 0.0000169409 0.0000277766 
36 26 0.0000000581 0.0000005893 0.0000020727 0.0000051987 0.0000112489 0.0000210474 0.0000366234 0.0000599163 0.0000963699 0.0001504528 
36 27 0.0000000060 0.0000000628 0.0000002264 0.0000005828 0.0000012993 0.0000025085 0.0000045189 0.0000076780 0.0000129096 0.0000211959 
36 28 0.0000037926 0.0000175364 0.0000400501 0.0000729808 0.0001203766 0.0001802117 0.0002568732 0.0003512890 0.0004743831 0.0006277200 
36 29 0.0000000189 0.0000001950 0.0000006961 0.0000017742 0.0000039105 0.0000074608 0.0000132670 0.0000222285 0.0000367748 0.0000592973 
36 30 0.0000000986 0.0000009883 0.0000034367 0.0000085178 0.0000181887 0.0000335756 0.0000575846 0.0000927906 0.0001467306 0.0002249426 
36 31 0.0000000145 0.0000001497 0.0000005352 0.0000013656 0.0000030138 0.0000057579 0.0000102544 0.0000172091 0.0000285253 0.0000460951 
36 32 0.0000045602 0.0000208706 0.0000472123 0.0000852142 0.0001391516 0.0002063345 0.0002913470 0.0003949000 0.0005286815 0.0006943243 
36 33 0.0022875308 0.0049052869 0.0073910980 0.0099431144 0.0127159590 0.0154832767 0.0183774432 0.0213410124 0.0245757086 0.0279475253 
36 34 0.0338219804 0.0690714713 0.0991833916 0.1267483358 0.1529208800 0.1751934847 0.1944580862 0.2100043208 0.2222453133 0.2298528636 
36 35 0.0019346459 0.0041528869 0.0062635420 0.0084346408 0.0107983937 0.0131623131 0.0156396767 0.0181816666 0.0209619822 0.0238661746 
36 36 0.9418818744 0.8786157775 0.8216565798 0.7662447284 0.7094367000 0.6561305793 0.6038320828 0.5537320978 0.5027584339 0.4533727836 
36 37 0.0000217745 0.0001013630 0.0002329462 0.0004271279 0.0007090842 0.0010680148 0.0015312819 0.0021052943 0.0028567255 0.0037936146 
36 38 0.0001045787 0.0004690923 0.0010394235 0.0018333688 0.0029132065 0.0041924498 0.0057190276 0.0074533267 0.0095093139 0.0117942222 
36 39 0.0000180737 0.0000841967 0.0001936311 0.0003552993 0.0005903154 0.0008898543 0.0012769544 0.0017572302 0.0023868554 0.0031730996 
36 40 0.0032890271 0.0067315755 0.0097020222 0.0124691245 0.0151753009 0.0175904970 0.0198410168 0.0218866851 0.0238615631 0.0256827970 
36 41 0.0000168161 0.0000787370 0.0001819733 0.0003356531 0.0005609322 0.0008506434 0.0012286095 0.0017023328 0.0023303235 0.0031242167 
36 42 0.0001030964 0.0004676281 0.0010473561 0.0018680619 0.0030048653 0.0043778843 0.0060496091 0.0079889038 0.0103388437 0.0130096084 
36 43 0.0000137718 0.0000645272 0.0001492337 0.0002754637 0.0004607235 0.0006992773 0.0010109376 0.0014021562 0.0019216780 0.0025797626 
36 44 0.0043729424 0.0090343257 0.0131302457 0.0170092914 0.0208606080 0.0243391536 0.0276010219 0.0305582145 0.0333629186 0.0358386067 
36 45 0.0000240341 0.0001117029 0.0002563102 0.0004692022 0.0007775184 0.0011689076 0.0016725717 0.0022946525 0.0031061422 0.0041139280 
36 46 0.0001133602 0.0005073352 0.0011217377 0.0019741507 0.0031292828 0.0044924532 0.0061126728 0.0079456462 0.0101089215 0.0125017151 
36 47 0.0000199671 0.0000928716 0.0002132552 0.0003906779 0.0006479242 0.0009748751 0.0013961313 0.0019170836 0.0025975499 0.0034437830 
36 48 0.0034625751 0.0070735853 0.0101777631 0.0130591551 0.0158671332 0.0183648443 0.0206856521 0.0227908010 0.0248212412 0.0266954592 
36 49 0.0000000000 0.0000000000 0.0000000000 0.0000000000 0.0000000000 0.0000000000 0.0000000000 0.0000000000 0.0000000000 0.0000000000 
36 50 0.0000407575 0.0001868303 0.0004229113 0.0007630690 0.0012439815 0.0018385764 0.0025820936 0.0034717770 0.0045911001 0.0059240165 
36 51 0.0000000000 0.0000000000 0.0000000000 0.0000000000 0.0000000000 0.0000000000 0.0000000000 0.0000000000 0.0000000000 0.0000000000 
36 52 0.0017431394 0.0036504802 0.0053780911 0.0070701552 0.0088189711 0.0104758787 0.0121199526 0.0137162540 0.0153672983 0.0169995786 
36 53 0.0000000171 0.0000001762 0.0000006306 0.0000016115 0.0000035625 0.0000068180 0.0000121652 0.0000204568 0.0000339858 0.0000550562 
36 54 0.0000000952 0.0000009556 0.0000033282 0.0000082625 0.0000176756 0.0000326884 0.0000561717 0.0000906961 0.0001437376 0.0002208729 
36 55 0.0000000132 0.0000001367 0.0000004899 0.0000012536 0.0000027750 0.0000053185 0.0000095047 0.0000160106 0.0000266530 0.0000432761 
36 56 0.0000044786 0.0000205250 0.0000464895 0.0000840165 0.0001373811 0.0002039753 0.0002883958 0.0003914060 0.0005247087 0.0006900169 
36 57 0.0000000000 0.0000000000 0.0000000000 0.0000000000 0.0000000000 0.0000000000 0.0000000000 0.0000000000 0.0000000000 0.0000000000 
36 58 0.0000000640 0.0000006501 0.0000022898 0.0000057523 0.0000124696 0.0000233766 0.0000407651 0.0000668533 0.0001078378 0.0001689191 
36 59 0.0000000031 0.0000000319 0.0000001153 0.0000002973 0.0000006639 0.0000012841 0.0000023178 0.0000039467 0.0000066531 0.0000109565 
36 60 0.0000041054 0.0000190171 0.0000435112 0.0000794458 0.0001313431 0.0001971157 0.0002817516 0.0003865048 0.0005238708 0.0006961708 
36 61 0.0000000118 0.0000001224 0.0000004403 0.0000011312 0.0000025159 0.0000048455 0.0000087060 0.0000147505 0.0000247221 0.0000404482 
36 62 0.0000001075 0.0000010802 0.0000037651 0.0000093554 0.0000200348 0.0000370954 0.0000638335 0.0001032321 0.0001639285 0.0002524910 
36 63 0.0000000086 0.0000000890 0.0000003206 0.0000008247 0.0000018368 0.0000035429 0.0000063762 0.0000108235 0.0000181815 0.0000298262 
36 64 0.0000048993 0.0000224925 0.0000510389 0.0000924265 0.0001514984 0.0002255291 0.0003198301 0.0004355296 0.0005862086 0.0007744422 
37 1 0.0000057070 0.0000262337 0.0000595613 0.0001078435 0.0001765763 0.0002622927 0.0003706426 0.0005021024 0.0006706022 0.0008764930 
37 2 0.0000000556 0.0000005773 0.0000020766 0.0000053336 0.0000118518 0.0000227927 0.0000408603 0.0000690100 0.0001151225 0.0001871322 
37 3 0.0000000924 0.0000009352 0.0000032815 0.0000082098 0.0000177131 0.0000330400 0.0000572919 0.0000933715 0.0001494984 0.0002321873 
37 4 0.0000001015 0.0000010412 0.0000037055 0.0000094119 0.0000206587 0.0000392355 0.0000694024 0.0001155804 0.0001897871 0.0003032654 
37 5 0.0030231749 0.0062202455 0.0090005797 0.0116002706 0.0141379511 0.0163790924 0.0184193330 0.0201961355 0.0217871292 0.0230743541 
37 6 0.0000387790 0.0001798866 0.0004118737 0.0007520313 0.0012421130 0.0018602305 0.0026493340 0.0036142983 0.0048569642 0.0063742811 
37 7 0.0000512487 0.0002330480 0.0005233110 0.0009360280 0.0015106633 0.0022089013 0.0030650638 0.0040667038 0.0052934422 0.0067071708 
37 8 0.0000566379 0.0002612675 0.0005949943 0.0010803021 0.0017732529 0.0026389184 0.0037329541 0.0050564565 0.0067406888 0.0087700128 
37 9 0.0000020087 0.0000092845 0.0000211926 0.0000385866 0.0000635703 0.0000950231 0.0001351735 0.0001843900 0.0002481653 0.0003269931 
37 10 0.0000000214 0.0000002221 0.0000007979 0.0000020474 0.0000045456 0.0000087363 0.0000156553 0.0000264388 0.0000441218 0.0000717924 
37 11 0.0000000237 0.0000002410 0.0000008511 0.0000021444 0.0000046640 0.0000087742 0.0000153602 0.0000252974 0.0000410115 0.0000646139 
37 12 0.0000000389 0.0000004002 0.0000014287 0.0000036410 0.0000080217 0.0000152940 0.0000271675 0.0000454493 0.0000750215 0.0001205838 
37 13 0.0000146583 0.0000664858 0.0001489791 0.0002660051 0.0004287382 0.0006265489 0.0008697747 0.0011561307 0.0015110703 0.0019288801 
37 14 0.0000002232 0.0000022798 0.0000080724 0.0000203879 0.0000444516 0.0000838070 0.0001469978 0.0002424695 0.0003934938 0.0006200476 
37 15 0.0000001861 0.0000018700 0.0000065188 0.0000161977 0.0000346823 0.0000641921 0.0001103889 0.0001783436 0.0002827665 0.0004345650 
37 16 0.0000003755 0.0000038019 0.0000133487 0.0000334187 0.0000721551 0.0001346890 0.0002337324 0.0003812137 0.0006108223 0.0009492522 
37 17 0.0000018411 0.0000085078 0.0000194170 0.0000353548 0.0000582605 0.0000871308 0.0001240544 0.0001694457 0.0002285182 0.0003020002 
37 18 0.0000000173 0.0000001807 0.0000006528 0.0000016846 0.0000037638 0.0000072808 0.0000131397 0.0000223590 0.0000376400 0.0000618438 
37 19 0.0000000284 0.0000002883 0.0000010162 0.0000025545 0.0000055416 0.0000103971 0.0000181476 0.0000297927 0.0000481211 0.0000755045 
37 20 0.0000000319 0.0000003289 0.0000011772 0.0000030081 0.0000066482 0.0000127191 0.0000226831 0.0000381178 0.0000632664 0.0001023565 
37 21 0.0010323258 0.0021395789 0.0031184808 0.0040507309 0.0049811822 0.0058254283 0.0066198446 0.0073415241 0.0080260411 0.0086288056 
37 22 0.0000125918 0.0000587292 0.0001352064 0.0002483476 0.0004130401 0.0006231952 0.0008950426 0.0012325578 0.0016751872 0.0022278587 
37 23 0.0000164158 0.0000750753 0.0001695490 0.0003051597 0.0004960643 0.0007309715 0.0010231737 0.0013707858 0.0018052344 0.0023187146 
37 24 0.0000185416 0.0000860807 0.0001972905 0.0003606897 0.0005967648 0.0008956066 0.0012789131 0.0017504997 0.0023627433 0.0031185716 
37 25 0.0000006305 0.0000029266 0.0000067081 0.0000122694 0.0000203199 0.0000305449 0.0000437281 0.0000600743 0.0000815486 0.0001085409 
37 26 0.0000000071 0.0000000741 0.0000002666 0.0000006855 0.0000015256 0.0000029399 0.0000052846 0.0000089563 0.0000150122 0.0000245564 
37 27 0.0000000070 0.0000000719 0.0000002554 0.0000006472 0.0000014170 0.0000026847 0.0000047376 0.0000078724 0.0000129003 0.0000205815 
37 28 0.0000000127 0.0000001308 0.0000004685 0.0000011982 0.0000026505 0.0000050752 0.0000090590 0.0000152370 0.0000253146 0.0000409983 
37 29 0.0000047197 0.0000214514 0.0000481752 0.0000862433 0.0001394592 0.0002045731 0.0002852936 0.0003813120 0.0005019399 0.0006464960 
37 30 0.0000000698 0.0000007161 0.0000025480 0.0000064694 0.0000141915 0.0000269315 0.0000475875 0.0000791421 0.0001297131 0.0002067753 
37 31 0.0000000741 0.0000007442 0.0000025930 0.0000064404 0.0000137864 0.0000255145 0.0000438840 0.0000709355 0.0001125895 0.0001733511 
37 32 0.0000001184 0.0000012053 0.0000042560 0.0000107197 0.0000233075 0.0000438316 0.0000766988 0.0001262516 0.0002045293 0.0003219240 
37 33 0.0022192018 0.0045930305 0.0066865732 0.0086766767 0.0106608136 0.0124615377 0.0141598932 0.0157114319 0.0171998603 0.0185391289 
37 34 0.0000229124 0.0001075412 0.0002490834 0.0004603993 0.0007710255 0.0011714998 0.0016951138 0.0023525922 0.0032254663 0.0043301085 
37 35 0.0000499147 0.0002274393 0.0005117237 0.0009172148 0.0014837865 0.0021749204 0.0030260338 0.0040266363 0.0052592142 0.0066898188 
37 36 0.0000346079 0.0001611042 0.0003702396 0.0006788678 0.0011270030 0.0016974794 0.0024337862 0.0033461090 0.0045404174 0.0060294886 
37 37 0.9325532793 0.8588741714 0.7923358749 0.7274574963 0.6608527652 0.5983525407 0.5371505347 0.4787911148 0.4199298679 0.3637545439 
37 38 0.0133958324 0.0280062156 0.0411466701 0.0538681630 0.0667750856 0.0786679229 0.0900028293 0.1003834280 0.1102160020 0.1186852791 
37 39 0.0224569845 0.0457428809 0.0655092992 0.0834671836 0.1003494617 0.1145262327 0.1265649421 0.1360137032 0.1430939516 0.1469856286 
37 40 0.0167282224 0.0348851211 0.0511334466 0.0667860498 0.0825838267 0.0970605974 0.1107797132 0.1232674228 0.1350151205 0.1450508953 
37 41 0.0011379264 0.0023600685 0.0034420673 0.0044740022 0.0055056713 0.0064436390 0.0073284906 0.0081351660 0.0089045117 0.0095884178 
37 42 0.0000142897 0.0000667798 0.0001540372 0.0002835132 0.0004726051 0.0007147531 0.0010291743 0.0014211497 0.0019375511 0.0025856577 
37 43 0.0000187816 0.0000860693 0.0001947570 0.0003512395 0.0005722429 0.0008451243 0.0011857908 0.0015926173 0.0021032215 0.0027095568 
37 44 0.0000209561 0.0000974995 0.0002239250 0.0004102693 0.0006804217 0.0010236523 0.0014655904 0.0020115515 0.0027235741 0.0036070532 
37 45 0.0055732319 0.0112829545 0.0160746105 0.0203876498 0.0244173518 0.0278017854 0.0307120804 0.0330841616 0.0350460830 0.0364869386 
37 46 0.0000917615 0.0004227879 0.0009615356 0.0017429903 0.0028551587 0.0042389157 0.0059791206 0.0080716603 0.0107143950 0.0138680006 
37 47 0.0001276096 0.0005721359 0.0012670616 0.0022333724 0.0035456607 0.0050972100 0.0069440410 0.0090352670 0.0115034757 0.0142300454 
37 48 0.0001296944 0.0005937878 0.0013423605 0.0024184276 0.0039353374 0.0058041171 0.0081306921 0.0108993533 0.0143576838 0.0184364220 
37 49 0.0000000000 0.0000000000 0.0000000000 0.0000000000 0.0000000000 0.0000000000 0.0000000000 0.0000000000 0.0000000000 0.0000000000 
37 50 0.0000000178 0.0000001856 0.0000006708 0.0000017320 0.0000038724 0.0000074966 0.0000135401 0.0000230608 0.0000388620 0.0000639278 
37 51 0.0000000000 0.0000000000 0.0000000000 0.0000000000 0.0000000000 0.0000000000 0.0000000000 0.0000000000 0.0000000000 0.0000000000 
37 52 0.0000000332 0.0000003427 0.0000012266 0.0000031344 0.0000069281 0.0000132559 0.0000236439 0.0000397402 0.0000659771 0.0001067816 
37 53 0.0010876991 0.0022545778 0.0032865186 0.0042697268 0.0052517128 0.0061436302 0.0069841642 0.0077494611 0.0084779347 0.0091232012 
37 54 0.0000134630 0.0000627801 0.0001445033 0.0002653651 0.0004412274 0.0006655357 0.0009555439 0.0013153968 0.0017869925 0.0023753373 
37 55 0.0000176297 0.0000806245 0.0001820769 0.0003277015 0.0005327008 0.0007849539 0.0010987443 0.0014720675 0.0019387160 0.0024903869 
37 56 0.0000197774 0.0000917886 0.0002103062 0.0003843562 0.0006356797 0.0009536311 0.0013611800 0.0018622300 0.0025121927 0.0033138348 
37 57 0.0000000000 0.0000000000 0.0000000000 0.0000000000 0.0000000000 0.0000000000 0.0000000000 0.0000000000 0.0000000000 0.0000000000 
37 58 0.0000000069 0.0000000723 0.0000002605 0.0000006708 0.0000014955 0.0000028874 0.0000052010 0.0000088349 0.0000148489 0.0000243650 
37 59 0.0000000063 0.0000000641 0.0000002274 0.0000005757 0.0000012592 0.0000023833 0.0000042009 0.0000069719 0.0000114077 0.0000181696 
37 60 0.0000000128 0.0000001318 0.0000004726 0.0000012098 0.0000026791 0.0000051360 0.0000091798 0.0000154633 0.0000257370 0.0000417704 
37 61 0.0000050771 0.0000231891 0.0000523251 0.0000941354 0.0001530469 0.0002257263 0.0003165787 0.0004255471 0.0005635488 0.0007301106 
37 62 0.0000000654 0.0000006734 0.0000024041 0.0000061259 0.0000134921 0.0000257112 0.0000456385 0.0000762730 0.0001257192 0.0002016766 
37 63 0.0000000806 0.0000008111 0.0000028302 0.0000070394 0.0000150905 0.0000279661 0.0000481629 0.0000779421 0.0001238353 0.0001907962 
37 64 0.0000001152 0.0000011753 0.0000041591 0.0000105007 0.0000228930 0.0000431747 0.0000757875 0.0001251800 0.0002036099 0.0003219390 
38 1 0.0000000349 0.0000003615 0.0000012969 0.0000033226 0.0000073638 0.0000141260 0.0000252606 0.0000425621 0.0000708358 0.0001149024 
38 2 0.0000085546 0.0000387354 0.0000867260 0.0001548640 0.0002499321 0.0003662587 0.0005108396 0.0006838261 0.0009033757 0.0011706659 
38 3 0.0000000231 0.0000002402 0.0000008660 0.0000022296 0.0000049686 0.0000095852 0.0000172460 0.0000292491 0.0000490461 0.0000802224 
38 4 0.0000004035 0.0000040218 0.0000139051 0.0000342466 0.0000725903 0.0001329279 0.0002258979 0.0003602567 0.0005625386 0.0008496328 
38 5 0.0000297080 0.0001379206 0.0003160336 0.0005775077 0.0009547138 0.0014311261 0.0020402267 0.0027862814 0.0037488265 0.0049266996 
38 6 0.0036887858 0.0075040858 0.0107447570 0.0137043884 0.0165222340 0.0189475825 0.0211003857 0.0229310219 0.0245378776 0.0258260209 
38 7 0.0000228612 0.0001064317 0.0002445431 0.0004481457 0.0007432176 0.0011177357 0.0015990818 0.0021920072 0.0029618411 0.0039106622 
38 8 0.0001467976 0.0006580062 0.0014568697 0.0025671994 0.0040741407 0.0058543022 0.0079706376 0.0103626054 0.0131774985 0.0162720248 
38 9 0.0000000136 0.0000001409 0.0000005057 0.0000012964 0.0000028752 0.0000055197 0.0000098790 0.0000166619 0.0000277641 0.0000451018 
38 10 0.0000030280 0.0000138739 0.0000314094 0.0000567196 0.0000926362 0.0001373263 0.0001937633 0.0002622952 0.0003504414 0.0004589416 
38 11 0.0000000090 0.0000000931 0.0000003351 0.0000008614 0.0000019163 0.0000036906 0.0000066286 0.0000112227 0.0000187851 0.0000306724 
38 12 0.0000001126 0.0000011353 0.0000039710 0.0000099012 0.0000212811 0.0000395398 0.0000682716 0.0001107628 0.0001764287 0.0002724573 
38 13 0.0000001695 0.0000017337 0.0000061486 0.0000155540 0.0000339706 0.0000641549 0.0001127235 0.0001862604 0.0003028428 0.0004781265 
38 14 0.0000219898 0.0000983421 0.0002175194 0.0003834430 0.0006099280 0.0008805051 0.0012082424 0.0015895395 0.0020586449 0.0026103261 
38 15 0.0000000872 0.0000008962 0.0000031935 0.0000081206 0.0000178425 0.0000339127 0.0000600172 0.0000999660 0.0001640963 0.0002619611 
38 16 0.0000010496 0.0000103372 0.0000353268 0.0000859349 0.0001796189 0.0003241571 0.0005421400 0.0008498263 0.0013008023 0.0019214207 
38 17 0.0000000107 0.0000001113 0.0000004011 0.0000010321 0.0000022990 0.0000044342 0.0000079783 0.0000135354 0.0000227137 0.0000372016 
38 18 0.0000027638 0.0000126010 0.0000284059 0.0000510939 0.0000831424 0.0001228930 0.0001730315 0.0002339968 0.0003127919 0.0004107230 
38 19 0.0000000070 0.0000000734 0.0000002657 0.0000006871 0.0000015391 0.0000029853 0.0000054044 0.0000092288 0.0000156034 0.0000257691 
38 20 0.0000001262 0.0000012663 0.0000044064 0.0000109285 0.0000233521 0.0000431325 0.0000740136 0.0001193128 0.0001887228 0.0002893360 
38 21 0.0000094989 0.0000443399 0.0001021593 0.0001877996 0.0003126211 0.0004721172 0.0006787344 0.0009356671 0.0012732206 0.0016955725 
38 22 0.0012611719 0.0025881026 0.0037379221 0.0048117244 0.0058621148 0.0067964681 0.0076598106 0.0084322374 0.0091579602 0.0097984631 
38 23 0.0000072587 0.0000339659 0.0000784444 0.0001445671 0.0002413312 0.0003655137 0.0005271317 0.0007291187 0.0009959818 0.0013320247 
38 24 0.0000477874 0.0002158899 0.0004817683 0.0008562140 0.0013722604 0.0019926722 0.0027451935 0.0036158721 0.0046700967 0.0058710946 
38 25 0.0000000049 0.0000000505 0.0000001823 0.0000004696 0.0000010477 0.0000020237 0.0000036470 0.0000061977 0.0000104203 0.0000171029 
38 26 0.0000009503 0.0000043707 0.0000099322 0.0000180080 0.0000295457 0.0000440088 0.0000624218 0.0000849822 0.0001142983 0.0001508165 
38 27 0.0000000033 0.0000000347 0.0000001255 0.0000003243 0.0000007255 0.0000014058 0.0000025420 0.0000043355 0.0000073201 0.0000120716 
38 28 0.0000000340 0.0000003440 0.0000012082 0.0000030257 0.0000065365 0.0000122112 0.0000212151 0.0000346571 0.0000556640 0.0000868019 
38 29 0.0000000519 0.0000005328 0.0000018956 0.0000048124 0.0000105551 0.0000200264 0.0000353771 0.0000588167 0.0000963624 0.0001535416 
38 30 0.0000071033 0.0000319506 0.0000710757 0.0001260639 0.0002019347 0.0002936731 0.0004062804 0.0005392585 0.0007057012 0.0009054240 
38 31 0.0000000370 0.0000003810 0.0000013602 0.0000034657 0.0000076319 0.0000145398 0.0000257986 0.0000430932 0.0000709790 0.0001137598 
38 32 0.0000003285 0.0000032531 0.0000111801 0.0000273646 0.0000576090 0.0001047738 0.0001767756 0.0002798428 0.0004334722 0.0006492835 
38 33 0.0000161723 0.0000757466 0.0001751130 0.0003230935 0.0005401159 0.0008193510 0.0011838749 0.0016411227 0.0022479921 0.0030165975 
38 34 0.0026917650 0.0054721798 0.0078365565 0.0100060915 0.0120931911 0.0139238944 0.0156009306 0.0171016772 0.0185333101 0.0198485170 
38 35 0.0000120172 0.0000565135 0.0001311609 0.0002429898 0.0004080500 0.0006218761 0.0009030088 0.0012583289 0.0017338267 0.0023415512 
38 36 0.0001348541 0.0006048943 0.0013403359 0.0023641279 0.0037565781 0.0054061616 0.0073746829 0.0096110608 0.0122622554 0.0152086437 
38 37 0.0108683490 0.0227220913 0.0333832463 0.0437044881 0.0541761734 0.0638251079 0.0730213802 0.0814434006 0.0894207961 0.0962921175 
38 38 0.9211569320 0.8368747075 0.7625038230 0.6916678041 0.6207681348 0.5560120949 0.4943636809 0.4372959557 0.3815286145 0.3300614539 
38 39 0.0091937235 0.0192458773 0.0283106189 0.0371099112 0.0460636831 0.0543403455 0.0622560378 0.0695334135 0.0764583170 0.0824581860 
38 40 0.0405296742 0.0814594847 0.1151702200 0.1447972534 0.1715557080 0.1929334607 0.2099481283 0.2220895347 0.2296998314 0.2318864508 
38 41 0.0000108775 0.0000508777 0.0001174540 0.0002163655 0.0003610131 0.0005465085 0.0007877267 0.0010889243 0.0014864452 0.0019863867 
38 42 0.0013899790 0.0028537644 0.0041232389 0.0053097137 0.0064713648 0.0075059678 0.0084638357 0.0093238493 0.0101372700 0.0108645551 
38 43 0.0000083424 0.0000391024 0.0000904559 0.0001669944 0.0002793171 0.0004239059 0.0006126940 0.0008494675 0.0011635154 0.0015607169 
38 44 0.0000542774 0.0002460013 0.0005506304 0.0009816175 0.0015784535 0.0022995457 0.0031785498 0.0042007209 0.0054448667 0.0068699593 
38 45 0.0000748548 0.0003448578 0.0007842304 0.0014214552 0.0023282242 0.0034562509 0.0048746196 0.0065798557 0.0087330022 0.0113017214 
38 46 0.0067852406 0.0135522164 0.0190748510 0.0239146089 0.0283183198 0.0319291884 0.0349800371 0.0374534174 0.0395400282 0.0411884314 
38 47 0.0000591342 0.0002732238 0.0006230564 0.0011325684 0.0018609052 0.0027713076 0.0039217569 0.0053121735 0.0070778465 0.0091975137 
38 48 0.0003441879 0.0015201507 0.0033176036 0.0057581664 0.0089852204 0.0126900238 0.0169603936 0.0216261794 0.0269115946 0.0324762777 
38 49 0.0000000000 0.0000000000 0.0000000000 0.0000000000 0.0000000000 0.0000000000 0.0000000000 0.0000000000 0.0000000000 0.0000000000 
38 50 0.0000029616 0.0000135056 0.0000304514 0.0000547883 0.0000891873 0.0001318889 0.0001858074 0.0002514603 0.0003364689 0.0004423747 
38 51 0.0000000000 0.0000000000 0.0000000000 0.0000000000 0.0000000000 0.0000000000 0.0000000000 0.0000000000 0.0000000000 0.0000000000 
38 52 0.0000001365 0.0000013699 0.0000047677 0.0000118269 0.0000252783 0.0000467036 0.0000801685 0.0001292854 0.0002045981 0.0003138644 
38 53 0.0000102091 0.0000476678 0.0001098563 0.0002020063 0.0003363780 0.0005081640 0.0007308238 0.0010078737 0.0013721095 0.0018282185 
38 54 0.0013274545 0.0027210730 0.0039257414 0.0050478825 0.0061423886 0.0071128714 0.0080065152 0.0088031192 0.0095486978 0.0102043579 
38 55 0.0000078160 0.0000365736 0.0000844664 0.0001556641 0.0002598531 0.0003935615 0.0005675724 0.0007850412 0.0010723494 0.0014341267 
38 56 0.0000510590 0.0002304833 0.0005139235 0.0009125825 0.0014611897 0.0021196701 0.0029169352 0.0038375478 0.0049497040 0.0062134014 
38 57 0.0000000000 0.0000000000 0.0000000000 0.0000000000 0.0000000000 0.0000000000 0.0000000000 0.0000000000 0.0000000000 0.0000000000 
38 58 0.0000010278 0.0000047336 0.0000107715 0.0000195589 0.0000321467 0.0000479743 0.0000681944 0.0000930672 0.0001255395 0.0001662127 
38 59 0.0000000029 0.0000000307 0.0000001106 0.0000002851 0.0000006361 0.0000012291 0.0000022159 0.0000037676 0.0000063388 0.0000104130 
38 60 0.0000000372 0.0000003766 0.0000013237 0.0000033183 0.0000071768 0.0000134234 0.0000233530 0.0000382076 0.0000614788 0.0000960731 
38 61 0.0000000439 0.0000004520 0.0000016128 0.0000041072 0.0000090411 0.0000172210 0.0000305565 0.0000510545 0.0000841449 0.0001350068 
38 62 0.0000076258 0.0000343921 0.0000767091 0.0001364428 0.0002192694 0.0003199672 0.0004443066 0.0005920851 0.0007783552 0.0010035514 
38 63 0.0000000297 0.0000003069 0.0000010989 0.0000028096 0.0000062118 0.0000118857 0.0000211937 0.0000355976 0.0000590258 0.0000953429 
38 64 0.0000003556 0.0000035288 0.0000121496 0.0000297947 0.0000628618 0.0001145865 0.0001938107 0.0003076245 0.0004779548 0.0007183017 
39 1 0.0000001158 0.0000011703 0.0000041028 0.0000102550 0.0000221017 0.0000411790 0.0000713147 0.0001160648 0.0001855322 0.0002876232 
39 2 0.0000000531 0.0000005512 0.0000019849 0.0000051041 0.0000113568 0.0000218701 0.0000392628 0.0000664128 0.0001109802 0.0001807370 
39 3 0.0000040660 0.0000186456 0.0000422385 0.0000763061 0.0001246438 0.0001847356 0.0002604816 0.0003521746 0.0004695360 0.0006129483 
39 4 0.0000000977 0.0000010035 0.0000035737 0.0000090837 0.0000199548 0.0000379313 0.0000671590 0.0001119581 0.0001840559 0.0002944946 
39 5 0.0000635101 0.0002885270 0.0006472676 0.0011565471 0.0018643476 0.0027226418 0.0037726543 0.0049978689 0.0064937603 0.0082111510 
39 6 0.0000369562 0.0001717801 0.0003940807 0.0007210016 0.0011935174 0.0017914861 0.0025575453 0.0034977971 0.0047135052 0.0062044481 
39 7 0.0025511095 0.0052408240 0.0075718415 0.0097431528 0.0118531742 0.0137067526 0.0153836305 0.0168328828 0.0181179528 0.0191439983 
39 8 0.0000543658 0.0002512105 0.0005730249 0.0010421846 0.0017139060 0.0025554845 0.0036223228 0.0049171137 0.0065706713 0.0085708834 
39 9 0.0000000318 0.0000003235 0.0000011412 0.0000028718 0.0000062375 0.0000117175 0.0000204798 0.0000336692 0.0000544690 0.0000856090 
39 10 0.0000000203 0.0000002105 0.0000007573 0.0000019454 0.0000043247 0.0000083227 0.0000149357 0.0000252626 0.0000422340 0.0000688563 
39 11 0.0000014317 0.0000066048 0.0000150478 0.0000273462 0.0000449591 0.0000670666 0.0000952052 0.0001296016 0.0001740592 0.0002288988 
39 12 0.0000000371 0.0000003827 0.0000013675 0.0000034881 0.0000076922 0.0000146805 0.0000261061 0.0000437252 0.0000722742 0.0001163457 
39 13 0.0000002549 0.0000025562 0.0000088927 0.0000220491 0.0000470991 0.0000869623 0.0001491585 0.0002403257 0.0003798870 0.0005819412 
39 14 0.0000001771 0.0000018232 0.0000065044 0.0000165564 0.0000364083 0.0000692401 0.0001225711 0.0002041314 0.0003348560 0.0005337796 
39 15 0.0000105087 0.0000479004 0.0001078624 0.0001936106 0.0003139409 0.0004616941 0.0006453871 0.0008642935 0.0011393335 0.0014679815 
39 16 0.0000003144 0.0000031979 0.0000112804 0.0000283797 0.0000616130 0.0001156645 0.0002019553 0.0003315490 0.0005352320 0.0008386540 
39 17 0.0000000361 0.0000003663 0.0000012897 0.0000032386 0.0000070178 0.0000131510 0.0000229236 0.0000375786 0.0000605924 0.0000948856 
39 18 0.0000000166 0.0000001734 0.0000006271 0.0000016199 0.0000036238 0.0000070188 0.0000126837 0.0000216130 0.0000364409 0.0000599738 
39 19 0.0000013113 0.0000060424 0.0000137536 0.0000249739 0.0000410320 0.0000611859 0.0000868560 0.0001182916 0.0001590626 0.0002096513 
39 20 0.0000000308 0.0000003183 0.0000011400 0.0000029152 0.0000064481 0.0000123465 0.0000220383 0.0000370694 0.0000615925 0.0000997661 
39 21 0.0000205968 0.0000941002 0.0002122974 0.0003816774 0.0006196622 0.0009118664 0.0012744558 0.0017046029 0.0022404319 0.0028712085 
39 22 0.0000120629 0.0000563547 0.0001299440 0.0002390713 0.0003983259 0.0006020850 0.0008663888 0.0011954906 0.0016284360 0.0021708498 
39 23 0.0008707872 0.0018011214 0.0026199204 0.0033958681 0.0041658282 0.0048596841 0.0055073774 0.0060901371 0.0066362917 0.0071098463 
39 24 0.0000178820 0.0000831324 0.0001907845 0.0003492741 0.0005787520 0.0008699065 0.0012442430 0.0017059505 0.0023069993 0.0030512104 
39 25 0.0000000096 0.0000000980 0.0000003475 0.0000008793 0.0000019221 0.0000036357 0.0000064039 0.0000106196 0.0000173600 0.0000276194 
39 26 0.0000000066 0.0000000690 0.0000002490 0.0000006412 0.0000014296 0.0000027601 0.0000049715 0.0000084438 0.0000141877 0.0000232696 
39 27 0.0000004492 0.0000020799 0.0000047558 0.0000086767 0.0000143300 0.0000214803 0.0000306603 0.0000419943 0.0000568201 0.0000753812 
39 28 0.0000000120 0.0000001237 0.0000004435 0.0000011355 0.0000025151 0.0000048225 0.0000086207 0.0000145226 0.0000241711 0.0000392240 
39 29 0.0000000940 0.0000009430 0.0000032830 0.0000081469 0.0000174207 0.0000322040 0.0000553187 0.0000892917 0.0001414833 0.0002174083 
39 30 0.0000000629 0.0000006477 0.0000023111 0.0000058852 0.0000129518 0.0000246596 0.0000437262 0.0000729883 0.0001201229 0.0001923463 
39 31 0.0000033632 0.0000152528 0.0000341842 0.0000610705 0.0000985411 0.0001442578 0.0002007928 0.0002679217 0.0003521995 0.0004533243 
39 32 0.0000001087 0.0000011089 0.0000039231 0.0000099021 0.0000215800 0.0000406807 0.0000713706 0.0001178063 0.0001914509 0.0003023851 
39 33 0.0000589060 0.0002683055 0.0006034436 0.0010811865 0.0017482742 0.0025614465 0.0035620917 0.0047375372 0.0061842089 0.0078616800 
39 34 0.0000224219 0.0001053373 0.0002441970 0.0004517842 0.0007573622 0.0011519092 0.0016685554 0.0023183056 0.0031823671 0.0042778237 
39 35 0.0018694584 0.0038554010 0.0055932702 0.0072315650 0.0088493861 0.0103017680 0.0116550616 0.0128746029 0.0140265525 0.0150454593 
39 36 0.0000339969 0.0001583750 0.0003642224 0.0006683221 0.0011103901 0.0016738262 0.0024019661 0.0033053705 0.0044897032 0.0059686381 
39 37 0.0265776113 0.0541362309 0.0775295839 0.0987825551 0.1187625570 0.1355406186 0.1497883058 0.1609708156 0.1693502144 0.1739559716 
39 38 0.0134110154 0.0280742362 0.0412971054 0.0541327606 0.0671937583 0.0792670475 0.0908137853 0.1014294021 0.1115308637 0.1202829648 
39 39 0.9305818440 0.8548035143 0.7864272037 0.7198198435 0.6515185767 0.5875149856 0.5249445376 0.4654012308 0.4055012385 0.3485289515 
39 40 0.0167471898 0.0349699121 0.0513205840 0.0671144961 0.0831023030 0.0978007766 0.1117790731 0.1245530344 0.1366265526 0.1470029563 
39 41 0.0000233987 0.0001071390 0.0002422333 0.0004364736 0.0007103832 0.0010480094 0.0014686968 0.0019699943 0.0025975625 0.0033405116 
39 42 0.0000136441 0.0000638619 0.0001475273 0.0002719560 0.0004541246 0.0006880157 0.0009925459 0.0013732914 0.0018764864 0.0025102218 
39 43 0.0009592307 0.0019838553 0.0028853399 0.0037392635 0.0045861161 0.0053487875 0.0060603452 0.0067004947 0.0073010629 0.0078239155 
39 44 0.0000201504 0.0000938701 0.0002158547 0.0003959932 0.0006576869 0.0009909013 0.0014209382 0.0019535144 0.0026499774 0.0035167738 
39 45 0.0001503674 0.0006742530 0.0014933939 0.0026326599 0.0041801890 0.0060103523 0.0081894702 0.0106578003 0.0135722852 0.0167934587 
39 46 0.0000854236 0.0003947675 0.0009003925 0.0016370251 0.0026903739 0.0040075131 0.0056726149 0.0076859529 0.0102440540 0.0133170647 
39 47 0.0046983919 0.0094861363 0.0134790096 0.0170480813 0.0203547290 0.0231036953 0.0254385797 0.0273126015 0.0288318323 0.0299179945 
39 48 0.0001217852 0.0005589399 0.0012665710 0.0022875354 0.0037325773 0.0055205193 0.0077566647 0.0104308258 0.0137893277 0.0177745017 
39 49 0.0000000000 0.0000000000 0.0000000000 0.0000000000 0.0000000000 0.0000000000 0.0000000000 0.0000000000 0.0000000000 0.0000000000 
39 50 0.0000000173 0.0000001802 0.0000006518 0.0000016844 0.0000037695 0.0000073044 0.0000132062 0.0000225158 0.0000379882 0.0000625691 
39 51 0.0000000000 0.0000000000 0.0000000000 0.0000000000 0.0000000000 0.0000000000 0.0000000000 0.0000000000 0.0000000000 0.0000000000 
39 52 0.0000000324 0.0000003344 0.0000011973 0.0000030615 0.0000067715 0.0000129654 0.0000231431 0.0000389292 0.0000646884 0.0001047979 
39 53 0.0000220381 0.0001007022 0.0002272334 0.0004086131 0.0006635550 0.0009767217 0.0013655337 0.0018270939 0.0024025377 0.0030806958 
39 54 0.0000128749 0.0000601338 0.0001386253 0.0002549778 0.0004247020 0.0006417496 0.0009231358 0.0012732907 0.0017335980 0.0023097973 
39 55 0.0009171000 0.0018961279 0.0027570461 0.0035722146 0.0043803764 0.0051080231 0.0057867377 0.0063970807 0.0069690769 0.0074656298 
39 56 0.0000190439 0.0000885021 0.0002030365 0.0003715663 0.0006154339 0.0009246429 0.0013219126 0.0018115322 0.0024483737 0.0032361458 
39 57 0.0000000000 0.0000000000 0.0000000000 0.0000000000 0.0000000000 0.0000000000 0.0000000000 0.0000000000 0.0000000000 0.0000000000 
39 58 0.0000000068 0.0000000703 0.0000002537 0.0000006538 0.0000014589 0.0000028192 0.0000050828 0.0000086423 0.0000145410 0.0000238877 
39 59 0.0000004866 0.0000022600 0.0000051833 0.0000094867 0.0000157232 0.0000236535 0.0000338911 0.0000466014 0.0000633209 0.0000843616 
39 60 0.0000000124 0.0000001285 0.0000004608 0.0000011804 0.0000026161 0.0000050191 0.0000089786 0.0000151379 0.0000252211 0.0000409783 
39 61 0.0000001018 0.0000010237 0.0000035699 0.0000088741 0.0000190108 0.0000352059 0.0000605825 0.0000979535 0.0001554652 0.0002392374 
39 62 0.0000000607 0.0000006265 0.0000022411 0.0000057223 0.0000126316 0.0000241264 0.0000429301 0.0000719304 0.0001189030 0.0001913366 
39 63 0.0000036169 0.0000164787 0.0000370958 0.0000665783 0.0001079716 0.0001588618 0.0002222762 0.0002981342 0.0003940309 0.0005097411 
39 64 0.0000001081 0.0000011049 0.0000039155 0.0000099006 0.0000216215 0.0000408482 0.0000718393 0.0001188974 0.0001938342 0.0003072526 
40 1 0.0000000393 0.0000004047 0.0000014468 0.0000036922 0.0000081479 0.0000155630 0.0000277036 0.0000464579 0.0000769141 0.0001240646 
40 2 0.0000002991 0.0000029850 0.0000103345 0.0000254904 0.0000541221 0.0000992867 0.0001690654 0.0002702126 0.0004230253 0.0006407971 
40 3 0.0000000265 0.0000002739 0.0000009827 0.0000025174 0.0000055794 0.0000107051 0.0000191510 0.0000322891 0.0000537939 0.0000873887 
40 4 0.0000134542 0.0000611919 0.0001375542 0.0002465703 0.0003994378 0.0005872503 0.0008212790 0.0011014184 0.0014560396 0.0018847043 
40 5 0.0000326343 0.0001507720 0.0003438937 0.0006254555 0.0010286876 0.0015341413 0.0021754113 0.0029546526 0.0039516034 0.0051607300 
40 6 0.0001103396 0.0004952995 0.0010982004 0.0019381703 0.0030813257 0.0044359805 0.0060521698 0.0078863358 0.0100554231 0.0124544581 
40 7 0.0000253388 0.0001173390 0.0002682465 0.0004890483 0.0008065167 0.0012061774 0.0017155774 0.0023377121 0.0031382171 0.0041154576 
40 8 0.0046287848 0.0094446381 0.0135621576 0.0173487684 0.0209822884 0.0241369689 0.0269634601 0.0293911076 0.0315441292 0.0332861729 
40 9 0.0000000153 0.0000001575 0.0000005634 0.0000014393 0.0000031798 0.0000060807 0.0000108382 0.0000182006 0.0000301811 0.0000487725 
40 10 0.0000000760 0.0000007684 0.0000026931 0.0000067299 0.0000145025 0.0000270195 0.0000467974 0.0000761819 0.0001218378 0.0001890309 
40 11 0.0000000102 0.0000001055 0.0000003780 0.0000009675 0.0000021423 0.0000041066 0.0000073395 0.0000123627 0.0000205754 0.0000333914 
40 12 0.0000047577 0.0000218747 0.0000496828 0.0000900076 0.0001474982 0.0002193458 0.0003104238 0.0004213452 0.0005642387 0.0007400137 
40 13 0.0000002124 0.0000021538 0.0000075752 0.0000190000 0.0000411117 0.0000769171 0.0001338189 0.0002188700 0.0003518653 0.0005489052 
40 14 0.0000007805 0.0000076970 0.0000263372 0.0000641548 0.0001343064 0.0002427891 0.0004068197 0.0006390312 0.0009805569 0.0014524809 
40 15 0.0000001027 0.0000010488 0.0000037155 0.0000093907 0.0000204969 0.0000386998 0.0000680115 0.0001124654 0.0001831465 0.0002899107 
40 16 0.0000345487 0.0001550051 0.0003438073 0.0006075993 0.0009686933 0.0014007761 0.0019240272 0.0025311250 0.0032732045 0.0041355566 
40 17 0.0000000119 0.0000001235 0.0000004436 0.0000011380 0.0000025261 0.0000048552 0.0000087034 0.0000147084 0.0000245760 0.0000400672 
40 18 0.0000000917 0.0000009212 0.0000032098 0.0000079722 0.0000170632 0.0000315721 0.0000542834 0.0000876974 0.0001390741 0.0002138522 
40 19 0.0000000080 0.0000000829 0.0000002990 0.0000007700 0.0000017170 0.0000033158 0.0000059747 0.0000101536 0.0000170758 0.0000280419 
40 20 0.0000043499 0.0000199390 0.0000451699 0.0000816454 0.0001335257 0.0001982788 0.0002803751 0.0003805544 0.0005101885 0.0006709217 
40 21 0.0000103498 0.0000481219 0.0001104595 0.0002022813 0.0003353309 0.0005043177 0.0007218902 0.0009907479 0.0013416362 0.0017776126 
40 22 0.0000353313 0.0001598550 0.0003572558 0.0006359505 0.0010211330 0.0014857149 0.0020512839 0.0027084043 0.0035080367 0.0044245574 
40 23 0.0000079790 0.0000371744 0.0000855015 0.0001569092 0.0002607389 0.0003931126 0.0005642419 0.0007766556 0.0010552839 0.0014034944 
40 24 0.0015838076 0.0032630881 0.0047308767 0.0061143027 0.0074818186 0.0087126360 0.0098645960 0.0109097748 0.0119067184 0.0128001936 
40 25 0.0000000057 0.0000000594 0.0000002133 0.0000005470 0.0000012138 0.0000023320 0.0000041785 0.0000070584 0.0000117880 0.0000192080 
40 26 0.0000000225 0.0000002282 0.0000008029 0.0000020149 0.0000043635 0.0000081728 0.0000142402 0.0000233374 0.0000376263 0.0000589331 
40 27 0.0000000040 0.0000000417 0.0000001501 0.0000003856 0.0000008573 0.0000016505 0.0000029643 0.0000050203 0.0000084096 0.0000137512 
40 28 0.0000014939 0.0000068992 0.0000157394 0.0000286509 0.0000472087 0.0000706115 0.0001005762 0.0001374814 0.0001856490 0.0002458223 
40 29 0.0000000644 0.0000006553 0.0000023140 0.0000058295 0.0000126785 0.0000238525 0.0000417615 0.0000687931 0.0001115618 0.0001758436 
40 30 0.0000002394 0.0000023740 0.0000081687 0.0000200200 0.0000422111 0.0000768950 0.0001299777 0.0002061834 0.0003201644 0.0004809411 
40 31 0.0000000469 0.0000004785 0.0000016938 0.0000042775 0.0000093292 0.0000176026 0.0000309179 0.0000511071 0.0000832146 0.0001317569 
40 32 0.0000111690 0.0000504493 0.0001126552 0.0002005483 0.0003224238 0.0004704001 0.0006525458 0.0008678258 0.0011367292 0.0014573287 
40 33 0.0000169622 0.0000792641 0.0001828469 0.0003366131 0.0005613614 0.0008495393 0.0012244248 0.0016929979 0.0023125921 0.0030942730 
40 34 0.0001081355 0.0004851910 0.0010754018 0.0018973881 0.0030159026 0.0043416325 0.0059244970 0.0077236716 0.0098576619 0.0122303762 
40 35 0.0000126862 0.0000595013 0.0001377490 0.0002545421 0.0004262684 0.0006478604 0.0009380586 0.0013033753 0.0017902302 0.0024097976 
40 36 0.0033886960 0.0069355656 0.0099960275 0.0128469830 0.0156351665 0.0181235522 0.0204422716 0.0225499318 0.0245846570 0.0264610825 
40 37 0.0108439541 0.0226140382 0.0331469035 0.0432935965 0.0535343979 0.0629188666 0.0718121914 0.0799072661 0.0875226339 0.0940282600 
40 38 0.0323830195 0.0650857458 0.0920204648 0.1156923250 0.1370722040 0.1541529273 0.1677475661 0.1774484921 0.1835290825 0.1852761802 
40 39 0.0091730914 0.0191543898 0.0281102926 0.0367612363 0.0455183836 0.0535693125 0.0612257720 0.0682225699 0.0748357074 0.0805192688 
40 40 0.9250547991 0.8448161284 0.7738843700 0.7061852554 0.6382561472 0.5760259351 0.5165677829 0.4612836260 0.4069551820 0.3564484719 
40 41 0.0000119153 0.0000555174 0.0001276939 0.0002343363 0.0003893767 0.0005869897 0.0008423598 0.0011591632 0.0015744012 0.0020927828 
40 42 0.0000405167 0.0001838972 0.0004122100 0.0007359860 0.0011855655 0.0017303982 0.0023968134 0.0031747945 0.0041261002 0.0052218557 
40 43 0.0000092204 0.0000430334 0.0000991444 0.0001822671 0.0003034673 0.0004584426 0.0006594100 0.0009096793 0.0012391442 0.0016525268 
40 44 0.0017468228 0.0036036295 0.0052308246 0.0067684938 0.0082928777 0.0096694735 0.0109631272 0.0121432657 0.0132780722 0.0143084815 
40 45 0.0000850190 0.0003891773 0.0008796409 0.0015844605 0.0025776711 0.0038007634 0.0053227542 0.0071329496 0.0093925606 0.0120553582 
40 46 0.0002765994 0.0012214188 0.0026651734 0.0046249028 0.0072152784 0.0101879820 0.0136129749 0.0173531962 0.0215875416 0.0260422802 
40 47 0.0000677352 0.0003107932 0.0007040758 0.0012712442 0.0020735696 0.0030656712 0.0043055972 0.0057871769 0.0076460479 0.0098490495 
40 48 0.0085308588 0.0171278831 0.0242269768 0.0305263493 0.0363393848 0.0411800227 0.0453359029 0.0487578222 0.0516797582 0.0539905165 
40 49 0.0000000000 0.0000000000 0.0000000000 0.0000000000 0.0000000000 0.0000000000 0.0000000000 0.0000000000 0.0000000000 0.0000000000 
40 50 0.0000000998 0.0000010027 0.0000034946 0.0000086816 0.0000185870 0.0000344026 0.0000591718 0.0000956358 0.0001517437 0.0002334833 
40 51 0.0000000000 0.0000000000 0.0000000000 0.0000000000 0.0000000000 0.0000000000 0.0000000000 0.0000000000 0.0000000000 0.0000000000 
40 52 0.0000046616 0.0000213727 0.0000484306 0.0000875668 0.0001432676 0.0002128462 0.0003011502 0.0004090419 0.0005488833 0.0007226364 
40 53 0.0000111538 0.0000518678 0.0001190762 0.0002180972 0.0003616194 0.0005439670 0.0007788276 0.0010691708 0.0014482913 0.0019196371 
40 54 0.0000379436 0.0001715259 0.0003830108 0.0006811727 0.0010926081 0.0015879810 0.0021898656 0.0028876705 0.0037347102 0.0047027945 
40 55 0.0000086155 0.0000401343 0.0000922972 0.0001693577 0.0002813831 0.0004241741 0.0006087286 0.0008377527 0.0011380960 0.0015133511 
40 56 0.0016671693 0.0034312830 0.0049697839 0.0064164673 0.0078427648 0.0091227790 0.0103170751 0.0113970858 0.0124236786 0.0133406150 
40 57 0.0000000000 0.0000000000 0.0000000000 0.0000000000 0.0000000000 0.0000000000 0.0000000000 0.0000000000 0.0000000000 0.0000000000 
40 58 0.0000000248 0.0000002513 0.0000008851 0.0000022233 0.0000048202 0.0000090389 0.0000157704 0.0000258839 0.0000418067 0.0000656166 
40 59 0.0000000033 0.0000000346 0.0000001243 0.0000003192 0.0000007093 0.0000013649 0.0000024500 0.0000041467 0.0000069412 0.0000113406 
40 60 0.0000016158 0.0000074728 0.0000170721 0.0000311248 0.0000513774 0.0000769961 0.0001099116 0.0001506110 0.0002039761 0.0002710061 
40 61 0.0000000508 0.0000005207 0.0000018493 0.0000046874 0.0000102654 0.0000194523 0.0000343277 0.0000570312 0.0000934053 0.0001488612 
40 62 0.0000002608 0.0000025912 0.0000089325 0.0000219346 0.0000463499 0.0000846282 0.0001434068 0.0002280936 0.0003552670 0.0005354501 
40 63 0.0000000349 0.0000003582 0.0000012761 0.0000032447 0.0000071313 0.0000135640 0.0000240351 0.0000401094 0.0000660328 0.0001058555 
40 64 0.0000119911 0.0000543081 0.0001215951 0.0002170798 0.0003501295 0.0005125415 0.0007136176 0.0009527674 0.0012535522 0.0016148496 
41 1 0.0000119828 0.0000556283 0.0001275016 0.0002331370 0.0003858545 0.0005793880 0.0008280491 0.0011347789 0.0015345958 0.0020312467 
41 2 0.0000000643 0.0000006714 0.0000024284 0.0000062737 0.0000140325 0.0000271700 0.0000490682 0.0000835301 0.0001406165 0.0002308862 
41 3 0.0000001616 0.0000016495 0.0000058368 0.0000147328 0.0000321025 0.0000604911 0.0001060457 0.0001748364 0.0002836094 0.0004467370 
41 4 0.0000001155 0.0000011924 0.0000042674 0.0000109031 0.0000240917 0.0000460736 0.0000821185 0.0001378787 0.0002285492 0.0003690679 
41 5 0.0000045123 0.0000207670 0.0000472027 0.0000855631 0.0001402637 0.0002085957 0.0002951151 0.0004002650 0.0005352836 0.0007005987 
41 6 0.0000000499 0.0000005163 0.0000018507 0.0000047368 0.0000104856 0.0000200891 0.0000358720 0.0000603429 0.0001002288 0.0001621985 
41 7 0.0000000596 0.0000006055 0.0000021331 0.0000053598 0.0000116219 0.0000217952 0.0000380248 0.0000623972 0.0001007381 0.0001579956 
41 8 0.0000000807 0.0000008295 0.0000029555 0.0000075160 0.0000165197 0.0000314190 0.0000556622 0.0000928537 0.0001527692 0.0002446613 
41 9 0.0016359147 0.0034697948 0.0051714807 0.0068758759 0.0086758152 0.0104146316 0.0121671094 0.0138859354 0.0156663597 0.0174040981 
41 10 0.0000081840 0.0000385839 0.0000897721 0.0001667567 0.0002808811 0.0004294223 0.0006257122 0.0008751631 0.0012110147 0.0016431499 
41 11 0.0000145703 0.0000680305 0.0001567787 0.0002882665 0.0004799497 0.0007248961 0.0010421578 0.0014364831 0.0019539949 0.0026002361 
41 12 0.0000125537 0.0000589107 0.0001364436 0.0002522346 0.0004225657 0.0006424232 0.0009303709 0.0012927693 0.0017753975 0.0023887151 
41 13 0.0000049682 0.0000229181 0.0000522092 0.0000948620 0.0001559154 0.0002324915 0.0003298546 0.0004486927 0.0006019631 0.0007904435 
41 14 0.0000000570 0.0000005882 0.0000021048 0.0000053770 0.0000118786 0.0000227104 0.0000404620 0.0000679038 0.0001124877 0.0001815121 
41 15 0.0000000497 0.0000005065 0.0000017922 0.0000045242 0.0000098627 0.0000186010 0.0000326576 0.0000539617 0.0000878321 0.0001390369 
41 16 0.0000000918 0.0000009417 0.0000033497 0.0000085040 0.0000186561 0.0000354141 0.0000626108 0.0001042182 0.0001710456 0.0002731994 
41 17 0.0000039416 0.0000183695 0.0000422670 0.0000776100 0.0001290700 0.0001948040 0.0002800134 0.0003861810 0.0005262108 0.0007026337 
41 18 0.0000000218 0.0000002278 0.0000008262 0.0000021406 0.0000048045 0.0000093376 0.0000169365 0.0000289737 0.0000490713 0.0000811591 
41 19 0.0000000507 0.0000005189 0.0000018426 0.0000046685 0.0000102170 0.0000193422 0.0000340879 0.0000565322 0.0000923564 0.0001466933 
41 20 0.0000000391 0.0000004052 0.0000014559 0.0000037360 0.0000082963 0.0000159501 0.0000285970 0.0000483300 0.0000807397 0.0001315653 
41 21 0.0000014835 0.0000068564 0.0000156496 0.0000284952 0.0000469519 0.0000702028 0.0000999163 0.0001364043 0.0001838220 0.0002427035 
41 22 0.0000000164 0.0000001698 0.0000006109 0.0000015696 0.0000034902 0.0000067188 0.0000120623 0.0000204139 0.0000341552 0.0000557472 
41 23 0.0000000187 0.0000001905 0.0000006738 0.0000017002 0.0000037046 0.0000069837 0.0000122553 0.0000202410 0.0000329321 0.0000521160 
41 24 0.0000000267 0.0000002753 0.0000009851 0.0000025169 0.0000055619 0.0000106389 0.0000189687 0.0000318668 0.0000528712 0.0000854987 
41 25 0.0005564686 0.0011834889 0.0017687475 0.0023587400 0.0029866088 0.0035987059 0.0042223075 0.0048420640 0.0054950435 0.0061471795 
41 26 0.0000035363 0.0000166919 0.0000388841 0.0000723274 0.0001220224 0.0001868809 0.0002728581 0.0003825242 0.0005308424 0.0007227628 
41 27 0.0000046581 0.0000218228 0.0000504624 0.0000931287 0.0001557240 0.0002362910 0.0003414973 0.0004734929 0.0006486911 0.0008705331 
41 28 0.0000052126 0.0000245195 0.0000569257 0.0001055076 0.0001772840 0.0002703822 0.0003929760 0.0005482208 0.0007564814 0.0010234780 
41 29 0.0000016287 0.0000075071 0.0000170905 0.0000310358 0.0000509899 0.0000760200 0.0001078698 0.0001468125 0.0001972001 0.0002595026 
41 30 0.0000000187 0.0000001934 0.0000006948 0.0000017823 0.0000039561 0.0000076018 0.0000136208 0.0000230026 0.0000383932 0.0000624964 
41 31 0.0000000214 0.0000002177 0.0000007679 0.0000019324 0.0000041979 0.0000078892 0.0000137986 0.0000227107 0.0000368064 0.0000580025 
41 32 0.0000000303 0.0000003123 0.0000011158 0.0000028460 0.0000062774 0.0000119844 0.0000213234 0.0000357439 0.0000591558 0.0000954005 
41 33 0.0056061646 0.0117424300 0.0172894509 0.0226961149 0.0282345040 0.0334069880 0.0384304636 0.0431573695 0.0478243129 0.0521272974 
41 34 0.0000342442 0.0001616265 0.0003763886 0.0006996820 0.0011792166 0.0018034231 0.0026278640 0.0036742814 0.0050799479 0.0068819392 
41 35 0.0000991309 0.0004566698 0.0010384652 0.0018822484 0.0030829859 0.0045767643 0.0064550233 0.0087129289 0.0115629681 0.0149603944 
41 36 0.0000506898 0.0002373416 0.0005485326 0.0010117784 0.0016908500 0.0025641426 0.0037034673 0.0051314381 0.0070244255 0.0094175023 
41 37 0.0021581455 0.0044760113 0.0065280868 0.0084852132 0.0104418357 0.0122207480 0.0138989223 0.0154288309 0.0168879417 0.0181850112 
41 38 0.0000254274 0.0001189324 0.0002745620 0.0005057789 0.0008439092 0.0012775257 0.0018414005 0.0025454843 0.0034747345 0.0046434045 
41 39 0.0000374967 0.0001716918 0.0003881825 0.0006994557 0.0011384000 0.0016794511 0.0023536091 0.0031569461 0.0041626337 0.0053532212 
41 40 0.0000348606 0.0001624270 0.0003735930 0.0006855959 0.0011391964 0.0017173511 0.0024644855 0.0033913546 0.0046062130 0.0061228379 
41 41 0.9590259317 0.9124532944 0.8685483028 0.8238053816 0.7755776775 0.7278517432 0.6783714746 0.6281561434 0.5738448390 0.5177301446 
41 42 0.0071653978 0.0152370458 0.0227634941 0.0303364036 0.0383694875 0.0461614797 0.0540409537 0.0617861475 0.0698108693 0.0776164182 
41 43 0.0121507078 0.0255146569 0.0376460387 0.0495058483 0.0616725001 0.0730241588 0.0839957978 0.0942073427 0.1040710833 0.1127837591 
41 44 0.0089497471 0.0189865648 0.0283008468 0.0376270855 0.0474673042 0.0569568327 0.0664928827 0.0758016129 0.0853694517 0.0945870964 
41 45 0.0022721766 0.0047038455 0.0068485223 0.0088861605 0.0109149115 0.0127514065 0.0144762073 0.0160415096 0.0175276462 0.0188433425 
41 46 0.0000276701 0.0001292541 0.0002980118 0.0005482432 0.0009133959 0.0013805903 0.0019866496 0.0027414294 0.0037347151 0.0049799118 
41 47 0.0000409546 0.0001871028 0.0004221097 0.0007588755 0.0012320462 0.0018130450 0.0025340729 0.0033896269 0.0044558009 0.0057117849 
41 48 0.0000378237 0.0001759945 0.0004042710 0.0007408846 0.0012292124 0.0018502135 0.0026508059 0.0036414893 0.0049364276 0.0065481608 
41 49 0.0000000000 0.0000000000 0.0000000000 0.0000000000 0.0000000000 0.0000000000 0.0000000000 0.0000000000 0.0000000000 0.0000000000 
41 50 0.0000000200 0.0000002094 0.0000007607 0.0000019742 0.0000044388 0.0000086428 0.0000157076 0.0000269285 0.0000457185 0.0000758182 
41 51 0.0000000000 0.0000000000 0.0000000000 0.0000000000 0.0000000000 0.0000000000 0.0000000000 0.0000000000 0.0000000000 0.0000000000 
41 52 0.0000000372 0.0000003861 0.0000013878 0.0000035624 0.0000079145 0.0000152237 0.0000273106 0.0000461865 0.0000772223 0.0001259584 
41 53 0.0000012442 0.0000057302 0.0000130344 0.0000236486 0.0000388128 0.0000578031 0.0000819260 0.0001113711 0.0001494107 0.0001963948 
41 54 0.0000000163 0.0000001688 0.0000006073 0.0000015598 0.0000034673 0.0000066729 0.0000119763 0.0000202619 0.0000338892 0.0000552935 
41 55 0.0000000182 0.0000001855 0.0000006548 0.0000016493 0.0000035866 0.0000067470 0.0000118129 0.0000194627 0.0000315778 0.0000498212 
41 56 0.0000000268 0.0000002763 0.0000009883 0.0000025237 0.0000055735 0.0000106546 0.0000189845 0.0000318719 0.0000528406 0.0000853830 
41 57 0.0000000000 0.0000000000 0.0000000000 0.0000000000 0.0000000000 0.0000000000 0.0000000000 0.0000000000 0.0000000000 0.0000000000 
41 58 0.0000026867 0.0000126992 0.0000296234 0.0000551822 0.0000932521 0.0001430693 0.0002092985 0.0002940482 0.0004090973 0.0005586277 
41 59 0.0000031360 0.0000147092 0.0000340544 0.0000629317 0.0001053966 0.0001602014 0.0002319903 0.0003223901 0.0004429199 0.0005964088 
41 60 0.0000041935 0.0000197385 0.0000458551 0.0000850481 0.0001430212 0.0002183159 0.0003176147 0.0004435769 0.0006129035 0.0008305329 
41 61 0.0000013887 0.0000064234 0.0000146739 0.0000267452 0.0000441226 0.0000660643 0.0000941816 0.0001288230 0.0001740230 0.0002304305 
41 62 0.0000000159 0.0000001653 0.0000005961 0.0000015355 0.0000034246 0.0000066132 0.0000119139 0.0000202383 0.0000340102 0.0000557869 
41 63 0.0000000210 0.0000002141 0.0000007559 0.0000019042 0.0000041414 0.0000077914 0.0000136420 0.0000224749 0.0000364577 0.0000574954 
41 64 0.0000000271 0.0000002801 0.0000010036 0.0000025672 0.0000056812 0.0000108839 0.0000194400 0.0000327240 0.0000544255 0.0000882647 
42 1 0.0000000422 0.0000004395 0.0000015852 0.0000040844 0.0000091102 0.0000175929 0.0000316898 0.0000538143 0.0000903750 0.0001480771 
42 2 0.0000179646 0.0000821407 0.0001855742 0.0003343541 0.0005446340 0.0008050608 0.0011321510 0.0015267371 0.0020300287 0.0026427214 
42 3 0.0000000286 0.0000002994 0.0000010848 0.0000028080 0.0000062957 0.0000122229 0.0000221448 0.0000378380 0.0000639947 0.0001056740 
42 4 0.0000006526 0.0000065610 0.0000228760 0.0000568392 0.0001216610 0.0002250149 0.0003864752 0.0006232199 0.0009852395 0.0015076422 
42 5 0.0000000408 0.0000004222 0.0000015135 0.0000038734 0.0000085738 0.0000164255 0.0000293287 0.0000493343 0.0000819419 0.0001326045 
42 6 0.0000068015 0.0000310264 0.0000699407 0.0001257314 0.0002043194 0.0003013369 0.0004228475 0.0005691244 0.0007555363 0.0009827765 
42 7 0.0000000302 0.0000003126 0.0000011231 0.0000028817 0.0000063970 0.0000122914 0.0000220174 0.0000371626 0.0000619678 0.0001007177 
42 8 0.0000002426 0.0000024403 0.0000085139 0.0000211715 0.0000453663 0.0000840202 0.0001445629 0.0002336396 0.0003704940 0.0005692824 
42 9 0.0000056191 0.0000264782 0.0000615770 0.0001143287 0.0001924763 0.0002941241 0.0004283639 0.0005988653 0.0008283149 0.0011234520 
42 10 0.0020014146 0.0042083091 0.0062195618 0.0081966506 0.0102413058 0.0121711743 0.0140672084 0.0158742751 0.0176845112 0.0193815588 
42 11 0.0000041089 0.0000194023 0.0000452144 0.0000841329 0.0001419935 0.0002175473 0.0003177489 0.0004456115 0.0006185988 0.0008424886 
42 12 0.0000418865 0.0001935874 0.0004416581 0.0008033744 0.0013213141 0.0019702131 0.0027926526 0.0037904241 0.0050637151 0.0066019643 
42 13 0.0000000469 0.0000004849 0.0000017367 0.0000044405 0.0000098189 0.0000187899 0.0000335089 0.0000562890 0.0000933426 0.0001507746 
42 14 0.0000074698 0.0000340556 0.0000767350 0.0001378962 0.0002240291 0.0003303669 0.0004636057 0.0006241356 0.0008289943 0.0010792312 
42 15 0.0000000231 0.0000002396 0.0000008617 0.0000022135 0.0000049212 0.0000094719 0.0000170017 0.0000287661 0.0000481143 0.0000784984 
42 16 0.0000002763 0.0000027755 0.0000096706 0.0000240151 0.0000513837 0.0000950254 0.0001632493 0.0002634315 0.0004170349 0.0006396795 
42 17 0.0000000143 0.0000001487 0.0000005380 0.0000013905 0.0000031123 0.0000060327 0.0000109130 0.0000186203 0.0000314514 0.0000518826 
42 18 0.0000059159 0.0000271904 0.0000617453 0.0001118613 0.0001833564 0.0002728196 0.0003864654 0.0005253104 0.0007050203 0.0009276006 
42 19 0.0000000096 0.0000001009 0.0000003663 0.0000009506 0.0000021377 0.0000041640 0.0000075727 0.0000129943 0.0000220918 0.0000367065 
42 20 0.0000002085 0.0000021071 0.0000073853 0.0000184539 0.0000397583 0.0000740486 0.0001281850 0.0002085199 0.0003331160 0.0005160016 
42 21 0.0000000131 0.0000001363 0.0000004902 0.0000012594 0.0000028001 0.0000053902 0.0000096767 0.0000163761 0.0000273990 0.0000447197 
42 22 0.0000022380 0.0000102620 0.0000232516 0.0000420284 0.0000687234 0.0001020160 0.0001441797 0.0001955648 0.0002619725 0.0003442441 
42 23 0.0000000096 0.0000000999 0.0000003604 0.0000009284 0.0000020703 0.0000039975 0.0000072004 0.0000122288 0.0000205442 0.0000336851 
42 24 0.0000000774 0.0000007830 0.0000027457 0.0000068655 0.0000148051 0.0000276059 0.0000478602 0.0000780044 0.0001249458 0.0001942372 
42 25 0.0000026681 0.0000126073 0.0000293993 0.0000547452 0.0000924747 0.0001418120 0.0002073512 0.0002911407 0.0004047597 0.0005522280 
42 26 0.0006804103 0.0014335629 0.0021229629 0.0028039072 0.0035121318 0.0041851159 0.0048516211 0.0054931633 0.0061441929 0.0067655517 
42 27 0.0000020367 0.0000096355 0.0000224961 0.0000419439 0.0000709536 0.0001089741 0.0001596040 0.0002245078 0.0003127902 0.0004277862 
42 28 0.0000135744 0.0000628915 0.0001438408 0.0002623604 0.0004328827 0.0006477000 0.0009216933 0.0012565720 0.0016878285 0.0022148511 
42 29 0.0000000151 0.0000001558 0.0000005592 0.0000014327 0.0000031759 0.0000060944 0.0000109034 0.0000183842 0.0000306285 0.0000497560 
42 30 0.0000024583 0.0000112491 0.0000254394 0.0000458951 0.0000748963 0.0001109679 0.0001565383 0.0002119532 0.0002834375 0.0003718840 
42 31 0.0000000110 0.0000001145 0.0000004120 0.0000010583 0.0000023528 0.0000045283 0.0000081279 0.0000137518 0.0000230016 0.0000375301 
42 32 0.0000000882 0.0000008900 0.0000031139 0.0000077676 0.0000167066 0.0000310691 0.0000537140 0.0000872924 0.0001393774 0.0002159431 
42 33 0.0000253099 0.0001192105 0.0002770984 0.0005141964 0.0008650812 0.0013209257 0.0019220570 0.0026842266 0.0037076308 0.0050202479 
42 34 0.0068071271 0.0140155530 0.0203042185 0.0262161973 0.0320389550 0.0372534018 0.0421006389 0.0464572714 0.0505562025 0.0541530892 
42 35 0.0000192051 0.0000907689 0.0002116916 0.0003941961 0.0006657629 0.0010206034 0.0014913749 0.0020921007 0.0029043968 0.0039543328 
42 36 0.0002521329 0.0011436329 0.0025614177 0.0045685389 0.0073487091 0.0107065692 0.0147949453 0.0195376914 0.0252847125 0.0318163442 
42 37 0.0000219878 0.0001027551 0.0002370194 0.0004362462 0.0007272048 0.0010998018 0.0015836066 0.0021867452 0.0029813402 0.0039785920 
42 38 0.0026361658 0.0054123094 0.0078199322 0.0100701421 0.0122732724 0.0142354495 0.0160520946 0.0176831541 0.0192258478 0.0206051807 
42 39 0.0000177395 0.0000830302 0.0001918079 0.0003535842 0.0005904311 0.0008945250 0.0012904606 0.0017854877 0.0024397175 0.0032636697 
42 40 0.0000961732 0.0004365110 0.0009784502 0.0017469871 0.0028141402 0.0041073928 0.0056892419 0.0075359116 0.0097939966 0.0123949576 
42 41 0.0058134255 0.0123621093 0.0184684617 0.0246125090 0.0311299043 0.0374516971 0.0438444653 0.0501282892 0.0566388991 0.0629716896 
42 42 0.9509442542 0.8959017900 0.8447294418 0.7933183206 0.7387638341 0.6856863344 0.6316485612 0.5778802712 0.5209952760 0.4636731213 
42 43 0.0049157082 0.0104620076 0.0156426801 0.0208647211 0.0264152093 0.0318110928 0.0372809102 0.0426723758 0.0482766587 0.0537497901 
42 44 0.0219854715 0.0456802520 0.0667026150 0.0867519951 0.1067316187 0.1247454614 0.1414619670 0.1562499224 0.1695854805 0.1802038858 
42 45 0.0000240450 0.0001122165 0.0002585014 0.0004751231 0.0007907808 0.0011940417 0.0017163362 0.0023656874 0.0032185907 0.0042854251 
42 46 0.0027747327 0.0056849164 0.0081981466 0.0105374615 0.0128182844 0.0148413751 0.0167074839 0.0183778325 0.0199547116 0.0213650554 
42 47 0.0000194345 0.0000908419 0.0002095789 0.0003858082 0.0006432371 0.0009729579 0.0014011504 0.0019350086 0.0026383518 0.0035210307 
42 48 0.0001045251 0.0004732436 0.0010582912 0.0018849806 0.0030284861 0.0044087546 0.0060901776 0.0080449036 0.0104247183 0.0131535475 
42 49 0.0000000000 0.0000000000 0.0000000000 0.0000000000 0.0000000000 0.0000000000 0.0000000000 0.0000000000 0.0000000000 0.0000000000 
42 50 0.0000063022 0.0000289872 0.0000658754 0.0001194447 0.0001959837 0.0002919312 0.0004140690 0.0005636551 0.0007578428 0.0009992277 
42 51 0.0000000000 0.0000000000 0.0000000000 0.0000000000 0.0000000000 0.0000000000 0.0000000000 0.0000000000 0.0000000000 0.0000000000 
42 52 0.0000002241 0.0000022657 0.0000079452 0.0000198644 0.0000428255 0.0000798179 0.0001382837 0.0002251503 0.0003600749 0.0005584720 
42 53 0.0000000131 0.0000001360 0.0000004892 0.0000012567 0.0000027944 0.0000053793 0.0000096579 0.0000163458 0.0000273520 0.0000446516 
42 54 0.0000023829 0.0000109252 0.0000247517 0.0000447363 0.0000731485 0.0001085867 0.0001534795 0.0002082152 0.0002790039 0.0003667967 
42 55 0.0000000102 0.0000001057 0.0000003811 0.0000009812 0.0000021866 0.0000042194 0.0000075948 0.0000128891 0.0000216346 0.0000354386 
42 56 0.0000000832 0.0000008409 0.0000029483 0.0000073704 0.0000158901 0.0000296221 0.0000513436 0.0000836628 0.0001339781 0.0002082333 
42 57 0.0000000000 0.0000000000 0.0000000000 0.0000000000 0.0000000000 0.0000000000 0.0000000000 0.0000000000 0.0000000000 0.0000000000 
42 58 0.0007182465 0.0015167922 0.0022514391 0.0029810880 0.0037449241 0.0044763306 0.0052072167 0.0059183553 0.0066498701 0.0073605491 
42 59 0.0000014504 0.0000068676 0.0000160476 0.0000299496 0.0000507225 0.0000780028 0.0001144166 0.0001612277 0.0002251225 0.0003087199 
42 60 0.0000145314 0.0000674252 0.0001544367 0.0002821331 0.0004663515 0.0006991167 0.0009969859 0.0013624050 0.0018350423 0.0024156261 
42 61 0.0000000109 0.0000001128 0.0000004064 0.0000010460 0.0000023310 0.0000044981 0.0000080979 0.0000137477 0.0000230906 0.0000378606 
42 62 0.0000026240 0.0000120470 0.0000273330 0.0000494844 0.0000810759 0.0001206258 0.0001709430 0.0002325993 0.0003128094 0.0004129746 
42 63 0.0000000081 0.0000000842 0.0000003038 0.0000007835 0.0000017498 0.0000033843 0.0000061077 0.0000103965 0.0000175153 0.0000288172 
42 64 0.0000000950 0.0000009599 0.0000033658 0.0000084158 0.0000181490 0.0000338455 0.0000586925 0.0000956968 0.0001533767 0.0002386352 
43 1 0.0000001895 0.0000019336 0.0000068412 0.0000172647 0.0000376110 0.0000708541 0.0001241803 0.0002046760 0.0003319013 0.0005226042 
43 2 0.0000000606 0.0000006334 0.0000022935 0.0000059322 0.0000132862 0.0000257599 0.0000465895 0.0000794332 0.0001339551 0.0002203745 
43 3 0.0000085436 0.0000396013 0.0000906355 0.0001654845 0.0002734612 0.0004100104 0.0005851185 0.0008007604 0.0010814967 0.0014300545 
43 4 0.0000001103 0.0000011393 0.0000040795 0.0000104294 0.0000230612 0.0000441356 0.0000787293 0.0001323075 0.0002195476 0.0003549620 
43 5 0.0000000701 0.0000007121 0.0000025087 0.0000063038 0.0000136698 0.0000256372 0.0000447305 0.0000734059 0.0001185205 0.0001859013 
43 6 0.0000000434 0.0000004494 0.0000016150 0.0000041440 0.0000091998 0.0000176781 0.0000316694 0.0000534592 0.0000891522 0.0001449207 
43 7 0.0000032159 0.0000147707 0.0000335090 0.0000606223 0.0000991707 0.0001471849 0.0002078125 0.0002813181 0.0003755292 0.0004907905 
43 8 0.0000000715 0.0000007362 0.0000026273 0.0000066930 0.0000147403 0.0000280938 0.0000498874 0.0000834325 0.0001376798 0.0002212461 
43 9 0.0000180615 0.0000842792 0.0001941051 0.0003566609 0.0005933694 0.0008954727 0.0012862186 0.0017711073 0.0024062834 0.0031976677 
43 10 0.0000080824 0.0000381313 0.0000887787 0.0001650284 0.0002781904 0.0004256558 0.0006207716 0.0008690680 0.0012038683 0.0016353738 
43 11 0.0013817227 0.0029292491 0.0043637835 0.0057990817 0.0073130182 0.0087735664 0.0102433727 0.0116824861 0.0131701678 0.0146186486 
43 12 0.0000124278 0.0000583568 0.0001352444 0.0002501807 0.0004194309 0.0006381377 0.0009249188 0.0012863106 0.0017682813 0.0023817374 
43 13 0.0000000642 0.0000006539 0.0000023100 0.0000058224 0.0000126713 0.0000238564 0.0000418062 0.0000689430 0.0001119700 0.0001768281 
43 14 0.0000000415 0.0000004323 0.0000015590 0.0000040153 0.0000089511 0.0000172728 0.0000310823 0.0000527152 0.0000883770 0.0001444827 
43 15 0.0000035607 0.0000165001 0.0000377584 0.0000689377 0.0001139305 0.0001708665 0.0002439600 0.0003341233 0.0004517971 0.0005984385 
43 16 0.0000000713 0.0000007355 0.0000026295 0.0000067107 0.0000148097 0.0000282863 0.0000503473 0.0000844151 0.0001397110 0.0002252494 
43 17 0.0000000603 0.0000006176 0.0000021926 0.0000055542 0.0000121523 0.0000229997 0.0000405212 0.0000671784 0.0001097041 0.0001741642 
43 18 0.0000000205 0.0000002147 0.0000007795 0.0000020221 0.0000045444 0.0000088438 0.0000160639 0.0000275228 0.0000466948 0.0000773757 
43 19 0.0000028095 0.0000130680 0.0000300131 0.0000550046 0.0000912865 0.0001374946 0.0001972169 0.0002714162 0.0003690169 0.0004916988 
43 20 0.0000000373 0.0000003865 0.0000013895 0.0000035680 0.0000079291 0.0000152562 0.0000273768 0.0000463115 0.0000774533 0.0001263685 
43 21 0.0000000223 0.0000002275 0.0000008045 0.0000020299 0.0000044231 0.0000083379 0.0000146316 0.0000241649 0.0000393146 0.0000622129 
43 22 0.0000000143 0.0000001486 0.0000005360 0.0000013806 0.0000030783 0.0000059430 0.0000107032 0.0000181748 0.0000305271 0.0000500409 
43 23 0.0000010571 0.0000048750 0.0000111035 0.0000201732 0.0000331605 0.0000494649 0.0000702306 0.0000956489 0.0001285858 0.0001693980 
43 24 0.0000000237 0.0000002453 0.0000008792 0.0000022505 0.0000049833 0.0000095524 0.0000170716 0.0000287528 0.0000478467 0.0000776337 
43 25 0.0000058473 0.0000273815 0.0000632878 0.0001167414 0.0001950989 0.0002958619 0.0004273079 0.0005920365 0.0008103883 0.0010864289 
43 26 0.0000033856 0.0000159961 0.0000372978 0.0000694450 0.0001172893 0.0001798386 0.0002629059 0.0003690704 0.0005129729 0.0006996532 
43 27 0.0004697797 0.0009980708 0.0014900892 0.0019849295 0.0025101368 0.0030206129 0.0035389372 0.0040520932 0.0045903160 0.0051249161 
43 28 0.0000050246 0.0000236544 0.0000549607 0.0001019510 0.0001714699 0.0002617726 0.0003808736 0.0005319562 0.0007350299 0.0009959616 
43 29 0.0000000254 0.0000002588 0.0000009130 0.0000022980 0.0000049934 0.0000093868 0.0000164233 0.0000270400 0.0000438402 0.0000691181 
43 30 0.0000000163 0.0000001689 0.0000006080 0.0000015636 0.0000034806 0.0000067080 0.0000120579 0.0000204336 0.0000342412 0.0000559856 
43 31 0.0000011615 0.0000053465 0.0000121573 0.0000220519 0.0000361878 0.0000538965 0.0000764094 0.0001039262 0.0001395495 0.0001836846 
43 32 0.0000000269 0.0000002775 0.0000009931 0.0000025377 0.0000056089 0.0000107313 0.0000191394 0.0000321663 0.0000533969 0.0000864104 
43 33 0.0001111574 0.0005122804 0.0011653980 0.0021132543 0.0034631364 0.0051439407 0.0072594852 0.0098056034 0.0130239817 0.0168672519 
43 34 0.0000329943 0.0001558823 0.0003633619 0.0006761495 0.0011408388 0.0017467462 0.0025484499 0.0035679597 0.0049403900 0.0067039691 
43 35 0.0047280970 0.0098813659 0.0145178085 0.0190143161 0.0235940619 0.0278435639 0.0319407454 0.0357641167 0.0395020734 0.0429078117 
43 36 0.0000491300 0.0002301967 0.0005323814 0.0009826987 0.0016436006 0.0024946257 0.0036064529 0.0050020994 0.0068554588 0.0092031315 
43 37 0.0000421561 0.0001931863 0.0004371406 0.0007883724 0.0012844241 0.0018969184 0.0026615592 0.0035746990 0.0047207725 0.0060817184 
43 38 0.0000230793 0.0001081776 0.0002502481 0.0004619934 0.0007727366 0.0011727445 0.0016950308 0.0023500698 0.0032188900 0.0043177565 
43 39 0.0018192266 0.0037624758 0.0054721841 0.0070916908 0.0086977867 0.0101442289 0.0114937316 0.0127078051 0.0138468109 0.0148384252 
43 40 0.0000319256 0.0001490030 0.0003432877 0.0006311001 0.0010507559 0.0015873580 0.0022832077 0.0031497653 0.0042905378 0.0057218754 
43 41 0.0143801314 0.0301961109 0.0445533703 0.0585892293 0.0729882301 0.0864227021 0.0994074281 0.1114925972 0.1231661464 0.1334774324 
43 42 0.0071706011 0.0152610532 0.0228181612 0.0304356140 0.0385321771 0.0464032166 0.0543821047 0.0622467004 0.0704217357 0.0784054590 
43 43 0.9582011093 0.9107001712 0.8659305220 0.8203186846 0.7711706636 0.7225536783 0.6721743529 0.6210777008 0.5658564776 0.5088608802 
43 44 0.0089562492 0.0190165096 0.0283689112 0.0377503743 0.0476690455 0.0572559302 0.0669139624 0.0763685940 0.0861192341 0.0955523548 
43 45 0.0000458626 0.0002097160 0.0004735555 0.0008521995 0.0013851145 0.0020407223 0.0028560785 0.0038259097 0.0050379546 0.0064706919 
43 46 0.0000250626 0.0001173304 0.0002710977 0.0004998538 0.0008348804 0.0012652076 0.0018257790 0.0025270813 0.0034546975 0.0046243201 
43 47 0.0019151695 0.0039531625 0.0057389395 0.0074235130 0.0090866386 0.0105772607 0.0119610592 0.0131995800 0.0143554667 0.0153569656 
43 48 0.0000345646 0.0001611137 0.0003707310 0.0006806728 0.0011316733 0.0017071083 0.0024516243 0.0033765599 0.0045909952 0.0061103762 
43 49 0.0000000000 0.0000000000 0.0000000000 0.0000000000 0.0000000000 0.0000000000 0.0000000000 0.0000000000 0.0000000000 0.0000000000 
43 50 0.0000000196 0.0000002055 0.0000007468 0.0000019390 0.0000043624 0.0000084995 0.0000154578 0.0000265197 0.0000450624 0.0000747994 
43 51 0.0000000000 0.0000000000 0.0000000000 0.0000000000 0.0000000000 0.0000000000 0.0000000000 0.0000000000 0.0000000000 0.0000000000 
43 52 0.0000000366 0.0000003800 0.0000013663 0.0000035087 0.0000077986 0.0000150078 0.0000269373 0.0000455809 0.0000762599 0.0001244805 
43 53 0.0000000216 0.0000002198 0.0000007763 0.0000019556 0.0000042535 0.0000080033 0.0000140160 0.0000230984 0.0000374878 0.0000591654 
43 54 0.0000000150 0.0000001557 0.0000005610 0.0000014440 0.0000032176 0.0000062078 0.0000111716 0.0000189547 0.0000318069 0.0000520836 
43 55 0.0000011257 0.0000051912 0.0000118233 0.0000214805 0.0000353091 0.0000526697 0.0000747810 0.0001018466 0.0001369169 0.0001803662 
43 56 0.0000000248 0.0000002566 0.0000009193 0.0000023516 0.0000052034 0.0000099670 0.0000177983 0.0000299510 0.0000497914 0.0000807013 
43 57 0.0000000000 0.0000000000 0.0000000000 0.0000000000 0.0000000000 0.0000000000 0.0000000000 0.0000000000 0.0000000000 0.0000000000 
43 58 0.0000028730 0.0000135825 0.0000316900 0.0000590443 0.0000998018 0.0001531542 0.0002241084 0.0003149379 0.0004382886 0.0005986749 
43 59 0.0004979840 0.0010657631 0.0016027797 0.0021518529 0.0027457852 0.0033357189 0.0039496491 0.0045750855 0.0052541326 0.0059582592 
43 60 0.0000044268 0.0000208455 0.0000484470 0.0000898944 0.0001512443 0.0002309826 0.0003362216 0.0004698265 0.0006495834 0.0008808374 
43 61 0.0000000249 0.0000002533 0.0000008948 0.0000022545 0.0000049043 0.0000092289 0.0000161632 0.0000266368 0.0000432250 0.0000681982 
43 62 0.0000000146 0.0000001521 0.0000005492 0.0000014168 0.0000031651 0.0000061228 0.0000110517 0.0000188127 0.0000316904 0.0000521215 
43 63 0.0000012416 0.0000057441 0.0000131243 0.0000239257 0.0000394804 0.0000591287 0.0000843186 0.0001153689 0.0001559054 0.0002065206 
43 64 0.0000000251 0.0000002598 0.0000009317 0.0000023860 0.0000052870 0.0000101425 0.0000181432 0.0000305914 0.0000509774 0.0000828555 
44 1 0.0000000491 0.0000005091 0.0000018291 0.0000046929 0.0000104186 0.0000200235 0.0000358836 0.0000606071 0.0001011623 0.0001646520 
44 2 0.0000005278 0.0000053065 0.0000185018 0.0000459706 0.0000983967 0.0001819859 0.0003125675 0.0005040316 0.0007968003 0.0012192508 
44 3 0.0000000342 0.0000003552 0.0000012803 0.0000032965 0.0000073476 0.0000141801 0.0000255276 0.0000433282 0.0000727343 0.0001191404 
44 4 0.0000281993 0.0001292306 0.0002925449 0.0005280669 0.0008616816 0.0012754965 0.0017955349 0.0024223890 0.0032196844 0.0041845927 
44 5 0.0000000532 0.0000005467 0.0000019477 0.0000049529 0.0000108853 0.0000207010 0.0000366702 0.0000611645 0.0001006165 0.0001611082 
44 6 0.0000001955 0.0000019657 0.0000068566 0.0000170465 0.0000365182 0.0000676156 0.0001163043 0.0001879111 0.0002978749 0.0004575203 
44 7 0.0000000401 0.0000004124 0.0000014717 0.0000037487 0.0000082548 0.0000157306 0.0000279283 0.0000466975 0.0000770382 0.0001237545 
44 8 0.0000106876 0.0000489260 0.0001106505 0.0001995565 0.0003253620 0.0004813104 0.0006772823 0.0009137118 0.0012151312 0.0015816569 
44 9 0.0000057816 0.0000271889 0.0000631063 0.0001169287 0.0001964077 0.0002994377 0.0004350220 0.0006065870 0.0008365284 0.0011309787 
44 10 0.0000314716 0.0001455954 0.0003324918 0.0006054395 0.0009969773 0.0014885080 0.0021129044 0.0028723694 0.0038445177 0.0050233281 
44 11 0.0000042471 0.0000200120 0.0000465384 0.0000864087 0.0001454843 0.0002223491 0.0003239092 0.0004529951 0.0006268896 0.0008508988 
44 12 0.0025050489 0.0052675278 0.0077851994 0.0102599997 0.0128189786 0.0152335186 0.0176043857 0.0198618794 0.0221197565 0.0242306947 
44 13 0.0000000613 0.0000006292 0.0000022394 0.0000056884 0.0000124862 0.0000237147 0.0000419491 0.0000698618 0.0001147174 0.0001833141 
44 14 0.0000002241 0.0000022504 0.0000078398 0.0000194651 0.0000416393 0.0000769865 0.0001322239 0.0002133028 0.0003375551 0.0005175492 
44 15 0.0000000282 0.0000002911 0.0000010427 0.0000026668 0.0000058994 0.0000112969 0.0000201657 0.0000339193 0.0000563534 0.0000912620 
44 16 0.0000117392 0.0000537169 0.0001214449 0.0002189659 0.0003569408 0.0005279860 0.0007430016 0.0010025762 0.0013338523 0.0017373049 
44 17 0.0000000165 0.0000001715 0.0000006182 0.0000015917 0.0000035481 0.0000068487 0.0000123333 0.0000209438 0.0000351858 0.0000577025 
44 18 0.0000001653 0.0000016703 0.0000058544 0.0000146295 0.0000315214 0.0000587133 0.0001016505 0.0001653803 0.0002642505 0.0004094292 
44 19 0.0000000114 0.0000001188 0.0000004296 0.0000011099 0.0000024834 0.0000048124 0.0000087036 0.0000148488 0.0000250806 0.0000413795 
44 20 0.0000092923 0.0000428400 0.0000975581 0.0001772332 0.0002913359 0.0004346108 0.0006171241 0.0008405180 0.0011297778 0.0014873709 
44 21 0.0000000169 0.0000001745 0.0000006244 0.0000015951 0.0000035247 0.0000067415 0.0000120191 0.0000201904 0.0000334967 0.0000541661 
44 22 0.0000000612 0.0000006181 0.0000021673 0.0000054184 0.0000116826 0.0000217803 0.0000377546 0.0000615251 0.0000985357 0.0001531626 
44 23 0.0000000126 0.0000001303 0.0000004672 0.0000011960 0.0000026484 0.0000050771 0.0000090744 0.0000152853 0.0000254398 0.0000412857 
44 24 0.0000035187 0.0000162035 0.0000368612 0.0000668989 0.0001098619 0.0001637576 0.0002323816 0.0003163990 0.0004253464 0.0005604892 
44 25 0.0000029096 0.0000137068 0.0000318694 0.0000591624 0.0000995945 0.0001521956 0.0002216949 0.0003100398 0.0004290864 0.0005825310 
44 26 0.0000100315 0.0000465207 0.0001064985 0.0001944463 0.0003212020 0.0004811944 0.0006857042 0.0009362787 0.0012599167 0.0016568309 
44 27 0.0000022411 0.0000105676 0.0000245941 0.0000457036 0.0000770285 0.0001178574 0.0001719134 0.0002407843 0.0003338344 0.0004541435 
44 28 0.0008520486 0.0017963449 0.0026618898 0.0035180580 0.0044099992 0.0052591432 0.0061018678 0.0069149550 0.0077423630 0.0085346843 
44 29 0.0000000194 0.0000001999 0.0000007134 0.0000018171 0.0000040016 0.0000076270 0.0000135463 0.0000226640 0.0000374268 0.0000602129 
44 30 0.0000000701 0.0000007072 0.0000024739 0.0000061699 0.0000132677 0.0000246690 0.0000426404 0.0000692815 0.0001105942 0.0001713070 
44 31 0.0000000145 0.0000001496 0.0000005346 0.0000013643 0.0000030106 0.0000057506 0.0000102378 0.0000171725 0.0000284426 0.0000459125 
44 32 0.0000038657 0.0000177680 0.0000403494 0.0000731011 0.0001198254 0.0001782928 0.0002525620 0.0003432933 0.0004607171 0.0006061408 
44 33 0.0000273115 0.0001282649 0.0002973099 0.0005500878 0.0009224657 0.0014038923 0.0020355446 0.0028321164 0.0038954548 0.0052504987 
44 34 0.0002163175 0.0009799893 0.0021922337 0.0039049100 0.0062716788 0.0091226012 0.0125831989 0.0165834917 0.0214100573 0.0268662048 
44 35 0.0000208996 0.0000984518 0.0002288812 0.0004247977 0.0007148321 0.0010917686 0.0015890636 0.0022199067 0.0030674966 0.0041554240 
44 36 0.0085448539 0.0176533294 0.0256568737 0.0332366391 0.0407622208 0.0475593975 0.0539331803 0.0597116178 0.0651920881 0.0700296516 
44 37 0.0000257640 0.0001198685 0.0002752992 0.0005043959 0.0008365284 0.0012585052 0.0018018357 0.0024730548 0.0033484345 0.0044346074 
44 38 0.0000822485 0.0003727746 0.0008343900 0.0014874802 0.0023918873 0.0034845840 0.0048165706 0.0063655031 0.0082508018 0.0104102957 
44 39 0.0000209326 0.0000975137 0.0002242332 0.0004113639 0.0006832152 0.0010293635 0.0014760925 0.0020293408 0.0027528372 0.0036532787 
44 40 0.0033129391 0.0068344685 0.0099205275 0.0128367961 0.0157278686 0.0183386534 0.0207921340 0.0230303275 0.0251825465 0.0271367707 
44 41 0.0058015855 0.0123078540 0.0183457460 0.0243913890 0.0307702145 0.0369217088 0.0431033604 0.0491376543 0.0553399132 0.0613151624 
44 42 0.0175663018 0.0364983345 0.0532951164 0.0693144888 0.0852781260 0.0996711122 0.1130275311 0.1248430462 0.1354981016 0.1439821628 
44 43 0.0049056982 0.0104161079 0.0155387950 0.0206774003 0.0261102563 0.0313613796 0.0366514733 0.0418301566 0.0471709760 0.0523378774 
44 44 0.9514337529 0.8969710554 0.8463673637 0.7955569418 0.7416726346 0.6892798463 0.6359722082 0.5829627742 0.5269137439 0.4704640208 
44 45 0.0000282385 0.0001311900 0.0003008758 0.0005504398 0.0009113848 0.0013688017 0.0019561762 0.0026797054 0.0036202820 0.0047831651 
44 46 0.0000898600 0.0004062147 0.0009069912 0.0016127928 0.0025862123 0.0037572739 0.0051785177 0.0068237202 0.0088165632 0.0110876866 
44 47 0.0000229805 0.0001069006 0.0002454749 0.0004496686 0.0007456008 0.0011214423 0.0016051600 0.0022024334 0.0029809033 0.0039461137 
44 48 0.0034877454 0.0071816618 0.0104067991 0.0134437032 0.0164436537 0.0191434784 0.0216728550 0.0239744860 0.0261841829 0.0281906651 
44 49 0.0000000000 0.0000000000 0.0000000000 0.0000000000 0.0000000000 0.0000000000 0.0000000000 0.0000000000 0.0000000000 0.0000000000 
44 50 0.0000001787 0.0000018073 0.0000063383 0.0000158484 0.0000341717 0.0000636980 0.0001103749 0.0001797458 0.0002875344 0.0004461029 
44 51 0.0000000000 0.0000000000 0.0000000000 0.0000000000 0.0000000000 0.0000000000 0.0000000000 0.0000000000 0.0000000000 0.0000000000 
44 52 0.0000098995 0.0000456742 0.0001040937 0.0001892695 0.0003114363 0.0004651070 0.0006612560 0.0009018974 0.0012143552 0.0016019249 
44 53 0.0000000171 0.0000001769 0.0000006327 0.0000016159 0.0000035692 0.0000068243 0.0000121622 0.0000204232 0.0000338698 0.0000547487 
44 54 0.0000000661 0.0000006680 0.0000023415 0.0000058523 0.0000126146 0.0000235110 0.0000407425 0.0000663740 0.0001062671 0.0001651262 
44 55 0.0000000134 0.0000001385 0.0000004963 0.0000012697 0.0000028096 0.0000053821 0.0000096117 0.0000161762 0.0000268953 0.0000435990 
44 56 0.0000037468 0.0000172525 0.0000392453 0.0000712234 0.0001169637 0.0001743515 0.0002474409 0.0003369620 0.0004531182 0.0005973331 
44 57 0.0000000000 0.0000000000 0.0000000000 0.0000000000 0.0000000000 0.0000000000 0.0000000000 0.0000000000 0.0000000000 0.0000000000 
44 58 0.0000107948 0.0000501372 0.0001149526 0.0002102264 0.0003479221 0.0005222611 0.0007458732 0.0010209101 0.0013777424 0.0018177059 
44 59 0.0000014948 0.0000070638 0.0000164756 0.0000306889 0.0000518632 0.0000795829 0.0001164616 0.0001637066 0.0002279528 0.0003116685 
44 60 0.0008994377 0.0019006788 0.0028230621 0.0037404755 0.0047024007 0.0056250976 0.0065488796 0.0074495535 0.0083781473 0.0092825540 
44 61 0.0000000132 0.0000001365 0.0000004901 0.0000012571 0.0000027904 0.0000053627 0.0000096116 0.0000162399 0.0000271269 0.0000442073 
44 62 0.0000000759 0.0000007676 0.0000026912 0.0000067282 0.0000145078 0.0000270518 0.0000469055 0.0000764684 0.0001225415 0.0001906325 
44 63 0.0000000098 0.0000001020 0.0000003670 0.0000009428 0.0000020965 0.0000040369 0.0000072506 0.0000122788 0.0000205656 0.0000336172 
44 64 0.0000041265 0.0000190299 0.0000433574 0.0000788267 0.0001297247 0.0001938216 0.0002758013 0.0003766964 0.0005083457 0.0006728583 
45 1 0.0000058169 0.0000267379 0.0000607042 0.0001099098 0.0001799542 0.0002673022 0.0003777069 0.0005116445 0.0006832859 0.0008929405 
45 2 0.0000000595 0.0000006160 0.0000022122 0.0000056725 0.0000125817 0.0000241505 0.0000432057 0.0000728124 0.0001211637 0.0001964128 
45 3 0.0000000894 0.0000009046 0.0000031747 0.0000079442 0.0000171439 0.0000319876 0.0000554880 0.0000904746 0.0001449533 0.0002253167 
45 4 0.0000001085 0.0000011122 0.0000039518 0.0000100206 0.0000219533 0.0000416130 0.0000734525 0.0001220499 0.0001998934 0.0003185043 
45 5 0.0000136675 0.0000618419 0.0001382520 0.0002462598 0.0003958748 0.0005770138 0.0007988439 0.0010589653 0.0013801299 0.0017568582 
45 6 0.0000002092 0.0000021374 0.0000075697 0.0000191222 0.0000417002 0.0000786327 0.0001379408 0.0002275517 0.0003693000 0.0005819040 
45 7 0.0000002068 0.0000020700 0.0000071902 0.0000177978 0.0000379456 0.0000699226 0.0001196713 0.0001923658 0.0003032600 0.0004631822 
45 8 0.0000003545 0.0000035889 0.0000125999 0.0000315399 0.0000680873 0.0001270708 0.0002204581 0.0003594568 0.0005757379 0.0008942935 
45 9 0.0000020661 0.0000095544 0.0000218182 0.0000397438 0.0000655093 0.0000979697 0.0001394356 0.0001902987 0.0002562466 0.0003377945 
45 10 0.0000000230 0.0000002381 0.0000008541 0.0000021876 0.0000048476 0.0000092981 0.0000166264 0.0000280150 0.0000466312 0.0000756596 
45 11 0.0000000217 0.0000002215 0.0000007836 0.0000019777 0.0000043100 0.0000081253 0.0000142581 0.0000235436 0.0000382867 0.0000605360 
45 12 0.0000000418 0.0000004296 0.0000015311 0.0000038951 0.0000085646 0.0000162960 0.0000288835 0.0000482067 0.0000793597 0.0001271800 
45 13 0.0031983540 0.0066058464 0.0095944692 0.0124150034 0.0151986237 0.0176889505 0.0199906695 0.0220322754 0.0239034210 0.0254651793 
45 14 0.0000430505 0.0001993032 0.0004554529 0.0008299317 0.0013677324 0.0020437233 0.0029036102 0.0039511025 0.0052943568 0.0069267847 
45 15 0.0000388855 0.0001776412 0.0004007574 0.0007204981 0.0011697978 0.0017215807 0.0024064991 0.0032193878 0.0042325481 0.0054259580 
45 16 0.0000628859 0.0002895555 0.0006582383 0.0011928895 0.0019539662 0.0029016153 0.0040950688 0.0055333729 0.0073559559 0.0095414573 
45 17 0.0000018706 0.0000086319 0.0000196744 0.0000357758 0.0000588712 0.0000879247 0.0001250149 0.0001705341 0.0002296839 0.0003031738 
45 18 0.0000000185 0.0000001924 0.0000006939 0.0000017880 0.0000039880 0.0000077013 0.0000138723 0.0000235583 0.0000395680 0.0000648470 
45 19 0.0000000294 0.0000002986 0.0000010509 0.0000026375 0.0000057117 0.0000106973 0.0000186368 0.0000305369 0.0000492187 0.0000770547 
45 20 0.0000000340 0.0000003505 0.0000012525 0.0000031955 0.0000070498 0.0000134627 0.0000239616 0.0000401813 0.0000665302 0.0001073509 
45 21 0.0000043935 0.0000199726 0.0000448615 0.0000803219 0.0001298977 0.0001905579 0.0002657472 0.0003551595 0.0004674293 0.0006018606 
45 22 0.0000000651 0.0000006679 0.0000023768 0.0000060352 0.0000132404 0.0000251292 0.0000444081 0.0000738641 0.0001210810 0.0001930478 
45 23 0.0000000682 0.0000006853 0.0000023887 0.0000059347 0.0000127082 0.0000235272 0.0000404803 0.0000654579 0.0001039382 0.0001601027 
45 24 0.0000001113 0.0000011327 0.0000039997 0.0000100748 0.0000219064 0.0000411983 0.0000720931 0.0001186724 0.0001922512 0.0003025920 
45 25 0.0000006460 0.0000029938 0.0000068524 0.0000125156 0.0000206971 0.0000310684 0.0000444168 0.0000609426 0.0000826257 0.0001098588 
45 26 0.0000000076 0.0000000789 0.0000002836 0.0000007281 0.0000016179 0.0000031126 0.0000055851 0.0000094477 0.0000158014 0.0000257855 
45 27 0.0000000074 0.0000000761 0.0000002696 0.0000006815 0.0000014884 0.0000028130 0.0000049510 0.0000082050 0.0000134060 0.0000213230 
45 28 0.0000000135 0.0000001397 0.0000004995 0.0000012753 0.0000028160 0.0000053823 0.0000095885 0.0000160941 0.0000266755 0.0000430901 
45 29 0.0010863642 0.0022464172 0.0032674370 0.0042358010 0.0051985439 0.0060692073 0.0068867026 0.0076291172 0.0083354460 0.0089632762 
45 30 0.0000139854 0.0000651328 0.0001497338 0.0002746163 0.0004559584 0.0006867565 0.0009844823 0.0013530333 0.0018347885 0.0024341396 
45 31 0.0000182146 0.0000830872 0.0001871839 0.0003360544 0.0005448055 0.0008006430 0.0011176060 0.0014931773 0.0019607332 0.0025113170 
45 32 0.0000205912 0.0000954424 0.0002184053 0.0003986373 0.0006583443 0.0009861722 0.0014054000 0.0019195318 0.0025846656 0.0034026004 
45 33 0.0022156087 0.0045771638 0.0066519740 0.0086167235 0.0105675273 0.0123303344 0.0139855924 0.0154910241 0.0169288998 0.0182176479 
45 34 0.0000239522 0.0001122515 0.0002596105 0.0004791132 0.0008009750 0.0012148345 0.0017544273 0.0024299217 0.0033237121 0.0044505869 
45 35 0.0000510569 0.0002321973 0.0005214620 0.0009328678 0.0015058996 0.0022025771 0.0030575027 0.0040588390 0.0052873222 0.0067068788 
45 36 0.0000362234 0.0001683552 0.0003863030 0.0007071673 0.0011718522 0.0017617423 0.0025208496 0.0034584310 0.0046814841 0.0062003886 
45 37 0.0052849838 0.0106993990 0.0152432299 0.0193331980 0.0231544827 0.0263638719 0.0291236445 0.0313730392 0.0332334865 0.0345998162 
45 38 0.0000874906 0.0004030712 0.0009166115 0.0016614023 0.0027212371 0.0040396787 0.0056974729 0.0076905583 0.0102071628 0.0132094893 
45 39 0.0001204826 0.0005402484 0.0011965889 0.0021094312 0.0033493962 0.0048158231 0.0065618516 0.0085396126 0.0108748573 0.0134558376 
45 40 0.0001243692 0.0005693042 0.0012867741 0.0023178125 0.0037707209 0.0055599094 0.0077863386 0.0104343648 0.0137398143 0.0176350609 
45 41 0.0011360839 0.0023519136 0.0034242479 0.0044430631 0.0054574347 0.0063756788 0.0072380760 0.0080207243 0.0087637900 0.0094216359 
45 42 0.0000148184 0.0000691566 0.0001593087 0.0002928078 0.0004873407 0.0007358615 0.0010577400 0.0014579208 0.0019835463 0.0026410129 
45 43 0.0000193761 0.0000886010 0.0002000682 0.0003600381 0.0005851846 0.0008621665 0.0012066390 0.0016163743 0.0021284403 0.0027337445 
45 44 0.0000217808 0.0001011890 0.0002320704 0.0004245631 0.0007029657 0.0010557787 0.0015088300 0.0020668997 0.0027923815 0.0036893318 
45 45 0.9298058615 0.8534574544 0.7848315684 0.7182394658 0.6502372447 0.5867927949 0.5250480897 0.4665632648 0.4080107137 0.3525903313 
45 46 0.0141067209 0.0294437971 0.0431889528 0.0564453546 0.0698357799 0.0821110343 0.0937407212 0.1043142077 0.1142351400 0.1226660241 
45 47 0.0236167518 0.0479501406 0.0684551821 0.0869336844 0.1041349278 0.1184028422 0.1303271977 0.1394735653 0.1460558526 0.1492974523 
45 48 0.0176160414 0.0366765012 0.0536735973 0.0699862651 0.0863790659 0.1013258888 0.1154080198 0.1281356236 0.1399988284 0.1500001298 
45 49 0.0000000000 0.0000000000 0.0000000000 0.0000000000 0.0000000000 0.0000000000 0.0000000000 0.0000000000 0.0000000000 0.0000000000 
45 50 0.0000000174 0.0000001811 0.0000006551 0.0000016924 0.0000037862 0.0000073340 0.0000132551 0.0000225908 0.0000380993 0.0000627252 
45 51 0.0000000000 0.0000000000 0.0000000000 0.0000000000 0.0000000000 0.0000000000 0.0000000000 0.0000000000 0.0000000000 0.0000000000 
45 52 0.0000000329 0.0000003397 0.0000012157 0.0000031062 0.0000068647 0.0000131329 0.0000234216 0.0000393622 0.0000653429 0.0001057471 
45 53 0.0000047190 0.0000214900 0.0000483540 0.0000867366 0.0001405682 0.0002066650 0.0002889001 0.0003870853 0.0005109102 0.0006598635 
45 54 0.0000000664 0.0000006821 0.0000024288 0.0000061713 0.0000135491 0.0000257349 0.0000455170 0.0000757778 0.0001243501 0.0001984979 
45 55 0.0000000743 0.0000007469 0.0000026048 0.0000064763 0.0000138786 0.0000257141 0.0000442795 0.0000716619 0.0001138940 0.0001756019 
45 56 0.0000001139 0.0000011595 0.0000040956 0.0000103198 0.0000224476 0.0000422338 0.0000739410 0.0001217813 0.0001974214 0.0003109804 
45 57 0.0000000000 0.0000000000 0.0000000000 0.0000000000 0.0000000000 0.0000000000 0.0000000000 0.0000000000 0.0000000000 0.0000000000 
45 58 0.0000000066 0.0000000687 0.0000002477 0.0000006385 0.0000014250 0.0000027542 0.0000049670 0.0000084482 0.0000142200 0.0000233721 
45 59 0.0000000067 0.0000000686 0.0000002432 0.0000006151 0.0000013442 0.0000025417 0.0000044758 0.0000074203 0.0000121273 0.0000192909 
45 60 0.0000000124 0.0000001278 0.0000004582 0.0000011733 0.0000025992 0.0000049847 0.0000089132 0.0000150213 0.0000250160 0.0000406283 
45 61 0.0011522020 0.0024012156 0.0035191870 0.0045986175 0.0056938714 0.0067074130 0.0076836660 0.0085960782 0.0094931630 0.0103210404 
45 62 0.0000115211 0.0000538743 0.0001243483 0.0002290355 0.0003821290 0.0005784918 0.0008339515 0.0011531685 0.0015749728 0.0021064220 
45 63 0.0000196257 0.0000898633 0.0002031894 0.0003661778 0.0005961291 0.0008797743 0.0012335439 0.0016556355 0.0021849127 0.0028127865 
45 64 0.0000176840 0.0000822142 0.0001886982 0.0003455258 0.0005727384 0.0008612861 0.0012327546 0.0016917467 0.0022907593 0.0030350595 
46 1 0.0000000372 0.0000003844 0.0000013771 0.0000035219 0.0000077905 0.0000149146 0.0000266121 0.0000447331 0.0000742452 0.0001200654 
46 2 0.0000087107 0.0000393980 0.0000881208 0.0001572028 0.0002534632 0.0003711161 0.0005172156 0.0006919141 0.0009135812 0.0011834971 
46 3 0.0000000212 0.0000002207 0.0000007971 0.0000020565 0.0000045933 0.0000088825 0.0000160233 0.0000272515 0.0000458444 0.0000752557 
46 4 0.0000004225 0.0000042045 0.0000145152 0.0000356940 0.0000755303 0.0001380748 0.0002342190 0.0003728241 0.0005809488 0.0008754988 
46 5 0.0000001564 0.0000015998 0.0000056712 0.0000143407 0.0000313070 0.0000590986 0.0001037921 0.0001714231 0.0002785804 0.0004396016 
46 6 0.0000205330 0.0000917563 0.0002027961 0.0003571916 0.0005676305 0.0008186246 0.0011220949 0.0014744642 0.0019070391 0.0024145732 
46 7 0.0000001037 0.0000010658 0.0000037978 0.0000096559 0.0000212084 0.0000402875 0.0000712384 0.0001185163 0.0001942162 0.0003093253 
46 8 0.0000009835 0.0000096795 0.0000330568 0.0000803552 0.0001678205 0.0003026094 0.0005056367 0.0007918255 0.0012106567 0.0017860593 
46 9 0.0000000146 0.0000001506 0.0000005399 0.0000013819 0.0000030595 0.0000058626 0.0000104715 0.0000176222 0.0000292887 0.0000474404 
46 10 0.0000031101 0.0000142335 0.0000321900 0.0000580705 0.0000947461 0.0001403240 0.0001978224 0.0002675874 0.0003572738 0.0004676550 
46 11 0.0000000079 0.0000000817 0.0000002946 0.0000007590 0.0000016928 0.0000032694 0.0000058904 0.0000100072 0.0000168185 0.0000275888 
46 12 0.0000001204 0.0000012117 0.0000042304 0.0000105276 0.0000225795 0.0000418620 0.0000721165 0.0001167229 0.0001854302 0.0002855473 
46 13 0.0000330186 0.0001531862 0.0003507719 0.0006405036 0.0010579239 0.0015843345 0.0022562096 0.0030775291 0.0041346644 0.0054245123 
46 14 0.0038879132 0.0079055565 0.0113165627 0.0144324281 0.0174025151 0.0199655979 0.0222514261 0.0242107450 0.0259538690 0.0273838880 
46 15 0.0000162655 0.0000758647 0.0001746524 0.0003207845 0.0005334579 0.0008047571 0.0011555483 0.0015908236 0.0021612008 0.0028725895 
46 16 0.0001630769 0.0007301026 0.0016146736 0.0028420085 0.0045047122 0.0064651835 0.0087914416 0.0114155716 0.0144974488 0.0178783423 
46 17 0.0000000114 0.0000001181 0.0000004246 0.0000010906 0.0000024244 0.0000046666 0.0000083776 0.0000141789 0.0000237289 0.0000387482 
46 18 0.0000028076 0.0000127811 0.0000287704 0.0000516765 0.0000839679 0.0001239450 0.0001742861 0.0002354146 0.0003143423 0.0004123902 
46 19 0.0000000075 0.0000000777 0.0000002807 0.0000007244 0.0000016192 0.0000031338 0.0000056597 0.0000096405 0.0000162528 0.0000267575 
46 20 0.0000001318 0.0000013201 0.0000045858 0.0000113531 0.0000242124 0.0000446343 0.0000764334 0.0001229528 0.0001940288 0.0002967477 
46 21 0.0000000478 0.0000004904 0.0000017462 0.0000044369 0.0000097409 0.0000185001 0.0000327167 0.0000544582 0.0000893441 0.0001425772 
46 22 0.0000066131 0.0000297564 0.0000662174 0.0001174876 0.0001882660 0.0002738916 0.0003790469 0.0005032802 0.0006588361 0.0008455469 
46 23 0.0000000338 0.0000003489 0.0000012468 0.0000031804 0.0000070125 0.0000133777 0.0000237720 0.0000397721 0.0000656320 0.0001054124 
46 24 0.0000003065 0.0000030364 0.0000104372 0.0000255508 0.0000538013 0.0000978686 0.0001651610 0.0002615160 0.0004051876 0.0006070825 
46 25 0.0000000051 0.0000000535 0.0000001926 0.0000004954 0.0000011030 0.0000021265 0.0000038241 0.0000064839 0.0000108737 0.0000177970 
46 26 0.0000009734 0.0000044687 0.0000101380 0.0000183505 0.0000300551 0.0000446932 0.0000632893 0.0000860302 0.0001155332 0.0001522408 
46 27 0.0000000035 0.0000000366 0.0000001321 0.0000003407 0.0000007604 0.0000014699 0.0000026512 0.0000045096 0.0000075910 0.0000124767 
46 28 0.0000000362 0.0000003659 0.0000012819 0.0000032030 0.0000069020 0.0000128610 0.0000222839 0.0000363017 0.0000581268 0.0000903497 
46 29 0.0000105378 0.0000490488 0.0001126923 0.0002065475 0.0003426813 0.0005157227 0.0007386309 0.0010141391 0.0013736465 0.0018200485 
46 30 0.0013267177 0.0027151910 0.0039116513 0.0050229522 0.0061039965 0.0070604329 0.0079399562 0.0087239787 0.0094594751 0.0101103281 
46 31 0.0000080510 0.0000375558 0.0000864697 0.0001588379 0.0002641788 0.0003985875 0.0005724273 0.0007882199 0.0010711638 0.0014244120 
46 32 0.0000530231 0.0002389184 0.0005318240 0.0009427253 0.0015066242 0.0021815440 0.0029963888 0.0039346139 0.0050647827 0.0063453129 
46 33 0.0000168536 0.0000788162 0.0001819366 0.0003351548 0.0005592932 0.0008469085 0.0012213027 0.0016894990 0.0023088101 0.0030902414 
46 34 0.0026867125 0.0054505787 0.0077909316 0.0099296747 0.0119787684 0.0137692645 0.0154042605 0.0168642812 0.0182565121 0.0195384516 
46 35 0.0000125056 0.0000587238 0.0001360955 0.0002517505 0.0004220459 0.0006420829 0.0009305870 0.0012941487 0.0017790905 0.0023966358 
46 36 0.0001386169 0.0006203699 0.0013716619 0.0024139933 0.0038264897 0.0054933757 0.0074745816 0.0097159430 0.0123611979 0.0152871079 
46 37 0.0000705976 0.0003252757 0.0007397661 0.0013409853 0.0021966418 0.0032612473 0.0046000891 0.0062100023 0.0082432126 0.0106694652 
46 38 0.0064342769 0.0128512337 0.0180882123 0.0226776355 0.0268535660 0.0302776634 0.0331707074 0.0355161520 0.0374948322 0.0390579704 
46 39 0.0000555317 0.0002566284 0.0005853226 0.0010641889 0.0017489446 0.0026051838 0.0036876248 0.0049964454 0.0066594030 0.0086570906 
46 40 0.0003282774 0.0014496206 0.0031631167 0.0054889889 0.0085633332 0.0120914371 0.0161563331 0.0205953529 0.0256208157 0.0309078489 
46 41 0.0000112246 0.0000524332 0.0001208914 0.0002224001 0.0003705279 0.0005600498 0.0008059036 0.0011120873 0.0015150232 0.0020201492 
46 42 0.0013873664 0.0028424582 0.0040990733 0.0052687308 0.0064091422 0.0074206876 0.0083537421 0.0091889164 0.0099773560 0.0106825280 
46 43 0.0000085907 0.0000402171 0.0000929237 0.0001713340 0.0002861705 0.0004336730 0.0006258190 0.0008662031 0.0011841604 0.0015850698 
46 44 0.0000562331 0.0002542034 0.0005675823 0.0010092629 0.0016184150 0.0023512487 0.0032406428 0.0042701871 0.0055172797 0.0069385162 
46 45 0.0114450998 0.0238884144 0.0350401678 0.0457953838 0.0566593359 0.0666185245 0.0760539493 0.0846324547 0.0926815280 0.0995216913 
46 46 0.9180250609 0.8308658687 0.7544013755 0.6820006462 0.6100006932 0.5446940310 0.4829731628 0.4262790043 0.3713365816 0.3210819239
[truncated: 160,129 more chars]
